# Supplementary material for: Quantitative proteomic characterization and comparison of T helper 17 and induced regulatory T cells
Source: PLoS Biol. 2018 May 31;16(5):e2004194. doi: 10.1371/journal.pbio.2004194 (PMC5979006; doi:10.1371/journal.pbio.2004194)
Supplement: S1 Data — iTreg, induced regulatory T; Th0, T cell receptor–activated helper T cell; Th17, T helper 17; Thp, naïve CD4+ T cells. (XLSX) [file pbio.2004194.s006.xlsx]

## Sheet: Fig1_Th17
Protein IDs	Protein.names	Gene.names
P63260	Actin, cytoplasmic 2;Actin, cytoplasmic 2, N-terminally processed	Actg1	36.5889
P16858	Glyceraldehyde-3-phosphate dehydrogenase	Gapdh	35.0488
P62806	Histone H4	Hist1h4a	34.8345
P52480	Pyruvate kinase PKM	Pkm	34.7194
Q8CGP1;P10853;Q8CGP2;Q64475;P70696	Histone H2B type 1-K;Histone H2B type 1-F/J/L;Histone H2B type 1-P;Histone H2B type 1-B;Histone H2B type 1-A	Hist1h2bk;Hist1h2bf;Hist1h2bp;Hist1h2bb;Hist1h2ba	34.45
P11499	Heat shock protein HSP 90-beta	Hsp90ab1	34.45
P63017	Heat shock cognate 71 kDa protein	Hspa8	34.1942
P17742	Peptidyl-prolyl cis-trans isomerase A;Peptidyl-prolyl cis-trans isomerase A, N-terminally processed	Ppia	34.1942
P10126	Elongation factor 1-alpha 1	Eef1a1	34.1355
P17182	Alpha-enolase	Eno1	34.0397
P09411	Phosphoglycerate kinase 1	Pgk1	33.8487
Q8VDD5	Myosin-9	Myh9	33.7578
P05213	Tubulin alpha-1B chain	Tuba1b	33.7293
P06151	L-lactate dehydrogenase A chain	Ldha	33.653
Q61233	Plastin-2	Lcp1	33.5629
Q64523;Q6GSS7	Histone H2A type 2-C;Histone H2A type 2-A	Hist2h2ac;Hist2h2aa1	33.409
P58252	Elongation factor 2	Eef2	33.3707
P05064	Fructose-bisphosphate aldolase A	Aldoa	33.2357
P68372;Q9D6F9	Tubulin beta-4B chain;Tubulin beta-4A chain	Tubb4b;Tubb4a	33.1899
P56480	ATP synthase subunit beta, mitochondrial	Atp5b	33.1265
P17751	Triosephosphate isomerase	Tpi1	33.0888
P18760	Cofilin-1	Cfl1	33.0199
Q02053	Ubiquitin-like modifier-activating enzyme 1	Uba1	32.9082
P84228	Histone H3.2	Hist1h3b	32.7896
Q03265	ATP synthase subunit alpha, mitochondrial	Atp5a1	32.753
P26041	Moesin	Msn	32.753
P62962	Profilin-1	Pfn1	32.6213
P20152	Vimentin	Vim	32.6213
P63038	60 kDa heat shock protein, mitochondrial	Hspd1	32.4736
P09405	Nucleolin	Ncl	32.4473
P07901	Heat shock protein HSP 90-alpha	Hsp90aa1	32.3751
P51881	ADP/ATP translocase 2;ADP/ATP translocase 2, N-terminally processed	Slc25a5	32.2659
P63101	14-3-3 protein zeta/delta	Ywhaz	32.2659
P40142	Transketolase	Tkt	32.2659
O88569	Heterogeneous nuclear ribonucleoproteins A2/B1	Hnrnpa2b1	32.2423
P68033;P68134;P62737;P63268	Actin, alpha cardiac muscle 1;Actin, alpha skeletal muscle;Actin, aortic smooth muscle;Actin, gamma-enteric smooth muscle	Actc1;Acta1;Acta2;Actg2	32.2048
O89053	Coronin-1A	Coro1a	32.2048
Q8VEK3	Heterogeneous nuclear ribonucleoprotein U	Hnrnpu	32.0766
P62204	Calmodulin	Calm1	32.0421
P34884	Macrophage migration inhibitory factor	Mif	32.0111
P27773	Protein disulfide-isomerase A3	Pdia3	31.9658
P15532	Nucleoside diphosphate kinase A	Nme1	31.9468
Q8BG05	Heterogeneous nuclear ribonucleoprotein A3	Hnrnpa3	31.9232
P62259	14-3-3 protein epsilon	Ywhae	31.9232
P61979	Heterogeneous nuclear ribonucleoprotein K	Hnrnpk	31.9003
P08249	Malate dehydrogenase, mitochondrial	Mdh2	31.9003
P60843	Eukaryotic initiation factor 4A-I	Eif4a1	31.8765
P14733	Lamin-B1	Lmnb1	31.8344
Q9DBJ1	Phosphoglycerate mutase 1	Pgam1	31.8139
P62908	40S ribosomal protein S3	Rps3	31.7743
Q01853	Transitional endoplasmic reticulum ATPase	Vcp	31.756
P35700	Peroxiredoxin-1	Prdx1	31.7267
Q99PT1	Rho GDP-dissociation inhibitor 1	Arhgdia	31.7119
P60710	Actin, cytoplasmic 1;Actin, cytoplasmic 1, N-terminally processed	Actb	31.6861
P43274	Histone H1.4	Hist1h1e	31.6861
P20029	78 kDa glucose-regulated protein	Hspa5	31.6623
Q61937	Nucleophosmin	Npm1	31.6355
P63158	High mobility group protein B1	Hmgb1	31.607
P14206	40S ribosomal protein SA	Rpsa	31.5892
Q68FD5	Clathrin heavy chain 1	Cltc	31.5727
Q61656	Probable ATP-dependent RNA helicase DDX5	Ddx5	31.5727
P14824	Annexin A6	Anxa6	31.5508
P68040	Guanine nucleotide-binding protein subunit beta-2-like 1;Guanine nucleotide-binding protein subunit beta-2-like 1, N-terminally processed	Gnb2l1	31.5315
P62827	GTP-binding nuclear protein Ran	Ran	31.4735
Q8BTM8	Filamin-A	Flna	31.4669
P21107	Tropomyosin alpha-3 chain	Tpm3	31.4559
P99027	60S acidic ribosomal protein P2	Rplp2	31.4364
Q6ZWY8	Thymosin beta-10	Tmsb10	31.4198
Q6ZWN5	40S ribosomal protein S9	Rps9	31.4198
P16045	Galectin-1	Lgals1	31.3945
P60335	Poly(rC)-binding protein 1	Pcbp1	31.3704
Q9D0E1	Heterogeneous nuclear ribonucleoprotein M	Hnrnpm	31.3704
P24452	Macrophage-capping protein	Capg	31.3589
P62242	40S ribosomal protein S8	Rps8	31.3492
Q9D8N0	Elongation factor 1-gamma	Eef1g	31.3396
P97351	40S ribosomal protein S3a	Rps3a	31.2895
Q60710	Deoxynucleoside triphosphate triphosphohydrolase SAMHD1	Samhd1	31.2815
P42932	T-complex protein 1 subunit theta	Cct8	31.2815
Q7TPR4	Alpha-actinin-1	Actn1	31.262
Q9WVA4	Transgelin-2	Tagln2	31.2533
Q9Z1N5	Spliceosome RNA helicase Ddx39b	Ddx39b	31.2338
P62702	40S ribosomal protein S4, X isoform	Rps4x	31.205
P26039	Talin-1	Tln1	31.2002
P14869	60S acidic ribosomal protein P0	Rplp0	31.1954
Q9D8E6	60S ribosomal protein L4	Rpl4	31.1863
Q9Z1Q5	Chloride intracellular channel protein 1	Clic1	31.1773
Q61598	Rab GDP dissociation inhibitor beta	Gdi2	31.1338
P40124	Adenylyl cyclase-associated protein 1	Cap1	31.1338
P14148	60S ribosomal protein L7	Rpl7	31.116
P29341	Polyadenylate-binding protein 1	Pabpc1	31.116
Q9Z2X1	Heterogeneous nuclear ribonucleoprotein F;Heterogeneous nuclear ribonucleoprotein F, N-terminally processed	Hnrnpf	31.1002
Q9CQI6	Coactosin-like protein	Cotl1	31.096
P63242	Eukaryotic translation initiation factor 5A-1	Eif5a	31.096
Q9EQU5	Protein SET	Set	31.0813
Q61599	Rho GDP-dissociation inhibitor 2	Arhgdib	31.0761
P80315	T-complex protein 1 subunit delta	Cct4	31.0657
Q60605	Myosin light polypeptide 6	Myl6	31.0519
Q8VIJ6	Splicing factor, proline- and glutamine-rich	Sfpq	31.0443
P19096	Fatty acid synthase;[Acyl-carrier-protein] S-acetyltransferase;[Acyl-carrier-protein] S-malonyltransferase;3-oxoacyl-[acyl-carrier-protein] synthase;3-oxoacyl-[acyl-carrier-protein] reductase;3-hydroxyacyl-[acyl-carrier-protein] dehydratase;Enoyl-[acyl-carrier-protein] reductase;Oleoyl-[acyl-carrier-protein] hydrolase	Fasn	31.0443
P99024	Tubulin beta-5 chain	Tubb5	31.0108
P06800	Receptor-type tyrosine-protein phosphatase C	Ptprc	31.0108
P80314	T-complex protein 1 subunit beta	Cct2	30.9933
P80318	T-complex protein 1 subunit gamma	Cct3	30.9892
Q99JY9	Actin-related protein 3	Actr3	30.9892
Q8BW94	Dynein heavy chain 3, axonemal	Dnah3	30.9853
Q64433	10 kDa heat shock protein, mitochondrial	Hspe1	30.9722
P50247	Adenosylhomocysteinase	Ahcy	30.9617
P27659	60S ribosomal protein L3	Rpl3	30.9236
O88342	WD repeat-containing protein 1	Wdr1	30.9134
P14211	Calreticulin	Calr	30.9134
Q60864	Stress-induced-phosphoprotein 1	Stip1	30.8987
P30681	High mobility group protein B2	Hmgb2	30.8951
P25444	40S ribosomal protein S2	Rps2	30.8876
Q9Z0J0	Epididymal secretory protein E1	Npc2	30.879
P47911	60S ribosomal protein L6	Rpl6	30.8667
P14152	Malate dehydrogenase, cytoplasmic	Mdh1	30.8509
P26350	Prothymosin alpha;Prothymosin alpha, N-terminally processed;Thymosin alpha	Ptma	30.8331
P17918	Proliferating cell nuclear antigen	Pcna	30.823
Q60668	Heterogeneous nuclear ribonucleoprotein D0	Hnrnpd	30.823
P47962	60S ribosomal protein L5	Rpl5	30.7824
P49312	Heterogeneous nuclear ribonucleoprotein A1;Heterogeneous nuclear ribonucleoprotein A1, N-terminally processed	Hnrnpa1	30.7781
O35381	Acidic leucine-rich nuclear phosphoprotein 32 family member A	Anp32a	30.7589
P14131	40S ribosomal protein S16	Rps16	30.7589
Q9CZX8	40S ribosomal protein S19	Rps19	30.7408
P11983	T-complex protein 1 subunit alpha	Tcp1	30.7334
P08113	Endoplasmin	Hsp90b1	30.7264
P62270	40S ribosomal protein S18	Rps18	30.7068
P09103	Protein disulfide-isomerase	P4hb	30.6979
P07356	Annexin A2	Anxa2	30.6913
Q9JKF1	Ras GTPase-activating-like protein IQGAP1	Iqgap1	30.6913
P38647	Stress-70 protein, mitochondrial	Hspa9	30.6774
P12970	60S ribosomal protein L7a	Rpl7a	30.6774
P47963	60S ribosomal protein L13	Rpl13	30.6566
Q3THE2	Myosin regulatory light chain 12B	Myl12b	30.6224
O08709	Peroxiredoxin-6	Prdx6	30.6161
P80316	T-complex protein 1 subunit epsilon	Cct5	30.6161
P05202	Aspartate aminotransferase, mitochondrial	Got2	30.5781
P08228	Superoxide dismutase [Cu-Zn]	Sod1	30.5781
P57780	Alpha-actinin-4	Actn4	30.5745
P62301	40S ribosomal protein S13	Rps13	30.5745
Q8R081	Heterogeneous nuclear ribonucleoprotein L	Hnrnpl	30.5582
P15864	Histone H1.2	Hist1h1c	30.5465
Q61316	Heat shock 70 kDa protein 4	Hspa4	30.5382
Q99JY3	GTPase IMAP family member 4	Gimap4	30.5218
P80317	T-complex protein 1 subunit zeta	Cct6a	30.5218
P97371	Proteasome activator complex subunit 1	Psme1	30.5218
P80313	T-complex protein 1 subunit eta	Cct7	30.4864
P42225	Signal transducer and activator of transcription 1	Stat1	30.4773
P61358	60S ribosomal protein L27	Rpl27	30.4734
Q6ZWV3;P86048	60S ribosomal protein L10;60S ribosomal protein L10-like	Rpl10;Rpl10l	30.4694
P06745	Glucose-6-phosphate isomerase	Gpi	30.4535
Q9CWJ9	Bifunctional purine biosynthesis protein PURH;Phosphoribosylaminoimidazolecarboxamide formyltransferase;IMP cyclohydrolase	Atic	30.4535
P70296	Phosphatidylethanolamine-binding protein 1;Hippocampal cholinergic neurostimulating peptide	Pebp1	30.4386
P67778	Prohibitin	Phb	30.4282
P62754	40S ribosomal protein S6	Rps6	30.4282
Q8VDN2	Sodium/potassium-transporting ATPase subunit alpha-1	Atp1a1	30.4201
Q05144	Ras-related C3 botulinum toxin substrate 2	Rac2	30.3988
P26443	Glutamate dehydrogenase 1, mitochondrial	Glud1	30.3796
P35980	60S ribosomal protein L18	Rpl18	30.3762
Q60932	Voltage-dependent anion-selective channel protein 1	Vdac1	30.3488
P08752	Guanine nucleotide-binding protein G(i) subunit alpha-2	Gnai2	30.3225
P62281	40S ribosomal protein S11	Rps11	30.3225
P62889	60S ribosomal protein L30	Rpl30	30.3066
Q62318	Transcription intermediary factor 1-beta	Trim28	30.2941
P17225	Polypyrimidine tract-binding protein 1	Ptbp1	30.2886
Q99K48	Non-POU domain-containing octamer-binding protein	Nono	30.2886
P62983;P62984;P0CG49;P0CG50	Ubiquitin-40S ribosomal protein S27a;Ubiquitin;40S ribosomal protein S27a;Ubiquitin-60S ribosomal protein L40;Ubiquitin;60S ribosomal protein L40;Polyubiquitin-B;Ubiquitin;Polyubiquitin-C;Ubiquitin;Ubiquitin-related 1;Ubiquitin-related 2	Rps27a;Uba52;Ubb;Ubc	30.2598
P25206	DNA replication licensing factor MCM3	Mcm3	30.233
Q99KI0	Aconitate hydratase, mitochondrial	Aco2	30.2286
P61161	Actin-related protein 2	Actr2	30.2286
P62751	60S ribosomal protein L23a	Rpl23a	30.2242
P14115	60S ribosomal protein L27a	Rpl27a	30.2242
Q9WV32	Actin-related protein 2/3 complex subunit 1B	Arpc1b	30.2046
P35979	60S ribosomal protein L12	Rpl12	30.2046
Q9WUA3	ATP-dependent 6-phosphofructokinase, platelet type	Pfkp	30.1966
P62082	40S ribosomal protein S7	Rps7	30.1966
P63323	40S ribosomal protein S12	Rps12	30.183
Q01768	Nucleoside diphosphate kinase B	Nme2	30.1753
Q7TMK9	Heterogeneous nuclear ribonucleoprotein Q	Syncrip	30.1753
Q9CVB6	Actin-related protein 2/3 complex subunit 2	Arpc2	30.1514
P62852	40S ribosomal protein S25	Rps25	30.1514
P45376	Aldose reductase	Akr1b1	30.1485
Q6PDM2	Serine/arginine-rich splicing factor 1	Srsf1	30.1238
P63028	Translationally-controlled tumor protein	Tpt1	30.1139
Q9D1A2	Cytosolic non-specific dipeptidase	Cndp2	30.1139
P01901	H-2 class I histocompatibility antigen, K-B alpha chain	H2-K1	30.1139
O08553	Dihydropyrimidinase-related protein 2	Dpysl2	30.1102
P97311	DNA replication licensing factor MCM6	Mcm6	30.0872
O35129	Prohibitin-2	Phb2	30.0763
Q9Z204	Heterogeneous nuclear ribonucleoproteins C1/C2	Hnrnpc	30.0738
Q99020	Heterogeneous nuclear ribonucleoprotein A/B	Hnrnpab	30.0596
Q60972	Histone-binding protein RBBP4	Rbbp4	30.0556
Q9EST5	Acidic leucine-rich nuclear phosphoprotein 32 family member B	Anp32b	30.0556
P62918	60S ribosomal protein L8	Rpl8	30.048
Q60611	DNA-binding protein SATB1	Satb1	30.0445
Q99PV0	Pre-mRNA-processing-splicing factor 8	Prpf8	30.0341
Q9CZ13	Cytochrome b-c1 complex subunit 1, mitochondrial	Uqcrc1	30.0213
P59999	Actin-related protein 2/3 complex subunit 4	Arpc4	30.0213
P70168	Importin subunit beta-1	Kpnb1	30.0128
P20065	Thymosin beta-4;Hematopoietic system regulatory peptide	Tmsb4x	30.0057
Q60930	Voltage-dependent anion-selective channel protein 2	Vdac2	29.9752
P17710	Hexokinase-1	Hk1	29.9615
Q9CX86	Heterogeneous nuclear ribonucleoprotein A0	Hnrnpa0	29.9506
P97310	DNA replication licensing factor MCM2	Mcm2	29.9506
Q9Z2U0	Proteasome subunit alpha type-7	Psma7	29.9461
P49718	DNA replication licensing factor MCM5	Mcm5	29.9448
Q93092	Transaldolase	Taldo1	29.9448
P47757	F-actin-capping protein subunit beta	Capzb	29.9133
O70251	Elongation factor 1-beta	Eef1b	29.9091
P62137	Serine/threonine-protein phosphatase PP1-alpha catalytic subunit	Ppp1ca	29.9042
P23116	Eukaryotic translation initiation factor 3 subunit A	Eif3a	29.9042
P19253	60S ribosomal protein L13a	Rpl13a	29.9042
Q61207	Prosaposin	Psap	29.8844
P60867	40S ribosomal protein S20	Rps20	29.8844
Q99LX0	Protein deglycase DJ-1	Park7	29.8736
Q9CPU0	Lactoylglutathione lyase	Glo1	29.8669
Q61881	DNA replication licensing factor MCM7	Mcm7	29.8602
Q8BP67	60S ribosomal protein L24	Rpl24	29.854
Q9CZU6	Citrate synthase, mitochondrial	Cs	29.8512
Q921M7	Protein FAM49B	Fam49b	29.8294
P26040	Ezrin	Ezr	29.8187
Q3U0V1	Far upstream element-binding protein 2	Khsrp	29.8129
Q9CXW4	60S ribosomal protein L11	Rpl11	29.8129
Q5SUA5	Unconventional myosin-Ig	Myo1g	29.8129
Q922D8	C-1-tetrahydrofolate synthase, cytoplasmic;Methylenetetrahydrofolate dehydrogenase;Methenyltetrahydrofolate cyclohydrolase;Formyltetrahydrofolate synthetase;C-1-tetrahydrofolate synthase, cytoplasmic, N-terminally processed	Mthfd1	29.8104
Q8K1B8	Fermitin family homolog 3	Fermt3	29.8018
Q9CR57	60S ribosomal protein L14	Rpl14	29.7908
Q9CY58	Plasminogen activator inhibitor 1 RNA-binding protein	Serbp1	29.7834
P57776	Elongation factor 1-delta	Eef1d	29.7834
Q9R1P4	Proteasome subunit alpha type-1	Psma1	29.7834
P84099	60S ribosomal protein L19	Rpl19	29.7785
P51410	60S ribosomal protein L9	Rpl9	29.7731
P62245	40S ribosomal protein S15a	Rps15a	29.7607
P01831	Thy-1 membrane glycoprotein	Thy1	29.7586
Q9CZM2	60S ribosomal protein L15	Rpl15	29.7564
P01899;P01897	H-2 class I histocompatibility antigen, D-B alpha chain;H-2 class I histocompatibility antigen, L-D alpha chain	H2-D1;H2-L	29.7564
P24527	Leukotriene A-4 hydrolase	Lta4h	29.7469
P53026	60S ribosomal protein L10a	Rpl10a	29.7469
P68510	14-3-3 protein eta	Ywhah	29.7408
Q62093	Serine/arginine-rich splicing factor 2	Srsf2	29.7408
Q3U7R1	Extended synaptotagmin-1	Esyt1	29.7367
P62717	60S ribosomal protein L18a	Rpl18a	29.7326
Q921M3	Splicing factor 3B subunit 3	Sf3b3	29.7238
P19157;P46425	Glutathione S-transferase P 1;Glutathione S-transferase P 2	Gstp1;Gstp2	29.7206
P47753	F-actin-capping protein subunit alpha-1	Capza1	29.7167
P48036	Annexin A5	Anxa5	29.714
Q8BK67	Protein RCC2	Rcc2	29.7113
Q9JHU4	Cytoplasmic dynein 1 heavy chain 1	Dync1h1	29.7064
Q9QUM9	Proteasome subunit alpha type-6	Psma6	29.6929
P63325	40S ribosomal protein S10	Rps10	29.6929
P42230	Signal transducer and activator of transcription 5A	Stat5a	29.6899
P11835	Integrin beta-2	Itgb2	29.6805
Q8CGC7	Bifunctional glutamate/proline--tRNA ligase;Glutamate--tRNA ligase;Proline--tRNA ligase	Eprs	29.6692
P62320	Small nuclear ribonucleoprotein Sm D3	Snrpd3	29.6692
Q9CPR4	60S ribosomal protein L17	Rpl17	29.6654
O08810	116 kDa U5 small nuclear ribonucleoprotein component	Eftud2	29.6528
Q61171	Peroxiredoxin-2	Prdx2	29.6486
Q9DB20	ATP synthase subunit O, mitochondrial	Atp5o	29.6461
Q01514	Interferon-induced guanylate-binding protein 1	Gbp1	29.6436
Q8BHN3	Neutral alpha-glucosidase AB	Ganab	29.6436
P32067	Lupus La protein homolog	Ssb	29.6408
P61255	60S ribosomal protein L26	Rpl26	29.6333
O70133	ATP-dependent RNA helicase A	Dhx9	29.6261
Q9CQR2	40S ribosomal protein S21	Rps21	29.6198
P24369	Peptidyl-prolyl cis-trans isomerase B	Ppib	29.6008
Q9DCX2	ATP synthase subunit d, mitochondrial	Atp5h	29.5946
P24547	Inosine-5-monophosphate dehydrogenase 2	Impdh2	29.5946
F6ZDS4	Nucleoprotein TPR	Tpr	29.59
P19973	Lymphocyte-specific protein 1	Lsp1	29.588
Q9DB77	Cytochrome b-c1 complex subunit 2, mitochondrial	Uqcrc2	29.588
P00405	Cytochrome c oxidase subunit 2	Mtco2	29.5861
Q62167;P16381	ATP-dependent RNA helicase DDX3X;Putative ATP-dependent RNA helicase Pl10	Ddx3x;D1Pas1	29.5786
P62874	Guanine nucleotide-binding protein G(I)/G(S)/G(T) subunit beta-1	Gnb1	29.5762
Q9Z1Q9	Valine--tRNA ligase	Vars	29.5738
P61089	Ubiquitin-conjugating enzyme E2 N	Ube2n	29.5638
Q61990	Poly(rC)-binding protein 2	Pcbp2	29.5638
Q8VEM8	Phosphate carrier protein, mitochondrial	Slc25a3	29.557
P28656	Nucleosome assembly protein 1-like 1	Nap1l1	29.557
P29351	Tyrosine-protein phosphatase non-receptor type 6	Ptpn6	29.5488
P62264	40S ribosomal protein S14	Rps14	29.5488
P63276	40S ribosomal protein S17	Rps17	29.5409
P67984	60S ribosomal protein L22	Rpl22	29.5409
Q6P4T2	U5 small nuclear ribonucleoprotein 200 kDa helicase	Snrnp200	29.5325
Q7TPV4	Myb-binding protein 1A	Mybbp1a	29.5264
Q6ZQ38	Cullin-associated NEDD8-dissociated protein 1	Cand1	29.5164
Q922B2	Aspartate--tRNA ligase, cytoplasmic	Dars	29.5111
P12382	ATP-dependent 6-phosphofructokinase, liver type	Pfkl	29.5082
P41105	60S ribosomal protein L28	Rpl28	29.4969
Q8BKC5	Importin-5	Ipo5	29.4944
P62911	60S ribosomal protein L32	Rpl32	29.4918
Q9JIK5	Nucleolar RNA helicase 2	Ddx21	29.4918
Q9D7G0	Ribose-phosphate pyrophosphokinase 1	Prps1	29.4803
Q99L47	Hsc70-interacting protein	St13	29.4759
Q91V92	ATP-citrate synthase	Acly	29.4545
O09061	Proteasome subunit beta type-1	Psmb1	29.4488
Q9ERK4	Exportin-2	Cse1l	29.4418
Q78PY7	Staphylococcal nuclease domain-containing protein 1	Snd1	29.4391
P97822	Acidic leucine-rich nuclear phosphoprotein 32 family member E	Anp32e	29.4364
Q9R1P0	Proteasome subunit alpha type-4	Psma4	29.4364
P42209	Septin-1	Sep-01	29.4193
Q99NB9	Splicing factor 3B subunit 1	Sf3b1	29.4193
P34022	Ran-specific GTPase-activating protein	Ranbp1	29.412
Q99KE1	NAD-dependent malic enzyme, mitochondrial	Me2	29.4101
O55142	60S ribosomal protein L35a	Rpl35a	29.4052
Q9QUI0;Q62159	Transforming protein RhoA;Rho-related GTP-binding protein RhoC	Rhoa;Rhoc	29.4031
Q922R8	Protein disulfide-isomerase A6	Pdia6	29.3991
Q9Z0N1	Eukaryotic translation initiation factor 2 subunit 3, X-linked	Eif2s3x	29.3991
Q9WU78	Programmed cell death 6-interacting protein	Pdcd6ip	29.3972
Q91VR2	ATP synthase subunit gamma, mitochondrial	Atp5c1	29.3843
Q91YQ5	Dolichyl-diphosphooligosaccharide--protein glycosyltransferase subunit 1	Rpn1	29.3796
P62830	60S ribosomal protein L23	Rpl23	29.3733
Q6ZWU9	40S ribosomal protein S27	Rps27	29.3659
P35564	Calnexin	Canx	29.3646
Q9D0I9	Arginine--tRNA ligase, cytoplasmic	Rars	29.3575
O35737	Heterogeneous nuclear ribonucleoprotein H;Heterogeneous nuclear ribonucleoprotein H, N-terminally processed	Hnrnph1	29.3498
P43404	Tyrosine-protein kinase ZAP-70	Zap70	29.3463
P84078;P61205;Q8BSL7	ADP-ribosylation factor 1;ADP-ribosylation factor 3;ADP-ribosylation factor 2	Arf1;Arf3;Arf2	29.3463
P16546	Spectrin alpha chain, non-erythrocytic 1	Sptan1	29.3445
P62858	40S ribosomal protein S28	Rps28	29.3445
Q76MZ3	Serine/threonine-protein phosphatase 2A 65 kDa regulatory subunit A alpha isoform	Ppp2r1a	29.3379
Q60817;P70670	Nascent polypeptide-associated complex subunit alpha;Nascent polypeptide-associated complex subunit alpha, muscle-specific form	Naca	29.3305
Q9DCD0	6-phosphogluconate dehydrogenase, decarboxylating	Pgd	29.3145
Q9D819	Inorganic pyrophosphatase	Ppa1	29.3145
Q91VM5	RNA binding motif protein, X-linked-like-1	Rbmxl1	29.3114
P62821	Ras-related protein Rab-1A	Rab1A	29.3006
Q9D154	Leukocyte elastase inhibitor A	Serpinb1a	29.2912
Q05816	Fatty acid-binding protein, epidermal	Fabp5	29.2912
Q99JI6	Ras-related protein Rap-1b	Rap1b	29.2895
P47955	60S acidic ribosomal protein P1	Rplp1	29.2829
O55131	Septin-7	Sep-07	29.2829
Q8BFR5	Elongation factor Tu, mitochondrial	Tufm	29.2808
Q61210	Rho guanine nucleotide exchange factor 1	Arhgef1	29.2808
Q8BG32	26S proteasome non-ATPase regulatory subunit 11	Psmd11	29.2788
Q6P5F9	Exportin-1	Xpo1	29.267
Q9R0Q7	Prostaglandin E synthase 3	Ptges3	29.2637
O09167	60S ribosomal protein L21	Rpl21	29.2605
P49717	DNA replication licensing factor MCM4	Mcm4	29.2545
Q9CQV8	14-3-3 protein beta/alpha;14-3-3 protein beta/alpha, N-terminally processed	Ywhab	29.25
P26638	Serine--tRNA ligase, cytoplasmic	Sars	29.25
Q8JZQ9	Eukaryotic translation initiation factor 3 subunit B	Eif3b	29.2478
P13379	T-cell surface glycoprotein CD5	Cd5	29.2456
P08003	Protein disulfide-isomerase A4	Pdia4	29.2456
P51150	Ras-related protein Rab-7a	Rab7a	29.2425
Q3V3R1	Monofunctional C1-tetrahydrofolate synthase, mitochondrial	Mthfd1l	29.235
P24063	Integrin alpha-L	Itgal	29.2331
Q61029	Lamina-associated polypeptide 2, isoforms beta/delta/epsilon/gamma	Tmpo	29.2289
O70435	Proteasome subunit alpha type-3	Psma3	29.2124
P12787	Cytochrome c oxidase subunit 5A, mitochondrial	Cox5a	29.2124
Q9QXS1	Plectin	Plec	29.2056
Q5SUR0	Phosphoribosylformylglycinamidine synthase	Pfas	29.2056
Q3U9G9	Lamin-B receptor	Lbr	29.1982
P54227	Stathmin	Stmn1	29.192
Q8C3J5	Dedicator of cytokinesis protein 2	Dock2	29.1697
Q6ZWX6	Eukaryotic translation initiation factor 2 subunit 1	Eif2s1	29.1678
B2RQC6	CAD protein;Glutamine-dependent carbamoyl-phosphate synthase;Aspartate carbamoyltransferase;Dihydroorotase	Cad	29.1678
Q91WJ8	Far upstream element-binding protein 1	Fubp1	29.1678
P49710	Hematopoietic lineage cell-specific protein	Hcls1	29.1645
P26369	Splicing factor U2AF 65 kDa subunit	U2af2	29.1619
P62317	Small nuclear ribonucleoprotein Sm D2	Snrpd2	29.1571
O54824	Pro-interleukin-16;Interleukin-16	Il16	29.1513
P54775	26S protease regulatory subunit 6B	Psmc4	29.1483
Q8BL97	Serine/arginine-rich splicing factor 7	Srsf7	29.1465
P62900	60S ribosomal protein L31	Rpl31	29.1428
P84104	Serine/arginine-rich splicing factor 3	Srsf3	29.1428
Q9D1R9	60S ribosomal protein L34	Rpl34	29.1394
Q61753	D-3-phosphoglycerate dehydrogenase	Phgdh	29.1378
Q9D8S4	Oligoribonuclease, mitochondrial	Rexo2	29.1216
Q91VW3	SH3 domain-binding glutamic acid-rich-like protein 3	Sh3bgrl3	29.1216
Q8BMS1	Trifunctional enzyme subunit alpha, mitochondrial;Long-chain enoyl-CoA hydratase;Long chain 3-hydroxyacyl-CoA dehydrogenase	Hadha	29.118
P46471	26S protease regulatory subunit 7	Psmc2	29.1139
Q6P5E4	UDP-glucose:glycoprotein glucosyltransferase 1	Uggt1	29.1066
P46638;P62492	Ras-related protein Rab-11B;Ras-related protein Rab-11A	Rab11b;Rab11a	29.1066
Q99MN1	Lysine--tRNA ligase	Kars	29.0928
Q3U1J4	DNA damage-binding protein 1	Ddb1	29.0867
P60122	RuvB-like 1	Ruvbl1	29.0851
P62196	26S protease regulatory subunit 8	Psmc5	29.0817
Q62261	Spectrin beta chain, non-erythrocytic 1	Sptbn1	29.0817
P97372	Proteasome activator complex subunit 2	Psme2	29.0817
P00493	Hypoxanthine-guanine phosphoribosyltransferase	Hprt1	29.0817
O35286	Pre-mRNA-splicing factor ATP-dependent RNA helicase DHX15	Dhx15	29.0817
P62849	40S ribosomal protein S24	Rps24	29.0797
P70372	ELAV-like protein 1	Elavl1	29.0777
P28063	Proteasome subunit beta type-8	Psmb8	29.0737
Q9WTM5	RuvB-like 2	Ruvbl2	29.0711
Q8R1B4	Eukaryotic translation initiation factor 3 subunit C	Eif3c	29.0685
P16460	Argininosuccinate synthase	Ass1	29.0642
Q99KP6	Pre-mRNA-processing factor 19	Prpf19	29.0521
Q921F2	TAR DNA-binding protein 43	Tardbp	29.0478
Q64737	Trifunctional purine biosynthetic protein adenosine-3;Phosphoribosylamine--glycine ligase;Phosphoribosylformylglycinamidine cyclo-ligase;Phosphoribosylglycinamide formyltransferase	Gart	29.0247
P97461	40S ribosomal protein S5;40S ribosomal protein S5, N-terminally processed	Rps5	29.0214
Q8CIE6	Coatomer subunit alpha;Xenin;Proxenin	Copa	29.0181
P43276	Histone H1.5	Hist1h1b	29.0181
Q9JIF0	Protein arginine N-methyltransferase 1	Prmt1	29.0116
P68254	14-3-3 protein theta	Ywhaq	29.01
P30416	Peptidyl-prolyl cis-trans isomerase FKBP4;Peptidyl-prolyl cis-trans isomerase FKBP4, N-terminally processed	Fkbp4	29.01
Q9DCL9	Multifunctional protein ADE2;Phosphoribosylaminoimidazole-succinocarboxamide synthase;Phosphoribosylaminoimidazole carboxylase	Paics	29.003
Q91VC3	Eukaryotic initiation factor 4A-III;Eukaryotic initiation factor 4A-III, N-terminally processed	Eif4a3	29.003
Q62351	Transferrin receptor protein 1	Tfrc	28.9987
Q64514	Tripeptidyl-peptidase 2	Tpp2	28.9935
Q8BHD7	Polypyrimidine tract-binding protein 3	Ptbp3	28.9907
Q6P069	Sorcin	Sri	28.9813
Q9R1T4	Septin-6	Sep-06	28.9691
P99029	Peroxiredoxin-5, mitochondrial	Prdx5	28.9672
P62855	40S ribosomal protein S26	Rps26	28.9603
P06240	Proto-oncogene tyrosine-protein kinase LCK	Lck	28.9586
Q9JM76	Actin-related protein 2/3 complex subunit 3	Arpc3	28.9586
Q7TNV0	Protein DEK	Dek	28.9554
Q3TXS7	26S proteasome non-ATPase regulatory subunit 1	Psmd1	28.9497
P49722	Proteasome subunit alpha type-2	Psma2	28.9425
Q80UG5	Septin-9	Sep-09	28.9412
P56959	RNA-binding protein FUS	Fus	28.9338
O88685	26S protease regulatory subunit 6A	Psmc3	28.927
Q00PI9	Heterogeneous nuclear ribonucleoprotein U-like protein 2	Hnrnpul2	28.92
P27048;P63163	Small nuclear ribonucleoprotein-associated protein B;Small nuclear ribonucleoprotein-associated protein N	Snrpb;Snrpn	28.9124
P26883	Peptidyl-prolyl cis-trans isomerase FKBP1A	Fkbp1a	28.9073
Q60664	Lymphoid-restricted membrane protein;Processed lymphoid-restricted membrane protein	Lrmp	28.9028
Q8QZY1	Eukaryotic translation initiation factor 3 subunit L	Eif3l	28.8897
Q8CIN4	Serine/threonine-protein kinase PAK 2;PAK-2p27;PAK-2p34	Pak2	28.8848
Q9D1J3	SAP domain-containing ribonucleoprotein	Sarnp	28.8748
Q9R1T2	SUMO-activating enzyme subunit 1;SUMO-activating enzyme subunit 1, N-terminally processed	Sae1	28.8703
O08807	Peroxiredoxin-4	Prdx4	28.8677
Q8K4Z5	Splicing factor 3A subunit 1	Sf3a1	28.8608
P05201	Aspartate aminotransferase, cytoplasmic	Got1	28.8584
P51859	Hepatoma-derived growth factor	Hdgf	28.8484
Q9DAR7	m7GpppX diphosphatase	Dcps	28.8452
Q99MR6	Serrate RNA effector molecule homolog	Srrt	28.8433
P84089	Enhancer of rudimentary homolog	Erh	28.8396
Q3TEA8	Heterochromatin protein 1-binding protein 3	Hp1bp3	28.8396
Q9Z0P5	Twinfilin-2	Twf2	28.8378
Q9D6Z1	Nucleolar protein 56	Nop56	28.8336
Q8K2B3	Succinate dehydrogenase [ubiquinone] flavoprotein subunit, mitochondrial	Sdha	28.8278
Q61699	Heat shock protein 105 kDa	Hsph1	28.8278
P62334	26S protease regulatory subunit 10B	Psmc6	28.8033
P68037	Ubiquitin-conjugating enzyme E2 L3	Ube2l3	28.7994
Q501J6	Probable ATP-dependent RNA helicase DDX17	Ddx17	28.7976
Q99L45	Eukaryotic translation initiation factor 2 subunit 2	Eif2s2	28.7945
O35841	Apoptosis inhibitor 5	Api5	28.7896
Q91VD9	NADH-ubiquinone oxidoreductase 75 kDa subunit, mitochondrial	Ndufs1	28.7859
Q9QY81	Nuclear pore membrane glycoprotein 210	Nup210	28.7859
P62192	26S protease regulatory subunit 4	Psmc1	28.7859
Q6IRU2	Tropomyosin alpha-4 chain	Tpm4	28.7841
P97855	Ras GTPase-activating protein-binding protein 1	G3bp1	28.7841
P19783	Cytochrome c oxidase subunit 4 isoform 1, mitochondrial	Cox4i1	28.7841
P28352	DNA-(apurinic or apyrimidinic site) lyase;DNA-(apurinic or apyrimidinic site) lyase, mitochondrial	Apex1	28.7795
O09106	Histone deacetylase 1	Hdac1	28.7795
Q60597	2-oxoglutarate dehydrogenase, mitochondrial	Ogdh	28.7687
P63330	Serine/threonine-protein phosphatase 2A catalytic subunit alpha isoform	Ppp2ca	28.7668
O35643	AP-1 complex subunit beta-1	Ap1b1	28.7608
Q6PDQ2	Chromodomain-helicase-DNA-binding protein 4	Chd4	28.7568
Q9JKR6	Hypoxia up-regulated protein 1	Hyou1	28.7519
P60766	Cell division control protein 42 homolog	Cdc42	28.7511
P61957	Small ubiquitin-related modifier 2	Sumo2	28.7511
Q99JI4	26S proteasome non-ATPase regulatory subunit 6	Psmd6	28.7427
Q8BP47	Asparagine--tRNA ligase, cytoplasmic	Nars	28.737
P99026	Proteasome subunit beta type-4	Psmb4	28.737
P14685	26S proteasome non-ATPase regulatory subunit 3	Psmd3	28.7325
Q3TWW8	Serine/arginine-rich splicing factor 6	Srsf6	28.7288
Q8CAQ8	MICOS complex subunit Mic60	Immt	28.7256
Q9JJI8	60S ribosomal protein L38	Rpl38	28.7226
P20108	Thioredoxin-dependent peroxide reductase, mitochondrial	Prdx3	28.7178
Q3UEB3	Poly(U)-binding-splicing factor PUF60	Puf60	28.7178
P62267	40S ribosomal protein S23	Rps23	28.7111
Q3TBD2	Minor histocompatibility protein HA-1	Hmha1	28.7029
Q9JII5	DAZ-associated protein 1	Dazap1	28.7029
Q9QZQ8	Core histone macro-H2A.1	H2afy	28.6955
Q8BU30	Isoleucine--tRNA ligase, cytoplasmic	Iars	28.6955
O89086	RNA-binding protein 3	Rbm3	28.6908
P07742	Ribonucleoside-diphosphate reductase large subunit	Rrm1	28.6853
P39054	Dynamin-2	Dnm2	28.6853
Q9CU62	Structural maintenance of chromosomes protein 1A	Smc1a	28.6797
Q8BWY3	Eukaryotic peptide chain release factor subunit 1	Etf1	28.6759
Q9R1P1	Proteasome subunit beta type-3	Psmb3	28.6759
P42227	Signal transducer and activator of transcription 3	Stat3	28.6718
O08583	THO complex subunit 4	Alyref	28.6699
P28474	Alcohol dehydrogenase class-3	Adh5	28.6699
P11031	Activated RNA polymerase II transcriptional coactivator p15	Sub1	28.6646
Q61033	Lamina-associated polypeptide 2, isoforms alpha/zeta	Tmpo	28.6624
Q1HFZ0	tRNA (cytosine(34)-C(5))-methyltransferase	Nsun2	28.6624
Q9CR16	Peptidyl-prolyl cis-trans isomerase D	Ppid	28.6565
Q9WUK2	Eukaryotic translation initiation factor 4H	Eif4h	28.6547
Q8BK64	Activator of 90 kDa heat shock protein ATPase homolog 1	Ahsa1	28.6514
O35350	Calpain-1 catalytic subunit	Capn1	28.6427
Q62376	U1 small nuclear ribonucleoprotein 70 kDa	Snrnp70	28.6379
Q99MD9	Nuclear autoantigenic sperm protein	Nasp	28.6299
Q8BJS4	SUN domain-containing protein 2	Sun2	28.6299
P62960	Nuclease-sensitive element-binding protein 1	Ybx1	28.6299
Q9CXW3	Calcyclin-binding protein	Cacybp	28.6299
P07724	Serum albumin	Alb	28.6295
Q9D8B3	Charged multivesicular body protein 4b	Chmp4b	28.6235
P97807	Fumarate hydratase, mitochondrial	Fh	28.61
Q9CPW4	Actin-related protein 2/3 complex subunit 5	Arpc5	28.61
Q9WUA2	Phenylalanine--tRNA ligase beta subunit	Farsb	28.6081
Q99KK7	Dipeptidyl peptidase 3	Dpp3	28.602
Q9CZ44	NSFL1 cofactor p47	Nsfl1c	28.602
P60229	Eukaryotic translation initiation factor 3 subunit E	Eif3e	28.602
Q9D6R2	Isocitrate dehydrogenase [NAD] subunit alpha, mitochondrial	Idh3a	28.589
Q78ZA7	Nucleosome assembly protein 1-like 4	Nap1l4	28.5835
P50431	Serine hydroxymethyltransferase, cytosolic	Shmt1	28.5789
Q9WVJ2	26S proteasome non-ATPase regulatory subunit 13	Psmd13	28.5773
P47754	F-actin-capping protein subunit alpha-2	Capza2	28.5668
Q00612	Glucose-6-phosphate 1-dehydrogenase X	G6pdx	28.5596
Q3THS6	S-adenosylmethionine synthase isoform type-2	Mat2a	28.5581
O35685	Nuclear migration protein nudC	Nudc	28.5546
P48962	ADP/ATP translocase 1	Slc25a4	28.5527
O08749	Dihydrolipoyl dehydrogenase, mitochondrial	Dld	28.5527
Q64152	Transcription factor BTF3	Btf3	28.5527
Q8CG48	Structural maintenance of chromosomes protein 2	Smc2	28.541
Q64012	RNA-binding protein Raly	Raly	28.536
P84096	Rho-related GTP-binding protein RhoG	Rhog	28.5335
Q61166	Microtubule-associated protein RP/EB family member 1	Mapre1	28.5335
P23198	Chromobox protein homolog 3	Cbx3	28.5308
P35279;P61294	Ras-related protein Rab-6A;Ras-related protein Rab-6B	Rab6a;Rab6b	28.5308
Q9DCH4	Eukaryotic translation initiation factor 3 subunit F	Eif3f	28.5273
P35550	rRNA 2-O-methyltransferase fibrillarin	Fbl	28.5207
Q8BTI8	Serine/arginine repetitive matrix protein 2	Srrm2	28.5207
Q9EQH3	Vacuolar protein sorting-associated protein 35	Vps35	28.5191
O54734	Dolichyl-diphosphooligosaccharide--protein glycosyltransferase 48 kDa subunit	Ddost	28.5128
Q62189	U1 small nuclear ribonucleoprotein A	Snrpa	28.5128
Q91VR5	ATP-dependent RNA helicase DDX1	Ddx1	28.5088
P50516	V-type proton ATPase catalytic subunit A	Atp6v1a	28.5088
Q9D2M8	Ubiquitin-conjugating enzyme E2 variant 2	Ube2v2	28.5063
Q99LF4	tRNA-splicing ligase RtcB homolog	Rtcb	28.5063
P97450	ATP synthase-coupling factor 6, mitochondrial	Atp5j	28.4991
Q61035	Histidine--tRNA ligase, cytoplasmic	Hars	28.4991
Q8R550	SH3 domain-containing kinase-binding protein 1	Sh3kbp1	28.4842
Q9D554	Splicing factor 3A subunit 3	Sf3a3	28.4801
Q9D0M3	Cytochrome c1, heme protein, mitochondrial	Cyc1	28.4748
Q9JIF7	Coatomer subunit beta	Copb1	28.4748
Q9Z1F9	SUMO-activating enzyme subunit 2	Uba2	28.4713
P70441	Na(+)/H(+) exchange regulatory cofactor NHE-RF1	Slc9a3r1	28.4713
P46061	Ran GTPase-activating protein 1	Rangap1	28.4659
P62315	Small nuclear ribonucleoprotein Sm D1	Snrpd1	28.4659
P55264	Adenosine kinase	Adk	28.462
P25799	Nuclear factor NF-kappa-B p105 subunit;Nuclear factor NF-kappa-B p50 subunit	Nfkb1	28.4594
Q6ZWV7	60S ribosomal protein L35	Rpl35	28.4557
P56399	Ubiquitin carboxyl-terminal hydrolase 5	Usp5	28.4557
Q8K310	Matrin-3	Matr3	28.4546
P54071	Isocitrate dehydrogenase [NADP], mitochondrial	Idh2	28.4534
O55143	Sarcoplasmic/endoplasmic reticulum calcium ATPase 2	Atp2a2	28.4472
Q8VH51	RNA-binding protein 39	Rbm39	28.4393
P13439	Uridine 5-monophosphate synthase;Orotate phosphoribosyltransferase;Orotidine 5-phosphate decarboxylase	Umps	28.4321
O55029	Coatomer subunit beta	Copb2	28.4302
Q922Q8	Leucine-rich repeat-containing protein 59	Lrrc59	28.4272
Q4KML4	Costars family protein ABRACL	Abracl	28.4254
Q9JLJ2	4-trimethylaminobutyraldehyde dehydrogenase	Aldh9a1	28.4155
Q9R190	Metastasis-associated protein MTA2	Mta2	28.4095
Q8BMJ2	Leucine--tRNA ligase, cytoplasmic	Lars	28.4073
P15702	Leukosialin	Spn	28.4037
O54962	Barrier-to-autointegration factor;Barrier-to-autointegration factor, N-terminally processed	Banf1	28.4006
Q91V12	Cytosolic acyl coenzyme A thioester hydrolase	Acot7	28.4006
Q9CWK8	Sorting nexin-2	Snx2	28.3982
P62774	Myotrophin	Mtpn	28.3958
Q9D0T1	NHP2-like protein 1;NHP2-like protein 1, N-terminally processed	Nhp2l1	28.3766
Q62418	Drebrin-like protein	Dbnl	28.3751
Q9CQC6	Basic leucine zipper and W2 domain-containing protein 1	Bzw1	28.3726
P61982	14-3-3 protein gamma;14-3-3 protein gamma, N-terminally processed	Ywhag	28.3718
P36552	Oxygen-dependent coproporphyrinogen-III oxidase, mitochondrial	Cpox	28.3683
O70194	Eukaryotic translation initiation factor 3 subunit D	Eif3d	28.3654
P31786	Acyl-CoA-binding protein	Dbi	28.364
Q6PB66	Leucine-rich PPR motif-containing protein, mitochondrial	Lrpprc	28.364
Q60931	Voltage-dependent anion-selective channel protein 3	Vdac3	28.3501
Q9EPU0	Regulator of nonsense transcripts 1	Upf1	28.3487
O08997	Copper transport protein ATOX1	Atox1	28.3319
Q9QUR6	Prolyl endopeptidase	Prep	28.3284
Q68FL6	Methionine--tRNA ligase, cytoplasmic	Mars	28.3271
Q8CI94	Glycogen phosphorylase, brain form	Pygb	28.3166
Q9CQF3	Cleavage and polyadenylation specificity factor subunit 5	Nudt21	28.3166
P43277	Histone H1.3	Hist1h1d	28.3166
Q7TQI3	Ubiquitin thioesterase OTUB1	Otub1	28.3107
P47964	60S ribosomal protein L36	Rpl36	28.3054
Q62446	Peptidyl-prolyl cis-trans isomerase FKBP3	Fkbp3	28.3015
Q64674	Spermidine synthase	Srm	28.3015
Q9CQQ7	ATP synthase F(0) complex subunit B1, mitochondrial	Atp5f1	28.2991
P21995	Embigin	Emb	28.2991
Q9JM14	5(3)-deoxyribonucleotidase, cytosolic type	Nt5c	28.2974
Q06185	ATP synthase subunit e, mitochondrial	Atp5i	28.2937
Q8BGQ7	Alanine--tRNA ligase, cytoplasmic	Aars	28.2897
Q9D051	Pyruvate dehydrogenase E1 component subunit beta, mitochondrial	Pdhb	28.2823
Q99LC5	Electron transfer flavoprotein subunit alpha, mitochondrial	Etfa	28.2745
Q9R0N0	Galactokinase	Galk1	28.2731
P63085	Mitogen-activated protein kinase 1	Mapk1	28.2701
P63280	SUMO-conjugating enzyme UBC9	Ube2i	28.2701
Q8BFY9	Transportin-1	Tnpo1	28.2656
P35821	Tyrosine-protein phosphatase non-receptor type 1	Ptpn1	28.2656
P61327;Q9CQL1	Protein mago nashi homolog;Protein mago nashi homolog 2	Magoh;Magohb	28.2623
Q6PDG5	SWI/SNF complex subunit SMARCC2	Smarcc2	28.2623
P97384	Annexin A11	Anxa11	28.2585
P39749	Flap endonuclease 1	Fen1	28.257
Q9ERU9	E3 SUMO-protein ligase RanBP2	Ranbp2	28.2554
P55258	Ras-related protein Rab-8A	Rab8a	28.2554
P83882	60S ribosomal protein L36a	Rpl36a	28.2379
P62305	Small nuclear ribonucleoprotein E	Snrpe	28.2379
P62897	Cytochrome c, somatic	Cycs	28.2332
Q8CDN6	Thioredoxin-like protein 1	Txnl1	28.2316
Q920E5	Farnesyl pyrophosphate synthase	Fdps	28.227
Q8C2Q3	RNA-binding protein 14	Rbm14	28.2173
Q9EPB4	Apoptosis-associated speck-like protein containing a CARD	Pycard	28.2134
Q9D883	Splicing factor U2AF 35 kDa subunit	U2af1	28.2116
O55023	Inositol monophosphatase 1	Impa1	28.2098
Q99JY0	Trifunctional enzyme subunit beta, mitochondrial;3-ketoacyl-CoA thiolase	Hadhb	28.205
P19536	Cytochrome c oxidase subunit 5B, mitochondrial	Cox5b	28.204
Q9Z0E0	Neurochondrin	Ncdn	28.1949
Q61191	Host cell factor 1;HCF N-terminal chain 1;HCF N-terminal chain 2;HCF N-terminal chain 3;HCF N-terminal chain 4;HCF N-terminal chain 5;HCF N-terminal chain 6;HCF C-terminal chain 1;HCF C-terminal chain 2;HCF C-terminal chain 3;HCF C-terminal chain 4;HCF C-terminal chain 5;HCF C-terminal chain 6	Hcfc1	28.1878
Q9D1D4	Transmembrane emp24 domain-containing protein 10	Tmed10	28.1878
P37913	DNA ligase 1	Lig1	28.1857
P62880	Guanine nucleotide-binding protein G(I)/G(S)/G(T) subunit beta-2	Gnb2	28.1857
P41241	Tyrosine-protein kinase CSK	Csk	28.1857
Q8CG47	Structural maintenance of chromosomes protein 4	Smc4	28.1788
Q62426	Cystatin-B	Cstb	28.1788
Q921F4	Heterogeneous nuclear ribonucleoprotein L-like	Hnrnpll	28.1788
P62862	40S ribosomal protein S30	Fau	28.1788
Q9CZD3	Glycine--tRNA ligase	Gars	28.1777
Q5SQX6	Cytoplasmic FMR1-interacting protein 2	Cyfip2	28.1777
Q8VDM6	Heterogeneous nuclear ribonucleoprotein U-like protein 1	Hnrnpul1	28.1683
Q08093	Calponin-2	Cnn2	28.1654
Q8BPU7	Engulfment and cell motility protein 1	Elmo1	28.1544
P54822	Adenylosuccinate lyase	Adsl	28.153
O08795	Glucosidase 2 subunit beta	Prkcsh	28.1518
Q7TNC4	Putative RNA-binding protein Luc7-like 2	Luc7l2	28.1506
P70349	Histidine triad nucleotide-binding protein 1	Hint1	28.1463
Q8VEE4	Replication protein A 70 kDa DNA-binding subunit;Replication protein A 70 kDa DNA-binding subunit, N-terminally processed	Rpa1	28.1443
P08030	Adenine phosphoribosyltransferase	Aprt	28.1273
Q9R1P3	Proteasome subunit beta type-2	Psmb2	28.1227
Q6DFW4	Nucleolar protein 58	Nop58	28.1174
Q9QUH0	Glutaredoxin-1	Glrx	28.1103
Q9CQ60	6-phosphogluconolactonase	Pgls	28.1103
Q3TBT3	Stimulator of interferon genes protein	Tmem173	28.109
Q9JKB1;P58321	Ubiquitin carboxyl-terminal hydrolase isozyme L3;Ubiquitin carboxyl-terminal hydrolase isozyme L4	Uchl3;Uchl4	28.106
Q9Z110	Delta-1-pyrroline-5-carboxylate synthase;Glutamate 5-kinase;Gamma-glutamyl phosphate reductase	Aldh18a1	28.1043
P70460	Vasodilator-stimulated phosphoprotein	Vasp	28.1013
Q8BWT1	3-ketoacyl-CoA thiolase, mitochondrial	Acaa2	28.0976
Q04447	Creatine kinase B-type	Ckb	28.0909
O08528	Hexokinase-2	Hk2	28.0909
Q6NZJ6	Eukaryotic translation initiation factor 4 gamma 1	Eif4g1	28.0881
P31230	Aminoacyl tRNA synthase complex-interacting multifunctional protein 1;Endothelial monocyte-activating polypeptide 2	Aimp1	28.0841
Q3THW5;P0C0S6	Histone H2A.V;Histone H2A.Z	H2afv;H2afz	28.082
Q9D1P4	Cysteine and histidine-rich domain-containing protein 1	Chordc1	28.082
Q9CW03	Structural maintenance of chromosomes protein 3	Smc3	28.0778
P42208	Septin-2	Sep-02	28.0778
Q9JHJ0	Tropomodulin-3	Tmod3	28.0778
P11440	Cyclin-dependent kinase 1	Cdk1	28.068
P46460	Vesicle-fusing ATPase	Nsf	28.0667
P56391	Cytochrome c oxidase subunit 6B1	Cox6b1	28.0667
Q2TBA3	Mucosa-associated lymphoid tissue lymphoma translocation protein 1 homolog	Malt1	28.0667
Q9Z1Z2	Serine-threonine kinase receptor-associated protein	Strap	28.0667
Q8R5J9	PRA1 family protein 3	Arl6ip5	28.0667
P68368	Tubulin alpha-4A chain	Tuba4a	28.0667
Q6P1B1	Xaa-Pro aminopeptidase 1	Xpnpep1	28.0625
Q11011	Puromycin-sensitive aminopeptidase	Npepps	28.058
P57784	U2 small nuclear ribonucleoprotein A	Snrpa1	28.0433
P11352	Glutathione peroxidase 1	Gpx1	28.0335
P70429	Ena/VASP-like protein	Evl	28.0308
P61971	Nuclear transport factor 2	Nutf2	28.025
Q6A026	Sister chromatid cohesion protein PDS5 homolog A	Pds5a	28.025
Q9D0R2	Threonine--tRNA ligase, cytoplasmic	Tars	28.0218
Q9QYJ0	DnaJ homolog subfamily A member 2	Dnaja2	28.0087
Q9CX34	Suppressor of G2 allele of SKP1 homolog	Sugt1	28.0066
Q9QZE5	Coatomer subunit gamma-1	Copg1	28.0023
Q9DBP5	UMP-CMP kinase	Cmpk1	27.9981
P61290	Proteasome activator complex subunit 3	Psme3	27.9888
Q9CPV4	Glyoxalase domain-containing protein 4	Glod4	27.984
Q9JK81	UPF0160 protein MYG1, mitochondrial	Myg1	27.9754
Q61081	Hsp90 co-chaperone Cdc37;Hsp90 co-chaperone Cdc37, N-terminally processed	Cdc37	27.9735
Q8BJ71	Nuclear pore complex protein Nup93	Nup93	27.9695
Q9D0F9	Phosphoglucomutase-1	Pgm1	27.9695
P97370	Sodium/potassium-transporting ATPase subunit beta-3	Atp1b3	27.967
Q80UM3	N-alpha-acetyltransferase 15, NatA auxiliary subunit	Naa15	27.965
Q8C129	Leucyl-cystinyl aminopeptidase	Lnpep	27.965
Q9CX56	26S proteasome non-ATPase regulatory subunit 8	Psmd8	27.9543
O35226	26S proteasome non-ATPase regulatory subunit 4	Psmd4	27.9528
Q91ZW3	SWI/SNF-related matrix-associated actin-dependent regulator of chromatin subfamily A member 5	Smarca5	27.9501
Q8BMF4	Dihydrolipoyllysine-residue acetyltransferase component of pyruvate dehydrogenase complex, mitochondrial	Dlat	27.9483
Q64105	Sepiapterin reductase	Spr	27.9483
Q9WVA3	Mitotic checkpoint protein BUB3	Bub3	27.9466
Q569Z5	Probable ATP-dependent RNA helicase DDX46	Ddx46	27.9466
Q8QZT1	Acetyl-CoA acetyltransferase, mitochondrial	Acat1	27.9403
P32921	Tryptophan--tRNA ligase, cytoplasmic;T1-TrpRS;T2-TrpRS	Wars	27.9403
Q62422	Osteoclast-stimulating factor 1	Ostf1	27.9387
Q569Z6	Thyroid hormone receptor-associated protein 3	Thrap3	27.9304
Q8CGK3	Lon protease homolog, mitochondrial	Lonp1	27.9288
Q80X90	Filamin-B	Flnb	27.922
Q9D0K2	Succinyl-CoA:3-ketoacid coenzyme A transferase 1, mitochondrial	Oxct1	27.92
Q9CXY6	Interleukin enhancer-binding factor 2	Ilf2	27.92
Q9Z1D1	Eukaryotic translation initiation factor 3 subunit G	Eif3g	27.9103
P09671	Superoxide dismutase [Mn], mitochondrial	Sod2	27.9054
P46664	Adenylosuccinate synthetase isozyme 2	Adss	27.8999
P43275	Histone H1.1	Hist1h1a	27.8999
Q6PF93	Phosphatidylinositol 3-kinase catalytic subunit type 3	Pik3c3	27.8986
P47791	Glutathione reductase, mitochondrial	Gsr	27.8905
Q9WUP7	Ubiquitin carboxyl-terminal hydrolase isozyme L5	Uchl5	27.8879
Q9WUM3	Coronin-1B	Coro1b	27.8838
Q61792	LIM and SH3 domain protein 1	Lasp1	27.8838
Q61543	Golgi apparatus protein 1	Glg1	27.8734
Q9DCW4	Electron transfer flavoprotein subunit beta	Etfb	27.8722
Q9D2G2	Dihydrolipoyllysine-residue succinyltransferase component of 2-oxoglutarate dehydrogenase complex, mitochondrial	Dlst	27.871
O08784	Treacle protein	Tcof1	27.8647
Q9JMA1	Ubiquitin carboxyl-terminal hydrolase 14	Usp14	27.8585
P27546	Microtubule-associated protein 4	Map4	27.857
Q6NVF9	Cleavage and polyadenylation specificity factor subunit 6	Cpsf6	27.8511
Q60737	Casein kinase II subunit alpha	Csnk2a1	27.8466
Q8C0C7	Phenylalanine--tRNA ligase alpha subunit	Farsa	27.8449
Q91WQ3	Tyrosine--tRNA ligase, cytoplasmic;Tyrosine--tRNA ligase, cytoplasmic, N-terminally processed	Yars	27.8449
Q9R233	Tapasin	Tapbp	27.8427
Q9Z0E6	Interferon-induced guanylate-binding protein 2	Gbp2	27.8384
Q9JHR7	Insulin-degrading enzyme	Ide	27.8384
Q9DBC7	cAMP-dependent protein kinase type I-alpha regulatory subunit;cAMP-dependent protein kinase type I-alpha regulatory subunit, N-terminally processed	Prkar1a	27.8363
Q61655	ATP-dependent RNA helicase DDX19A	Ddx19a	27.8348
Q62241	U1 small nuclear ribonucleoprotein C	Snrpc	27.8212
Q60865	Caprin-1	Caprin1	27.8157
O70318	Band 4.1-like protein 2	Epb41l2	27.8096
D3Z6Q9	Bridging integrator 2	Bin2	27.8077
P35486	Pyruvate dehydrogenase E1 component subunit alpha, somatic form, mitochondrial	Pdha1	27.8077
Q91ZU6	Dystonin	Dst	27.8058
Q6P5D8	Structural maintenance of chromosomes flexible hinge domain-containing protein 1	Smchd1	27.8058
Q9D8W5	26S proteasome non-ATPase regulatory subunit 12	Psmd12	27.7885
P63005	Platelet-activating factor acetylhydrolase IB subunit alpha	Pafah1b1	27.7885
Q6P1F6	Serine/threonine-protein phosphatase 2A 55 kDa regulatory subunit B alpha isoform	Ppp2r2a	27.7869
Q8BJY1	26S proteasome non-ATPase regulatory subunit 5	Psmd5	27.7842
P50544	Very long-chain specific acyl-CoA dehydrogenase, mitochondrial	Acadvl	27.7779
Q61545	RNA-binding protein EWS	Ewsr1	27.7779
P48024	Eukaryotic translation initiation factor 1	Eif1	27.7761
O35593	26S proteasome non-ATPase regulatory subunit 14	Psmd14	27.7742
P46978	Dolichyl-diphosphooligosaccharide--protein glycosyltransferase subunit STT3A	Stt3a	27.7685
Q64287	Interferon regulatory factor 4	Irf4	27.7667
Q07076	Annexin A7	Anxa7	27.7653
O55201	Transcription elongation factor SPT5	Supt5h	27.7593
Q9D2V7	Coronin-7	Coro7	27.756
Q9ERL7	Glia maturation factor gamma	Gmfg	27.756
P18654	Ribosomal protein S6 kinase alpha-3	Rps6ka3	27.754
Q9CZU3	Superkiller viralicidic activity 2-like 2	Skiv2l2	27.754
O89100	GRB2-related adaptor protein 2	Grap2	27.7476
O35326	Serine/arginine-rich splicing factor 5	Srsf5	27.7457
Q60692	Proteasome subunit beta type-6	Psmb6	27.7436
Q61823	Programmed cell death protein 4	Pdcd4	27.7369
Q9JI11	Serine/threonine-protein kinase 4;Serine/threonine-protein kinase 4 37kDa subunit;Serine/threonine-protein kinase 4 18kDa subunit	Stk4	27.7341
P47226	Testin	Tes	27.7292
Q60749	KH domain-containing, RNA-binding, signal transduction-associated protein 1	Khdrbs1	27.7279
Q9CSU0	Regulation of nuclear pre-mRNA domain-containing protein 1B	Rprd1b	27.7223
Q8C147	Dedicator of cytokinesis protein 8	Dock8	27.7202
P31041	T-cell-specific surface glycoprotein CD28	Cd28	27.7046
Q9CPQ8	ATP synthase subunit g, mitochondrial	Atp5l	27.7035
Q9QZD9	Eukaryotic translation initiation factor 3 subunit I	Eif3i	27.7003
Q99JT2	Serine/threonine-protein kinase 26	Stk26	27.7003
P61222	ATP-binding cassette sub-family E member 1	Abce1	27.698
Q8R180	ERO1-like protein alpha	Ero1l	27.6953
P63001;P60764	Ras-related C3 botulinum toxin substrate 1;Ras-related C3 botulinum toxin substrate 3	Rac1;Rac3	27.6948
Q9CW46	Ribonucleoprotein PTB-binding 1	Raver1	27.6948
P62996	Transformer-2 protein homolog beta	Tra2b	27.6887
Q9CPQ1	Cytochrome c oxidase subunit 6C	Cox6c	27.6887
Q8CGF7	Transcription elongation regulator 1	Tcerg1	27.6835
P54728	UV excision repair protein RAD23 homolog B	Rad23b	27.6772
D3YXK2	Scaffold attachment factor B1	Safb	27.6729
P47915	60S ribosomal protein L29	Rpl29	27.6708
P68369;P05214	Tubulin alpha-1A chain;Tubulin alpha-3 chain	Tuba1a;Tuba3a	27.6686
P54923	[Protein ADP-ribosylarginine] hydrolase	Adprh	27.6686
P42232	Signal transducer and activator of transcription 5B	Stat5b	27.6686
Q5FWK3	Rho GTPase-activating protein 1	Arhgap1	27.6643
Q9EQH2	Endoplasmic reticulum aminopeptidase 1	Erap1	27.6643
Q3TKT4	Transcription activator BRG1	Smarca4	27.6598
P27870	Proto-oncogene vav	Vav1	27.6582
P54823	Probable ATP-dependent RNA helicase DDX6	Ddx6	27.6569
Q9DBZ5	Eukaryotic translation initiation factor 3 subunit K	Eif3k	27.6492
O89110	Caspase-8;Caspase-8 subunit p18;Caspase-8 subunit p10	Casp8	27.6492
Q9DBH5	Vesicular integral-membrane protein VIP36	Lman2	27.6475
Q3TGF2	Protein FAM107B	Fam107b	27.6401
Q9R0X4;Q32MW3	Acyl-coenzyme A thioesterase 9, mitochondrial;Acyl-coenzyme A thioesterase 10, mitochondrial	Acot9;Acot10	27.6401
Q60953	Protein PML	Pml	27.638
Q9CYN2	Signal peptidase complex subunit 2	Spcs2	27.6368
Q5XJY5	Coatomer subunit delta	Arcn1	27.6342
D3Z7P3	Glutaminase kidney isoform, mitochondrial	Gls	27.6216
Q8K352	SAM and SH3 domain-containing protein 3	Sash3	27.6162
O55135	Eukaryotic translation initiation factor 6	Eif6	27.608
P06332	T-cell surface glycoprotein CD4	Cd4	27.6033
P35278	Ras-related protein Rab-5C	Rab5c	27.6008
P56395	Cytochrome b5	Cyb5a	27.5927
Q9JLI8	Squamous cell carcinoma antigen recognized by T-cells 3	Sart3	27.5872
O35658	Complement component 1 Q subcomponent-binding protein, mitochondrial	C1qbp	27.5854
Q91YT0	NADH dehydrogenase [ubiquinone] flavoprotein 1, mitochondrial	Ndufv1	27.5854
Q505B7	Protein archease	Zbtb8os	27.5854
Q9D3D9	ATP synthase subunit delta, mitochondrial	Atp5d	27.5844
Q99P88	Nuclear pore complex protein Nup155	Nup155	27.5834
Q6P542	ATP-binding cassette sub-family F member 1	Abcf1	27.5756
Q9JIX8	Apoptotic chromatin condensation inducer in the nucleus	Acin1	27.5756
Q06138	Calcium-binding protein 39	Cab39	27.5756
Q99KQ4	Nicotinamide phosphoribosyltransferase	Nampt	27.5746
Q91WK2	Eukaryotic translation initiation factor 3 subunit H	Eif3h	27.5719
P18242	Cathepsin D	Ctsd	27.5719
Q8K2Z4	Condensin complex subunit 1	Ncapd2	27.5692
P17427	AP-2 complex subunit alpha-2	Ap2a2	27.5671
Q3UYV9	Nuclear cap-binding protein subunit 1	Ncbp1	27.5636
Q8C1A5	Thimet oligopeptidase	Thop1	27.5636
Q3UPL0	Protein transport protein Sec31A	Sec31a	27.5587
Q9R1C7	Pre-mRNA-processing factor 40 homolog A	Prpf40a	27.5587
Q66JS6	Eukaryotic translation initiation factor 3 subunit J-B	Eif3j2	27.5521
Q9JKP5;Q8C181	Muscleblind-like protein 1;Muscleblind-like protein 2	Mbnl1;Mbnl2	27.5521
Q3UMC0	Spermatogenesis-associated protein 5	Spata5	27.5499
Q99K85	Phosphoserine aminotransferase	Psat1	27.5448
P54276	DNA mismatch repair protein Msh6	Msh6	27.543
Q6A068	Cell division cycle 5-like protein	Cdc5l	27.5413
Q9DBG3	AP-2 complex subunit beta	Ap2b1	27.5397
P27612	Phospholipase A-2-activating protein	Plaa	27.5397
P56135	ATP synthase subunit f, mitochondrial	Atp5j2	27.5357
Q7TMY8	E3 ubiquitin-protein ligase HUWE1	Huwe1	27.5322
Q9CQN1	Heat shock protein 75 kDa, mitochondrial	Trap1	27.5322
P50396	Rab GDP dissociation inhibitor alpha	Gdi1	27.5285
Q60631	Growth factor receptor-bound protein 2	Grb2	27.5285
Q9D892	Inosine triphosphate pyrophosphatase	Itpa	27.5236
Q99N69	Leupaxin	Lpxn	27.5179
P83940	Transcription elongation factor B polypeptide 1	Tceb1	27.5179
P26516	26S proteasome non-ATPase regulatory subunit 7	Psmd7	27.5111
Q8BGD9	Eukaryotic translation initiation factor 4B	Eif4b	27.5111
Q64213	Splicing factor 1	Sf1	27.5079
Q9CR68	Cytochrome b-c1 complex subunit Rieske, mitochondrial;Cytochrome b-c1 complex subunit 11	Uqcrfs1	27.5066
P10605	Cathepsin B;Cathepsin B light chain;Cathepsin B heavy chain	Ctsb	27.5003
Q9CQ65	S-methyl-5-thioadenosine phosphorylase	Mtap	27.4971
Q9Z2I9	Succinyl-CoA ligase [ADP-forming] subunit beta, mitochondrial	Sucla2	27.4971
P11942	T-cell surface glycoprotein CD3 gamma chain	Cd3g	27.4922
Q8R050;Q149F3	Eukaryotic peptide chain release factor GTP-binding subunit ERF3A;Eukaryotic peptide chain release factor GTP-binding subunit ERF3B	Gspt1;Gspt2	27.4906
Q08943	FACT complex subunit SSRP1	Ssrp1	27.4906
P21619	Lamin-B2	Lmnb2	27.4835
P16125	L-lactate dehydrogenase B chain	Ldhb	27.4816
Q8CFI7	DNA-directed RNA polymerase II subunit RPB2	Polr2b	27.4643
P59325	Eukaryotic translation initiation factor 5	Eif5	27.4564
P01887	Beta-2-microglobulin	B2m	27.4534
P17047	Lysosome-associated membrane glycoprotein 2	Lamp2	27.4459
Q99J36	THUMP domain-containing protein 1	Thumpd1	27.4423
P63037	DnaJ homolog subfamily A member 1	Dnaja1	27.4329
Q9DC51	Guanine nucleotide-binding protein G(k) subunit alpha	Gnai3	27.4255
Q9CXI5	Mesencephalic astrocyte-derived neurotrophic factor	Manf	27.4234
O08915	AH receptor-interacting protein	Aip	27.4234
P62869	Transcription elongation factor B polypeptide 2	Tceb2	27.4234
Q9R0P6	Signal peptidase complex catalytic subunit SEC11A	Sec11a	27.4167
Q9WUM4	Coronin-1C	Coro1c	27.4135
Q505F5	Leucine-rich repeat-containing protein 47	Lrrc47	27.4135
Q6NV83	U2 snRNP-associated SURP motif-containing protein	U2surp	27.408
Q9CZ30	Obg-like ATPase 1	Ola1	27.408
Q8CGP6;Q8R1M2;Q8CGP7;Q8CGP5;Q8BFU2;P22752	Histone H2A type 1-H;Histone H2A.J;Histone H2A type 1-K;Histone H2A type 1-F;Histone H2A type 3;Histone H2A type 1	Hist1h2ah;H2afj;Hist1h2ak;Hist1h2af;Hist3h2a;Hist1h2ab	27.408
Q99JX4	Eukaryotic translation initiation factor 3 subunit M	Eif3m	27.4066
P36371	Antigen peptide transporter 2	Tap2	27.4066
Q99LT0	Protein dpy-30 homolog	Dpy30	27.4052
Q3UHX2	28 kDa heat- and acid-stable phosphoprotein	Pdap1	27.4052
Q91WD5	NADH dehydrogenase [ubiquinone] iron-sulfur protein 2, mitochondrial	Ndufs2	27.3986
Q9WTP6	Adenylate kinase 2, mitochondrial;Adenylate kinase 2, mitochondrial, N-terminally processed	Ak2	27.3956
Q9WTK5	Nuclear factor NF-kappa-B p100 subunit;Nuclear factor NF-kappa-B p52 subunit	Nfkb2	27.3956
P10711	Transcription elongation factor A protein 1	Tcea1	27.3943
P29758	Ornithine aminotransferase, mitochondrial	Oat	27.3916
Q8R016	Bleomycin hydrolase	Blmh	27.3916
P12815	Programmed cell death protein 6	Pdcd6	27.3817
Q9JMH6	Thioredoxin reductase 1, cytoplasmic	Txnrd1	27.3758
P97315	Cysteine and glycine-rich protein 1	Csrp1	27.3682
Q9CQX2	Cytochrome b5 type B	Cyb5b	27.3658
Q02819	Nucleobindin-1	Nucb1	27.3653
Q8BH43	Wiskott-Aldrich syndrome protein family member 2	Wasf2	27.3597
Q61003	T-cell differentiation antigen CD6	Cd6	27.359
Q9Z1X4	Interleukin enhancer-binding factor 3	Ilf3	27.359
P61087	Ubiquitin-conjugating enzyme E2 K	Ube2k	27.359
P29595	NEDD8	Nedd8	27.3558
Q9DB05	Alpha-soluble NSF attachment protein	Napa	27.3558
Q791V5	Mitochondrial carrier homolog 2	Mtch2	27.3524
P48758	Carbonyl reductase [NADPH] 1	Cbr1	27.3478
Q8BGS2	BolA-like protein 2	Bola2	27.3478
Q9QYC0	Alpha-adducin	Add1	27.3478
P32233	Developmentally-regulated GTP-binding protein 1	Drg1	27.3467
Q7TN29	Stromal membrane-associated protein 2	Smap2	27.3467
Q9D662	Protein transport protein Sec23B	Sec23b	27.3443
Q9D855	Cytochrome b-c1 complex subunit 7	Uqcrb	27.3443
Q99M31	Heat shock 70 kDa protein 14	Hspa14	27.3369
Q9CQM5	Thioredoxin domain-containing protein 17	Txndc17	27.3369
P53810	Phosphatidylinositol transfer protein alpha isoform	Pitpna	27.3361
Q8R326	Paraspeckle component 1	Pspc1	27.3361
O70310	Glycylpeptide N-tetradecanoyltransferase 1	Nmt1	27.3344
Q6A4J8	Ubiquitin carboxyl-terminal hydrolase 7	Usp7	27.3295
P24161;P29020	T-cell surface glycoprotein CD3 zeta chain;T-cell surface glycoprotein CD3 eta chain	Cd247	27.321
Q8BH69	Selenide, water dikinase 1	Sephs1	27.3171
P70698	CTP synthase 1	Ctps1	27.3163
Q9ESX5	H/ACA ribonucleoprotein complex subunit 4	Dkc1	27.3123
Q9Z2N8	Actin-like protein 6A	Actl6a	27.3075
Q3UM45	Protein phosphatase 1 regulatory subunit 7	Ppp1r7	27.3055
Q9D1Q6	Endoplasmic reticulum resident protein 44	Erp44	27.301
Q9WV55	Vesicle-associated membrane protein-associated protein A	Vapa	27.2968
Q9CQM9	Glutaredoxin-3	Glrx3	27.296
O89079	Coatomer subunit epsilon	Cope	27.2951
P26043	Radixin	Rdx	27.277
P97821	Dipeptidyl peptidase 1;Dipeptidyl peptidase 1 exclusion domain chain;Dipeptidyl peptidase 1 heavy chain;Dipeptidyl peptidase 1 light chain	Ctsc	27.277
Q9CY64	Biliverdin reductase A	Blvra	27.277
Q8K1J6	CCA tRNA nucleotidyltransferase 1, mitochondrial	Trnt1	27.2766
P47738	Aldehyde dehydrogenase, mitochondrial	Aldh2	27.2725
Q8VE70	Programmed cell death protein 10	Pdcd10	27.268
Q99KJ8	Dynactin subunit 2	Dctn2	27.2667
Q9CQA3	Succinate dehydrogenase [ubiquinone] iron-sulfur subunit, mitochondrial	Sdhb	27.2638
Q9CR62	Mitochondrial 2-oxoglutarate/malate carrier protein	Slc25a11	27.2614
Q62348	Translin	Tsn	27.2559
P31266	Recombining binding protein suppressor of hairless	Rbpj	27.2559
Q8VDP3	Protein-methionine sulfoxide oxidase MICAL1	Mical1	27.2548
P51125	Calpastatin	Cast	27.2537
Q8VDW0	ATP-dependent RNA helicase DDX39A	Ddx39a	27.2411
Q6URW6	Myosin-14	Myh14	27.239
Q60787	Lymphocyte cytosolic protein 2	Lcp2	27.2375
Q3UKJ7	WD40 repeat-containing protein SMU1;WD40 repeat-containing protein SMU1, N-terminally processed	Smu1	27.2276
Q80UM7	Mannosyl-oligosaccharide glucosidase	Mogs	27.2249
Q810A7	ATP-dependent RNA helicase DDX42	Ddx42	27.2219
Q8BNW9	Kelch repeat and BTB domain-containing protein 11	Kbtbd11	27.2171
Q9D172	ES1 protein homolog, mitochondrial	D10Jhu81e	27.2095
Q8BT60	Copine-3	Cpne3	27.2057
Q9D0L8	mRNA cap guanine-N7 methyltransferase	Rnmt	27.203
Q922Q4	Pyrroline-5-carboxylate reductase 2	Pycr2	27.2025
P53994;P59279	Ras-related protein Rab-2A;Ras-related protein Rab-2B	Rab2a;Rab2b	27.2012
Q9JJ28	Protein flightless-1 homolog	Flii	27.1965
Q9CQE5	Regulator of G-protein signaling 10	Rgs10	27.1896
Q9Z0H4	CUGBP Elav-like family member 2	Celf2	27.1896
P22646	T-cell surface glycoprotein CD3 epsilon chain	Cd3e	27.1755
O55098	Serine/threonine-protein kinase 10	Stk10	27.1755
Q9CQ71	Replication protein A 14 kDa subunit	Rpa3	27.171
Q6NZB0	DnaJ homolog subfamily C member 8	Dnajc8	27.1699
Q8WTY4	Anamorsin	Ciapin1	27.1688
Q8R1I1	Cytochrome b-c1 complex subunit 9	Uqcr10	27.1604
O35900	U6 snRNA-associated Sm-like protein LSm2	Lsm2	27.1553
Q9QUJ7	Long-chain-fatty-acid--CoA ligase 4	Acsl4	27.1527
Q07813	Apoptosis regulator BAX	Bax	27.1527
P63087	Serine/threonine-protein phosphatase PP1-gamma catalytic subunit	Ppp1cc	27.1527
Q4VAA2	Protein CDV3	Cdv3	27.1456
Q9WTL7	Acyl-protein thioesterase 2	Lypla2	27.1456
Q9D6U8	Protein FAM162A	Fam162a	27.1403
Q99LC3	NADH dehydrogenase [ubiquinone] 1 alpha subcomplex subunit 10, mitochondrial	Ndufa10	27.1403
Q9CQE8	UPF0568 protein C14orf166 homolog		27.1403
Q6ZWM4	U6 snRNA-associated Sm-like protein LSm8	Lsm8	27.1396
Q9Z130	Heterogeneous nuclear ribonucleoprotein D-like	Hnrnpdl	27.1396
P61027	Ras-related protein Rab-10	Rab10	27.1291
P62814	V-type proton ATPase subunit B, brain isoform	Atp6v1b2	27.1274
O08585	Clathrin light chain A	Clta	27.1274
Q6ZQI3	Malectin	Mlec	27.1247
Q921T2	Torsin-1A-interacting protein 1	Tor1aip1	27.1247
P22892	AP-1 complex subunit gamma-1	Ap1g1	27.1234
Q8CFB4	Guanylate-binding protein 5	Gbp5	27.1215
P84084	ADP-ribosylation factor 5	Arf5	27.1215
O70400	PDZ and LIM domain protein 1	Pdlim1	27.1215
P20060	Beta-hexosaminidase subunit beta	Hexb	27.118
P05063	Fructose-bisphosphate aldolase C	Aldoc	27.1164
Q61578	NADPH:adrenodoxin oxidoreductase, mitochondrial	Fdxr	27.1149
Q9CYG7	Mitochondrial import receptor subunit TOM34	Tomm34	27.1149
Q8CCS6	Polyadenylate-binding protein 2	Pabpn1	27.1077
O70492	Sorting nexin-3	Snx3	27.1077
Q63850	Nuclear pore glycoprotein p62	Nup62	27.1069
O35887	Calumenin	Calu	27.099
P62838;P61079	Ubiquitin-conjugating enzyme E2 D2;Ubiquitin-conjugating enzyme E2 D3	Ube2d2;Ube2d3	27.0966
Q80XN0	D-beta-hydroxybutyrate dehydrogenase, mitochondrial	Bdh1	27.0851
P18572	Basigin	Bsg	27.0762
Q9JMG1	Endothelial differentiation-related factor 1	Edf1	27.0762
Q3UDE2	Tubulin--tyrosine ligase-like protein 12	Ttll12	27.0719
P13020	Gelsolin	Gsn	27.0719
Q9D1M0	Protein SEC13 homolog	Sec13	27.0672
P43247	DNA mismatch repair protein Msh2	Msh2	27.0628
Q9CPY7	Cytosol aminopeptidase	Lap3	27.0628
P61759	Prefoldin subunit 3	Vbp1	27.0628
P61164	Alpha-centractin	Actr1a	27.061
O88544	COP9 signalosome complex subunit 4	Cops4	27.0586
Q8BMJ3	Eukaryotic translation initiation factor 1A, X-chromosomal	Eif1ax	27.0539
P08775	DNA-directed RNA polymerase II subunit RPB1	Polr2a	27.0523
Q9D0B6	Protein PBDC1	Pbdc1	27.0523
O35215	D-dopachrome decarboxylase	Ddt	27.0453
Q61768	Kinesin-1 heavy chain	Kif5b	27.0375
Q80W54	CAAX prenyl protease 1 homolog	Zmpste24	27.0375
P62843	40S ribosomal protein S15	Rps15	27.0348
P62311	U6 snRNA-associated Sm-like protein LSm3	Lsm3	27.0348
P08920	T-cell surface antigen CD2	Cd2	27.0348
Q9CSH3	Exosome complex exonuclease RRP44	Dis3	27.0321
Q9DCT2	NADH dehydrogenase [ubiquinone] iron-sulfur protein 3, mitochondrial	Ndufs3	27.0276
P61082	NEDD8-conjugating enzyme Ubc12	Ube2m	27.0259
Q99LE6	ATP-binding cassette sub-family F member 2	Abcf2	27.0228
Q91V61	Sideroflexin-3	Sfxn3	27.0199
Q62077	1-phosphatidylinositol 4,5-bisphosphate phosphodiesterase gamma-1	Plcg1	27.0185
O08756	3-hydroxyacyl-CoA dehydrogenase type-2	Hsd17b10	27.0165
O35344	Importin subunit alpha-4	Kpna3	27.0165
B2RY56	RNA-binding protein 25	Rbm25	27.0106
Q8K1M6	Dynamin-1-like protein	Dnm1l	27.0106
Q9D358	Low molecular weight phosphotyrosine protein phosphatase	Acp1	27.0096
O70325;Q91XR9	Phospholipid hydroperoxide glutathione peroxidase, mitochondrial;Phospholipid hydroperoxide glutathione peroxidase, nuclear	Gpx4	27.0096
P57759	Endoplasmic reticulum resident protein 29	Erp29	27.0068
Q9CWZ3	RNA-binding protein 8A	Rbm8a	27.0007
Q6ZQ08	CCR4-NOT transcription complex subunit 1	Cnot1	27.0007
Q9Z2I0	LETM1 and EF-hand domain-containing protein 1, mitochondrial	Letm1	26.9871
Q8VDJ3	Vigilin	Hdlbp	26.9807
Q3UJB9	Enhancer of mRNA-decapping protein 4	Edc4	26.9797
Q3TIX9	U4/U6.U5 tri-snRNP-associated protein 2	Usp39	26.9797
Q05D44	Eukaryotic translation initiation factor 5B	Eif5b	26.9781
Q9CQ69	Cytochrome b-c1 complex subunit 8	Uqcrq	26.9715
Q9CQI3	Glia maturation factor beta	Gmfb	26.9704
Q9D8U8	Sorting nexin-5	Snx5	26.965
Q8CH18	Cell division cycle and apoptosis regulator protein 1	Ccar1	26.9567
Q9CT10	Ran-binding protein 3	Ranbp3	26.9567
Q80X50	Ubiquitin-associated protein 2-like	Ubap2l	26.9505
Q3UDK1	TRAF-type zinc finger domain-containing protein 1	Trafd1	26.9386
Q9D379	Epoxide hydrolase 1	Ephx1	26.9357
Q8R317	Ubiquilin-1	Ubqln1	26.9357
P55194	SH3 domain-binding protein 1	Sh3bp1	26.9351
P55821	Stathmin-2	Stmn2	26.9335
Q9JMD0	BUB3-interacting and GLEBS motif-containing protein ZNF207	Znf207	26.9335
A2AN08	E3 ubiquitin-protein ligase UBR4	Ubr4	26.9319
Q9WVA2	Mitochondrial import inner membrane translocase subunit Tim8 A	Timm8a1	26.9313
P70195	Proteasome subunit beta type-7	Psmb7	26.9287
P70677	Caspase-3;Caspase-3 subunit p17;Caspase-3 subunit p12	Casp3	26.9268
P58044	Isopentenyl-diphosphate Delta-isomerase 1	Idi1	26.9268
O88958	Glucosamine-6-phosphate isomerase 1	Gnpda1	26.9212
Q91V41	Ras-related protein Rab-14	Rab14	26.9197
Q9Z2I8	Succinyl-CoA ligase [GDP-forming] subunit beta, mitochondrial	Suclg2	26.9197
Q8CJG0	Protein argonaute-2	Ago2	26.9197
Q6PE01	U5 small nuclear ribonucleoprotein 40 kDa protein	Snrnp40	26.9092
P99028	Cytochrome b-c1 complex subunit 6, mitochondrial	Uqcrh	26.9074
P58389	Serine/threonine-protein phosphatase 2A activator	Ppp2r4	26.9074
Q04750	DNA topoisomerase 1	Top1	26.9074
Q9CQW2	ADP-ribosylation factor-like protein 8B	Arl8b	26.9069
P46467	Vacuolar protein sorting-associated protein 4B	Vps4b	26.9014
Q91YH5	Atlastin-3	Atl3	26.8942
P62071	Ras-related protein R-Ras2	Rras2	26.8942
Q9ERI2	Ras-related protein Rab-27A	Rab27a	26.8871
P28271	Cytoplasmic aconitate hydratase	Aco1	26.8817
P24668	Cation-dependent mannose-6-phosphate receptor	M6pr	26.879
P70303	CTP synthase 2	Ctps2	26.879
Q5SUF2	Luc7-like protein 3	Luc7l3	26.879
Q6PFD9	Nuclear pore complex protein Nup98-Nup96;Nuclear pore complex protein Nup98;Nuclear pore complex protein Nup96	Nup98	26.8699
P01590	Interleukin-2 receptor subunit alpha	Il2ra	26.8699
Q8CGY8	UDP-N-acetylglucosamine--peptide N-acetylglucosaminyltransferase 110 kDa subunit	Ogt	26.8683
P16675	Lysosomal protective protein;Lysosomal protective protein 32 kDa chain;Lysosomal protective protein 20 kDa chain	Ctsa	26.8683
P62309	Small nuclear ribonucleoprotein G	Snrpg	26.8683
P62274	40S ribosomal protein S29	Rps29	26.8683
Q9CSN1	SNW domain-containing protein 1	Snw1	26.8683
Q9CS42	Ribose-phosphate pyrophosphokinase 2	Prps2	26.8636
Q91YN5	UDP-N-acetylhexosamine pyrophosphorylase;UDP-N-acetylgalactosamine pyrophosphorylase;UDP-N-acetylglucosamine pyrophosphorylase	Uap1	26.8636
Q9EQQ9	Protein O-GlcNAcase	Mgea5	26.8552
Q9R0P3	S-formylglutathione hydrolase	Esd	26.8542
Q80VD1	Protein FAM98B	Fam98b	26.847
Q9DCJ5	NADH dehydrogenase [ubiquinone] 1 alpha subcomplex subunit 8	Ndufa8	26.84
Q9Z0X1	Apoptosis-inducing factor 1, mitochondrial	Aifm1	26.84
O35892	Nuclear autoantigen Sp-100	Sp100	26.84
Q91YR7	Pre-mRNA-processing factor 6	Prpf6	26.8315
Q9QXY6	EH domain-containing protein 3	Ehd3	26.8315
P27601	Guanine nucleotide-binding protein subunit alpha-13	Gna13	26.8257
P63073	Eukaryotic translation initiation factor 4E	Eif4e	26.8257
Q9CY50	Translocon-associated protein subunit alpha	Ssr1	26.8226
Q6P4S8	Integrator complex subunit 1	Ints1	26.8172
Q9DB15	39S ribosomal protein L12, mitochondrial	Mrpl12	26.8141
Q8BY71	Histone acetyltransferase type B catalytic subunit	Hat1	26.8141
P70404	Isocitrate dehydrogenase [NAD] subunit gamma 1, mitochondrial	Idh3g	26.8084
P13864	DNA (cytosine-5)-methyltransferase 1	Dnmt1	26.8084
P56812	Programmed cell death protein 5	Pdcd5	26.8084
O35405	Phospholipase D3	Pld3	26.8084
O55234	Proteasome subunit beta type-5	Psmb5	26.8047
Q60973	Histone-binding protein RBBP7	Rbbp7	26.7933
P51660	Peroxisomal multifunctional enzyme type 2;(3R)-hydroxyacyl-CoA dehydrogenase;Enoyl-CoA hydratase 2	Hsd17b4	26.7933
Q9CYZ2	Tumor protein D54	Tpd52l2	26.7893
P63166	Small ubiquitin-related modifier 1	Sumo1	26.7825
Q8R146	Acylamino-acid-releasing enzyme	Apeh	26.7825
Q8BGB5	LIM domain-containing protein 2	Limd2	26.7816
Q8CGZ0	Calcium homeostasis endoplasmic reticulum protein	Cherp	26.7816
Q8C7R4	Ubiquitin-like modifier-activating enzyme 6	Uba6	26.7806
Q8BVQ5	Protein phosphatase methylesterase 1	Ppme1	26.7796
P00375	Dihydrofolate reductase	Dhfr	26.7741
O08579	Emerin	Emd	26.7741
Q6P9R2	Serine/threonine-protein kinase OSR1	Oxsr1	26.7687
P21958	Antigen peptide transporter 1	Tap1	26.7672
Q99LS3	Phosphoserine phosphatase	Psph	26.7652
P84091	AP-2 complex subunit mu	Ap2m1	26.7652
P48428	Tubulin-specific chaperone A	Tbca	26.7634
P52293	Importin subunit alpha-1	Kpna2	26.7634
Q8R0G9	Nuclear pore complex protein Nup133	Nup133	26.7552
Q6A0A9	Constitutive coactivator of PPAR-gamma-like protein 1	FAM120A	26.7478
P62141	Serine/threonine-protein phosphatase PP1-beta catalytic subunit	Ppp1cb	26.7466
P62075	Mitochondrial import inner membrane translocase subunit Tim13	Timm13	26.742
P70302	Stromal interaction molecule 1	Stim1	26.7332
Q9ERS2	NADH dehydrogenase [ubiquinone] 1 alpha subcomplex subunit 13	Ndufa13	26.7311
Q99KF1	Transmembrane emp24 domain-containing protein 9	Tmed9	26.7303
Q7TSV4	Phosphoglucomutase-2	Pgm2	26.7303
Q920B9	FACT complex subunit SPT16	Supt16h	26.7288
Q64324	Syntaxin-binding protein 2	Stxbp2	26.7255
P97825	Hematological and neurological expressed 1 protein;Hematological and neurological expressed 1 protein, N-terminally processed	Hn1	26.7238
Q8CIG8	Protein arginine N-methyltransferase 5	Prmt5	26.7166
P03958	Adenosine deaminase	Ada	26.7152
Q9D0M5	Dynein light chain 2, cytoplasmic	Dynll2	26.7152
Q9EPL8	Importin-7	Ipo7	26.7111
P70315	Wiskott-Aldrich syndrome protein homolog	Was	26.7111
Q9QYI3	DnaJ homolog subfamily C member 7	Dnajc7	26.7098
Q8K003	Translation machinery-associated protein 7	Tma7	26.7046
Q9QX47	Protein SON	Son	26.7014
O08547	Vesicle-trafficking protein SEC22b	Sec22b	26.7014
Q4VA53	Sister chromatid cohesion protein PDS5 homolog B	Pds5b	26.6987
P11103	Poly [ADP-ribose] polymerase 1	Parp1	26.6963
Q9CYL5	Golgi-associated plant pathogenesis-related protein 1	Glipr2	26.6881
Q9CR21	Acyl carrier protein, mitochondrial	Ndufab1	26.6873
Q9D6J6	NADH dehydrogenase [ubiquinone] flavoprotein 2, mitochondrial	Ndufv2	26.6866
Q52KI8	Serine/arginine repetitive matrix protein 1	Srrm1	26.6826
P11438	Lysosome-associated membrane glycoprotein 1	Lamp1	26.6826
Q99KC8	von Willebrand factor A domain-containing protein 5A	Vwa5a	26.6766
Q9ESZ8	General transcription factor II-I	Gtf2i	26.6766
Q8K1I7	WAS/WASL-interacting protein family member 1	Wipf1	26.6766
Q9DCG9	Multifunctional methyltransferase subunit TRM112-like protein	Trmt112	26.6753
Q64521	Glycerol-3-phosphate dehydrogenase, mitochondrial	Gpd2	26.6734
Q3UZ39	Leucine-rich repeat flightless-interacting protein 1	Lrrfip1	26.6694
Q99LI7	Cleavage stimulation factor subunit 3	Cstf3	26.6694
Q8BYW1	Rho GTPase-activating protein 25	Arhgap25	26.662
Q8BJU0	Small glutamine-rich tetratricopeptide repeat-containing protein alpha	Sgta	26.662
Q80U93	Nuclear pore complex protein Nup214	Nup214	26.6587
Q9CPP0	Nucleoplasmin-3	Npm3	26.6513
Q99JF8	PC4 and SFRS1-interacting protein	Psip1	26.6504
Q64310	Surfeit locus protein 4	Surf4	26.6496
P42669	Transcriptional activator protein Pur-alpha	Pura	26.6485
Q9WUM5	Succinyl-CoA ligase [ADP/GDP-forming] subunit alpha, mitochondrial	Suclg1	26.6485
Q9QZ88	Vacuolar protein sorting-associated protein 29	Vps29	26.6485
Q9D0J8	Parathymosin	Ptms	26.6462
O70252	Heme oxygenase 2	Hmox2	26.6403
Q9QZE7	Translin-associated protein X	Tsnax	26.6355
Q9CQC9	GTP-binding protein SAR1b	Sar1b	26.6355
P70122	Ribosome maturation protein SBDS	Sbds	26.6331
Q62448	Eukaryotic translation initiation factor 4 gamma 2	Eif4g2	26.632
Q9D898	Actin-related protein 2/3 complex subunit 5-like protein	Arpc5l	26.6246
P97352	Protein S100-A13	S100a13	26.6194
Q8C166	Copine-1	Cpne1	26.6185
P63094;Q6R0H7	Guanine nucleotide-binding protein G(s) subunit alpha isoforms short;Guanine nucleotide-binding protein G(s) subunit alpha isoforms XLas	Gnas	26.6141
P97823	Acyl-protein thioesterase 1	Lypla1	26.6114
Q8C2K1	Differentially expressed in FDCP 6	Def6	26.6111
Q60676	Serine/threonine-protein phosphatase 5	Ppp5c	26.6072
Q99JR1	Sideroflexin-1	Sfxn1	26.6063
Q8CCF0	U4/U6 small nuclear ribonucleoprotein Prp31	Prpf31	26.6053
Q03958	Prefoldin subunit 6	Pfdn6	26.602
O88712	C-terminal-binding protein 1	Ctbp1	26.6016
O88271	Craniofacial development protein 1	Cfdp1	26.5992
P83870	PHD finger-like domain-containing protein 5A	Phf5a	26.5992
Q99JB2	Stomatin-like protein 2, mitochondrial	Stoml2	26.5917
P47941	Crk-like protein	Crkl	26.5886
Q9QYA2	Mitochondrial import receptor subunit TOM40 homolog	Tomm40	26.5853
Q99MK8	Beta-adrenergic receptor kinase 1	Adrbk1	26.5831
Q08024	Core-binding factor subunit beta	Cbfb	26.5831
Q8CHP8	Phosphoglycolate phosphatase	Pgp	26.5831
Q9QYR9;O55137	Acyl-coenzyme A thioesterase 2, mitochondrial;Acyl-coenzyme A thioesterase 1	Acot2;Acot1	26.5831
Q61425	Hydroxyacyl-coenzyme A dehydrogenase, mitochondrial	Hadh	26.5822
B2RXR6	Serine/threonine-protein phosphatase 6 regulatory ankyrin repeat subunit B	Ankrd44	26.5812
Q62186	Translocon-associated protein subunit delta	Ssr4	26.5783
O89023	Tripeptidyl-peptidase 1	Tpp1	26.5783
Q922K7	Probable 28S rRNA (cytosine-C(5))-methyltransferase	Nop2	26.5752
Q8C878	NEDD8-activating enzyme E1 catalytic subunit	Uba3	26.5752
O88545	COP9 signalosome complex subunit 6	Cops6	26.5714
Q78IK2	Up-regulated during skeletal muscle growth protein 5	Usmg5	26.5667
O08808	Protein diaphanous homolog 1	Diaph1	26.5667
Q9CRB9	MICOS complex subunit Mic19	Chchd3	26.5615
Q9JKX6	ADP-sugar pyrophosphatase	Nudt5	26.5615
Q8BH95	Enoyl-CoA hydratase, mitochondrial	Echs1	26.5597
Q9JHW4	Selenocysteine-specific elongation factor	Eefsec	26.5597
Q61550	Double-strand-break repair protein rad21 homolog	Rad21	26.553
P67871	Casein kinase II subunit beta	Csnk2b	26.553
Q8CHP5	Partner of Y14 and mago	Wibg	26.546
Q64697	Protein tyrosine phosphatase receptor type C-associated protein	Ptprcap	26.546
Q9Z315	U4/U6.U5 tri-snRNP-associated protein 1	Sart1	26.546
Q03267	DNA-binding protein Ikaros	Ikzf1	26.546
Q3UPF5	Zinc finger CCCH-type antiviral protein 1	Zc3hav1	26.546
Q8K019	Bcl-2-associated transcription factor 1	Bclaf1	26.5429
Q9CPQ3	Mitochondrial import receptor subunit TOM22 homolog	Tomm22	26.5429
Q6P8I4	PEST proteolytic signal-containing nuclear protein	Pcnp	26.5381
P68181	cAMP-dependent protein kinase catalytic subunit beta	Prkacb	26.5357
O08788	Dynactin subunit 1	Dctn1	26.5234
Q8BVK9	Sp110 nuclear body protein	Sp110	26.5219
Q9CXF4	TBC1 domain family member 15	Tbc1d15	26.5197
Q8CD15	Bifunctional lysine-specific demethylase and histidyl-hydroxylase MINA	Mina	26.5105
P26450	Phosphatidylinositol 3-kinase regulatory subunit alpha	Pik3r1	26.509
Q9DBR1	5-3 exoribonuclease 2	Xrn2	26.5079
Q8BWU3	Protein FAM131A	Fam131a	26.5079
O35295	Transcriptional activator protein Pur-beta	Purb	26.5021
Q68FL4	Putative adenosylhomocysteinase 3	Ahcyl2	26.5021
Q8R502	Volume-regulated anion channel subunit LRRC8C	Lrrc8c	26.4936
Q9EQK5	Major vault protein	Mvp	26.4936
O08529	Calpain-2 catalytic subunit	Capn2	26.4911
P97376	Protein FRG1	Frg1	26.4895
Q60715	Prolyl 4-hydroxylase subunit alpha-1	P4ha1	26.483
P53996	Cellular nucleic acid-binding protein	Cnbp	26.4773
Q6PDI5	Proteasome-associated protein ECM29 homolog	Ecm29	26.4773
Q61074	Protein phosphatase 1G	Ppm1g	26.4761
Q99LC2	Cleavage stimulation factor subunit 1	Cstf1	26.4733
O54879	High mobility group protein B3	Hmgb3	26.4687
Q80Y81	Zinc phosphodiesterase ELAC protein 2	Elac2	26.4601
Q6PGB6	N-alpha-acetyltransferase 50	Naa50	26.453
Q60875	Rho guanine nucleotide exchange factor 2	Arhgef2	26.4516
Q9ET30	Transmembrane 9 superfamily member 3	Tm9sf3	26.4488
P31938	Dual specificity mitogen-activated protein kinase kinase 1	Map2k1	26.4475
Q9Z1Z0	General vesicular transport factor p115	Uso1	26.4475
Q8JZN5	Acyl-CoA dehydrogenase family member 9, mitochondrial	Acad9	26.4462
Q9WTX5	S-phase kinase-associated protein 1	Skp1	26.4431
Q9D964	Glycine amidinotransferase, mitochondrial	Gatm	26.4431
Q91VH6	Protein MEMO1	Memo1	26.4407
P59708	Splicing factor 3B subunit 6	Sf3b6	26.4407
P61202	COP9 signalosome complex subunit 2	Cops2	26.4407
Q91WE2	Protein FAM192A	Fam192a	26.4407
Q61206	Platelet-activating factor acetylhydrolase IB subunit beta	Pafah1b2	26.4385
Q8VDP4	Cell cycle and apoptosis regulator protein 2	Ccar2	26.4376
Q7TMF3	NADH dehydrogenase [ubiquinone] 1 alpha subcomplex subunit 12	Ndufa12	26.4358
Q9Z2W0	Aspartyl aminopeptidase	Dnpep	26.4323
P62482	Voltage-gated potassium channel subunit beta-2	Kcnab2	26.4305
P63168	Dynein light chain 1, cytoplasmic	Dynll1	26.429
P61028	Ras-related protein Rab-8B	Rab8b	26.4206
O70503	Very-long-chain 3-oxoacyl-CoA reductase	Hsd17b12	26.4173
Q99KV1	DnaJ homolog subfamily B member 11	Dnajb11	26.4173
P58501	PAX3- and PAX7-binding protein 1	Paxbp1	26.4173
P16330	2,3-cyclic-nucleotide 3-phosphodiesterase	Cnp	26.4156
P70398	Probable ubiquitin carboxyl-terminal hydrolase FAF-X	Usp9x	26.413
Q61103	Zinc finger protein ubi-d4	Dpf2	26.413
P21981	Protein-glutamine gamma-glutamyltransferase 2	Tgm2	26.4115
Q9QVP9	Protein-tyrosine kinase 2-beta	Ptk2b	26.4093
O08582	GTP-binding protein 1	Gtpbp1	26.4093
Q8BVY0	Ribosomal L1 domain-containing protein 1	Rsl1d1	26.4037
P45952	Medium-chain specific acyl-CoA dehydrogenase, mitochondrial	Acadm	26.3977
Q91YI0	Argininosuccinate lyase	Asl	26.3912
Q3U1Z5	G-protein-signaling modulator 3	Gpsm3	26.3861
O35601	FYN-binding protein	Fyb	26.3835
Q8C1B7	Septin-11	Sep-11	26.3826
Q9JII6	Alcohol dehydrogenase [NADP(+)]	Akr1a1	26.371
Q91Z53	Glyoxylate reductase/hydroxypyruvate reductase	Grhpr	26.371
O54941	SWI/SNF-related matrix-associated actin-dependent regulator of chromatin subfamily E member 1	Smarce1	26.3703
Q9DCS9	NADH dehydrogenase [ubiquinone] 1 beta subcomplex subunit 10	Ndufb10	26.3658
O70591	Prefoldin subunit 2	Pfdn2	26.3658
P70388	DNA repair protein RAD50	Rad50	26.3649
O35857	Mitochondrial import inner membrane translocase subunit TIM44	Timm44	26.3617
Q9QXA5	U6 snRNA-associated Sm-like protein LSm4	Lsm4	26.3574
P61924	Coatomer subunit zeta-1	Copz1	26.3566
Q9CWL8	Beta-catenin-like protein 1	Ctnnbl1	26.3566
Q99LP6	GrpE protein homolog 1, mitochondrial	Grpel1	26.348
Q91VK1	Basic leucine zipper and W2 domain-containing protein 2	Bzw2	26.348
O70370	Cathepsin S	Ctss	26.347
Q8BMA6	Signal recognition particle subunit SRP68	Srp68	26.3439
Q8BVI4	Dihydropteridine reductase	Qdpr	26.3427
Q99LB6	Methionine adenosyltransferase 2 subunit beta	Mat2b	26.3398
Q922U1	U4/U6 small nuclear ribonucleoprotein Prp3	Prpf3	26.3385
Q3UW53	Protein Niban	Fam129a	26.3358
O08539	Myc box-dependent-interacting protein 1	Bin1	26.3358
Q99PL5	Ribosome-binding protein 1	Rrbp1	26.3344
A8E0Y8	Immunoglobulin superfamily member 2	Cd101	26.333
Q9CPP6	NADH dehydrogenase [ubiquinone] 1 alpha subcomplex subunit 5	Ndufa5	26.3298
Q9WUK4	Replication factor C subunit 2	Rfc2	26.322
Q9JHI7	Exosome complex component RRP45	Exosc9	26.3192
O35691	Pinin	Pnn	26.3084
P54103	DnaJ homolog subfamily C member 2;DnaJ homolog subfamily C member 2, N-terminally processed	Dnajc2	26.3084
Q8K4G5	Actin-binding LIM protein 1	Ablim1	26.307
Q9CQ92	Mitochondrial fission 1 protein	Fis1	26.3064
Q921H8;Q8VCH0	3-ketoacyl-CoA thiolase A, peroxisomal;3-ketoacyl-CoA thiolase B, peroxisomal	Acaa1a;Acaa1b	26.3058
P61620	Protein transport protein Sec61 subunit alpha isoform 1	Sec61a1	26.3033
Q64378	Peptidyl-prolyl cis-trans isomerase FKBP5;Peptidyl-prolyl cis-trans isomerase FKBP5, N-terminally processed	Fkbp5	26.3033
Q8R0X7	Sphingosine-1-phosphate lyase 1	Sgpl1	26.3033
O35955	Proteasome subunit beta type-10	Psmb10	26.3033
Q60591	Nuclear factor of activated T-cells, cytoplasmic 2	Nfatc2	26.2993
Q80SZ7	Guanine nucleotide-binding protein G(I)/G(S)/G(O) subunit gamma-5	Gng5	26.2971
O35864	COP9 signalosome complex subunit 5	Cops5	26.2959
Q9QYB5	Gamma-adducin	Add3	26.2879
Q9D824	Pre-mRNA 3-end-processing factor FIP1	Fip1l1	26.2847
Q4QRL3	Coiled-coil domain-containing protein 88B	Ccdc88b	26.2827
A2BDX3	Adenylyltransferase and sulfurtransferase MOCS3;Molybdopterin-synthase adenylyltransferase;Molybdopterin-synthase sulfurtransferase	Mocs3	26.2822
O70493	Sorting nexin-12	Snx12	26.281
Q7TNP2	Serine/threonine-protein phosphatase 2A 65 kDa regulatory subunit A beta isoform	Ppp2r1b	26.2794
Q99LY9	NADH dehydrogenase [ubiquinone] iron-sulfur protein 5;NADH dehydrogenase [ubiquinone] iron-sulfur protein 5, N-terminally processed	Ndufs5	26.2779
P56376	Acylphosphatase-1	Acyp1	26.2764
P24270	Catalase	Cat	26.2741
Q923D4	Splicing factor 3B subunit 5	Sf3b5	26.2728
Q9DAW6	U4/U6 small nuclear ribonucleoprotein Prp4	Prpf4	26.263
Q9DBG5	Perilipin-3	Plin3	26.263
A2ADY9	Protein DDI1 homolog 2	Ddi2	26.2607
Q8VE37	Regulator of chromosome condensation	Rcc1	26.2586
Q8BJW6	Eukaryotic translation initiation factor 2A;Eukaryotic translation initiation factor 2A, N-terminally processed	Eif2a	26.2586
Q3TIV5	Zinc finger CCCH domain-containing protein 15	Zc3h15	26.2574
P35293	Ras-related protein Rab-18	Rab18	26.2562
Q9Z0H3	SWI/SNF-related matrix-associated actin-dependent regulator of chromatin subfamily B member 1	Smarcb1	26.2562
Q60648	Ganglioside GM2 activator	Gm2a	26.2522
P17426	AP-2 complex subunit alpha-1	Ap2a1	26.2522
P09055	Integrin beta-1	Itgb1	26.2484
P62307	Small nuclear ribonucleoprotein F	Snrpf	26.2473
Q9CQR6	Serine/threonine-protein phosphatase 6 catalytic subunit;Serine/threonine-protein phosphatase 6 catalytic subunit, N-terminally processed	Ppp6c	26.2473
O35218	Cleavage and polyadenylation specificity factor subunit 2	Cpsf2	26.2461
Q8BIQ5	Cleavage stimulation factor subunit 2	Cstf2	26.2461
Q9JJA4	Ribosome biogenesis protein WDR12	Wdr12	26.2408
P57716	Nicastrin	Ncstn	26.2399
Q6A0D4	Raftlin	Rftn1	26.237
P27641	X-ray repair cross-complementing protein 5	Xrcc5	26.237
Q3THK3	General transcription factor IIF subunit 1	Gtf2f1	26.2313
Q6PHN9	Ras-related protein Rab-35	Rab35	26.2257
Q9D1L0	Coiled-coil-helix-coiled-coil-helix domain-containing protein 2	Chchd2	26.2206
Q61335	B-cell receptor-associated protein 31	Bcap31	26.2206
Q3TDQ1	Dolichyl-diphosphooligosaccharide--protein glycosyltransferase subunit STT3B	Stt3b	26.2156
P52633	Signal transducer and transcription activator 6	Stat6	26.2156
Q80TY0	Formin-binding protein 1	Fnbp1	26.2142
Q8BH74	Nuclear pore complex protein Nup107	Nup107	26.2124
P17809	Solute carrier family 2, facilitated glucose transporter member 1	Slc2a1	26.211
Q68FH4	N-acetylgalactosamine kinase	Galk2	26.2077
Q9EPK7	Exportin-7	Xpo7	26.2043
Q9QYJ3	DnaJ homolog subfamily B member 1	Dnajb1	26.2037
Q8JZQ2	AFG3-like protein 2	Afg3l2	26.2007
Q9D967	Magnesium-dependent phosphatase 1	Mdp1	26.2007
P47758	Signal recognition particle receptor subunit beta	Srprb	26.1936
P50518	V-type proton ATPase subunit E 1	Atp6v1e1	26.1903
Q9JL62	Glycolipid transfer protein	Gltp	26.1892
Q8R574	Phosphoribosyl pyrophosphate synthase-associated protein 2	Prpsap2	26.1892
Q99JR8	SWI/SNF-related matrix-associated actin-dependent regulator of chromatin subfamily D member 2	Smarcd2	26.1869
Q8C570	mRNA export factor	Rae1	26.1869
Q9CWX9	Probable ATP-dependent RNA helicase DDX47	Ddx47	26.1768
Q9R0U0	Serine/arginine-rich splicing factor 10	Srsf10	26.1696
P35922	Fragile X mental retardation protein 1 homolog	Fmr1	26.1696
Q9CQT1	Methylthioribose-1-phosphate isomerase	Mri1	26.1685
P14576	Signal recognition particle 54 kDa protein	Srp54	26.1674
P23475	X-ray repair cross-complementing protein 6	Xrcc6	26.1662
Q9D1M4	Eukaryotic translation elongation factor 1 epsilon-1	Eef1e1	26.1649
Q99KN9	Clathrin interactor 1	Clint1	26.1621
Q7TQH0	Ataxin-2-like protein	Atxn2l	26.1592
P42125	Enoyl-CoA delta isomerase 1, mitochondrial	Eci1	26.1592
Q00417	Transcription factor 7	Tcf7	26.1535
Q9DBR7	Protein phosphatase 1 regulatory subunit 12A	Ppp1r12a	26.1526
Q8BFQ4	WD repeat-containing protein 82	Wdr82	26.1503
P58021	Transmembrane 9 superfamily member 2	Tm9sf2	26.1489
Q99J62	Replication factor C subunit 4	Rfc4	26.1446
Q8BFZ3	Beta-actin-like protein 2	Actbl2	26.1437
P52431	DNA polymerase delta catalytic subunit	Pold1	26.1437
Q99LD4	COP9 signalosome complex subunit 1	Gps1	26.1327
P47811	Mitogen-activated protein kinase 14	Mapk14	26.1296
P43024	Cytochrome c oxidase subunit 6A1, mitochondrial	Cox6a1	26.1277
Q9D8Y7	Tumor necrosis factor alpha-induced protein 8-like protein 2	Tnfaip8l2	26.1226
P27046	Alpha-mannosidase 2	Man2a1	26.1154
Q8R1Q8	Cytoplasmic dynein 1 light intermediate chain 1	Dync1li1	26.1125
Q9QXZ0	Microtubule-actin cross-linking factor 1	Macf1	26.1104
P37040	NADPH--cytochrome P450 reductase	Por	26.1091
Q7TQK4	Exosome complex component RRP40	Exosc3	26.1091
O35609	Secretory carrier-associated membrane protein 3	Scamp3	26.1068
Q60823	RAC-beta serine/threonine-protein kinase	Akt2	26.1053
Q01730	Ras suppressor protein 1	Rsu1	26.1053
O70404	Vesicle-associated membrane protein 8	Vamp8	26.0983
Q64727	Vinculin	Vcl	26.0974
Q3UHJ0	AP2-associated protein kinase 1	Aak1	26.0948
G5E829	Plasma membrane calcium-transporting ATPase 1	Atp2b1	26.0921
Q9CR26	Vacuolar protein sorting-associated protein VTA1 homolog	Vta1	26.091
Q9D0F3	Protein ERGIC-53	Lman1	26.0895
Q8BGH2	Sorting and assembly machinery component 50 homolog	Samm50	26.0864
P53986	Monocarboxylate transporter 1	Slc16a1	26.0856
O35855	Branched-chain-amino-acid aminotransferase, mitochondrial	Bcat2	26.0856
Q9CQ75	NADH dehydrogenase [ubiquinone] 1 alpha subcomplex subunit 2	Ndufa2	26.0806
Q9D880	Mitochondrial import inner membrane translocase subunit TIM50	Timm50	26.0789
Q8BG81	Polymerase delta-interacting protein 3	Poldip3	26.077
Q9CQZ5	NADH dehydrogenase [ubiquinone] 1 alpha subcomplex subunit 6	Ndufa6	26.0708
P32020	Non-specific lipid-transfer protein	Scp2	26.0697
Q9JLV5	Cullin-3	Cul3	26.0659
Q9CQW1	Synaptobrevin homolog YKT6	Ykt6	26.0659
P11157	Ribonucleoside-diphosphate reductase subunit M2	Rrm2	26.0659
Q04207	Transcription factor p65	Rela	26.062
Q9QXK7	Cleavage and polyadenylation specificity factor subunit 3	Cpsf3	26.0527
Q9CQ48	NudC domain-containing protein 2	Nudcd2	26.051
Q8VEJ4	Notchless protein homolog 1	Nle1	26.0499
Q9CPT4	Myeloid-derived growth factor	Mydgf	26.0477
O54833	Casein kinase II subunit alpha	Csnk2a2	26.0454
Q9WU28	Prefoldin subunit 5	Pfdn5	26.0388
Q9CY66	H/ACA ribonucleoprotein complex subunit 1	Gar1	26.0388
Q9QXB9	Developmentally-regulated GTP-binding protein 2	Drg2	26.0343
Q99J99	3-mercaptopyruvate sulfurtransferase	Mpst	26.0293
P48771	Cytochrome c oxidase subunit 7A2, mitochondrial	Cox7a2	26.025
Q9CQC7	NADH dehydrogenase [ubiquinone] 1 beta subcomplex subunit 4	Ndufb4	26.0228
Q61133	Glutathione S-transferase theta-2	Gstt2	26.0221
P23506	Protein-L-isoaspartate(D-aspartate) O-methyltransferase	Pcmt1	26.0202
Q6P8X1	Sorting nexin-6;Sorting nexin-6, N-terminally processed	Snx6	26.0188
Q61735	Leukocyte surface antigen CD47	Cd47	26.0126
O88543	COP9 signalosome complex subunit 3	Cops3	26.0092
Q64516	Glycerol kinase	Gk	26.0092
Q8BRF7	Sec1 family domain-containing protein 1	Scfd1	26.0045
Q8BYY4	Tetratricopeptide repeat protein 39B	Ttc39b	26.0038
Q922E4	Ethanolamine-phosphate cytidylyltransferase	Pcyt2	25.9964
Q9R1Q7	Proteolipid protein 2	Plp2	25.9934
Q8VHR5	Transcriptional repressor p66-beta	Gatad2b	25.9934
Q9JK23	Proteasome assembly chaperone 1	Psmg1	25.9934
Q8BHG1	Nardilysin	Nrd1	25.9924
P57787	Monocarboxylate transporter 4	Slc16a3	25.9915
Q8BXZ1	Protein disulfide-isomerase TMX3	Tmx3	25.9915
Q9D2R0	Acetoacetyl-CoA synthetase	Aacs	25.9915
Q62193	Replication protein A 32 kDa subunit	Rpa2	25.9891
Q78IK4	MICOS complex subunit Mic27	Apool	25.9861
P62313	U6 snRNA-associated Sm-like protein LSm6	Lsm6	25.9848
Q9EPU4	Cleavage and polyadenylation specificity factor subunit 1	Cpsf1	25.9816
Q61749	Translation initiation factor eIF-2B subunit delta	Eif2b4	25.9803
O08900	Zinc finger protein Aiolos	Ikzf3	25.979
Q8BY89	Choline transporter-like protein 2	Slc44a2	25.9782
Q9DC61	Mitochondrial-processing peptidase subunit alpha	Pmpca	25.9754
Q8JZK9	Hydroxymethylglutaryl-CoA synthase, cytoplasmic	Hmgcs1	25.9746
Q9CQ54	NADH dehydrogenase [ubiquinone] 1 subunit C2	Ndufc2	25.9706
Q9JLV6	Bifunctional polynucleotide phosphatase/kinase;Polynucleotide 3-phosphatase;Polynucleotide 5-hydroxyl-kinase	Pnkp	25.9706
Q9QYB1	Chloride intracellular channel protein 4	Clic4	25.9665
Q9DCN2	NADH-cytochrome b5 reductase 3;NADH-cytochrome b5 reductase 3 membrane-bound form;NADH-cytochrome b5 reductase 3 soluble form	Cyb5r3	25.9665
P32883;Q61411;P08556	GTPase KRas;GTPase KRas, N-terminally processed;GTPase HRas;GTPase HRas, N-terminally processed;GTPase NRas	Kras;Hras;Nras	25.9626
Q6PIU9	Uncharacterized protein FLJ45252 homolog		25.9616
Q7TSI3	Serine/threonine-protein phosphatase 6 regulatory subunit 1	Ppp6r1	25.9596
Q9ESP1	Stromal cell-derived factor 2-like protein 1	Sdf2l1	25.9563
P56382	ATP synthase subunit epsilon, mitochondrial	Atp5e	25.9526
O54984	ATPase Asna1	Asna1	25.9481
Q8C4B4	Protein unc-119 homolog B	Unc119b	25.9473
Q924C1	Exportin-5	Xpo5	25.9473
P47856	Glutamine--fructose-6-phosphate aminotransferase [isomerizing] 1	Gfpt1	25.9422
Q3TYS2	Uncharacterized protein C17orf62 homolog		25.9409
P35235	Tyrosine-protein phosphatase non-receptor type 11	Ptpn11	25.9409
P38060	Hydroxymethylglutaryl-CoA lyase, mitochondrial	Hmgcl	25.9397
Q7TQK1	Integrator complex subunit 7	Ints7	25.9357
Q80X41	Serine/threonine-protein kinase VRK1	Vrk1	25.9312
Q9CQI7	U2 small nuclear ribonucleoprotein B	Snrpb2	25.9287
Q9CWM4	Prefoldin subunit 1	Pfdn1	25.9287
Q99JX7	Nuclear RNA export factor 1	Nxf1	25.9252
Q8K411	Presequence protease, mitochondrial	Pitrm1	25.9216
Q60996	Serine/threonine-protein phosphatase 2A 56 kDa regulatory subunit gamma isoform	Ppp2r5c	25.9216
Q9CQB5	CDGSH iron-sulfur domain-containing protein 2	Cisd2	25.9189
Q9CZR8	Elongation factor Ts, mitochondrial	Tsfm	25.9158
P22682	E3 ubiquitin-protein ligase CBL	Cbl	25.9158
P61961	Ubiquitin-fold modifier 1	Ufm1	25.9133
Q9JHW2	Omega-amidase NIT2	Nit2	25.9126
P33610	DNA primase large subunit	Prim2	25.9099
Q9ES52	Phosphatidylinositol 3,4,5-trisphosphate 5-phosphatase 1	Inpp5d	25.9093
Q9CYI4	Putative RNA-binding protein Luc7-like 1	Luc7l	25.8979
Q6ZQ58	La-related protein 1	Larp1	25.8975
Q99J09	Methylosome protein 50	Wdr77	25.8971
O55128	Histone deacetylase complex subunit SAP18	Sap18	25.8928
Q8BH24	Transmembrane 9 superfamily member 4	Tm9sf4	25.8914
Q9D8C4	Interferon-induced 35 kDa protein homolog	Ifi35	25.8914
O55013	Trafficking protein particle complex subunit 3	Trappc3	25.8905
Q8BHJ5	F-box-like/WD repeat-containing protein TBL1XR1	Tbl1xr1	25.8895
Q99J45	Nuclear receptor-binding protein	Nrbp1	25.8887
P18181	CD48 antigen	Cd48	25.8887
P35585	AP-1 complex subunit mu-1	Ap1m1	25.8879
Q91V64	Isochorismatase domain-containing protein 1	Isoc1	25.8873
Q925I1	ATPase family AAA domain-containing protein 3	Atad3	25.8823
Q8BMS9	Ras association domain-containing protein 2	Rassf2	25.8823
Q9WV98	Mitochondrial import inner membrane translocase subunit Tim9	Timm9	25.8775
Q9QZL0	Receptor-interacting serine/threonine-protein kinase 3	Ripk3	25.8775
Q61024	Asparagine synthetase [glutamine-hydrolyzing]	Asns	25.8775
Q9D868	Peptidyl-prolyl cis-trans isomerase H	Ppih	25.8748
Q8JZU2	Tricarboxylate transport protein, mitochondrial	Slc25a1	25.874
Q62203	Splicing factor 3A subunit 2	Sf3a2	25.874
Q9Z1T1	AP-3 complex subunit beta-1	Ap3b1	25.8706
Q9JKV1	Proteasomal ubiquitin receptor ADRM1	Adrm1	25.8696
P35282	Ras-related protein Rab-21	Rab21	25.8696
Q91YT7	YTH domain-containing family protein 2	Ythdf2	25.8696
Q8K2C9	Very-long-chain (3R)-3-hydroxyacyl-CoA dehydratase 3	Hacd3	25.8696
P51863	V-type proton ATPase subunit d 1	Atp6v0d1	25.866
Q9ESU6	Bromodomain-containing protein 4	Brd4	25.8651
P62331	ADP-ribosylation factor 6	Arf6	25.86
Q8K4I3	Rho guanine nucleotide exchange factor 6	Arhgef6	25.86
P15307	Proto-oncogene c-Rel	Rel	25.86
Q9CXE7	Transmembrane emp24 domain-containing protein 5	Tmed5	25.8568
P60670	Nuclear protein localization protein 4 homolog	Nploc4	25.855
P40237	CD82 antigen	Cd82	25.855
Q9ERF3	WD repeat-containing protein 61;WD repeat-containing protein 61, N-terminally processed	Wdr61	25.8474
Q9Z0W3	Nuclear pore complex protein Nup160	Nup160	25.837
Q9DBD5	Proline-, glutamic acid- and leucine-rich protein 1	Pelp1	25.836
Q922Q1	Mitochondrial amidoxime reducing component 2	Mar-02	25.836
Q9Z1B5	Mitotic spindle assembly checkpoint protein MAD2A	Mad2l1	25.8349
Q9Z2Z6	Mitochondrial carnitine/acylcarnitine carrier protein	Slc25a20	25.8305
P45878	Peptidyl-prolyl cis-trans isomerase FKBP2	Fkbp2	25.8274
P61750	ADP-ribosylation factor 4	Arf4	25.8261
Q8K4Z3	NAD(P)H-hydrate epimerase	Apoa1bp	25.8247
P05533	Lymphocyte antigen 6A-2/6E-1	Ly6a	25.8233
Q8VBW6	NEDD8-activating enzyme E1 regulatory subunit	Nae1	25.8187
O88890	SH2 domain-containing protein 1A	Sh2d1a	25.8187
P70268	Serine/threonine-protein kinase N1	Pkn1	25.8153
Q3TLH4	Protein PRRC2C	Prrc2c	25.8091
O55222	Integrin-linked protein kinase	Ilk	25.8083
P08207	Protein S100-A10	S100a10	25.8083
Q3UMY5	Echinoderm microtubule-associated protein-like 4	Eml4	25.8017
Q9CR61	NADH dehydrogenase [ubiquinone] 1 beta subcomplex subunit 7	Ndufb7	25.7958
Q3TTA7	E3 ubiquitin-protein ligase CBL-B	Cblb	25.7931
Q921Y0;Q8BPB0	MOB kinase activator 1A;MOB kinase activator 1B	Mob1a;Mob1b	25.7931
P83887	Tubulin gamma-1 chain	Tubg1	25.79
Q61790	Lymphocyte activation gene 3 protein	Lag3	25.7872
O88531	Palmitoyl-protein thioesterase 1	Ppt1	25.7816
Q8JZX4	Splicing factor 45	Rbm17	25.7808
Q91W90	Thioredoxin domain-containing protein 5	Txndc5	25.7799
Q8C7X2	ER membrane protein complex subunit 1	Emc1	25.7775
Q3UFY7	7-methylguanosine phosphate-specific 5-nucleotidase	Nt5c3b	25.7775
P56379	6.8 kDa mitochondrial proteolipid	Mp68	25.7765
Q8BP48	Methionine aminopeptidase 1	Metap1	25.7746
Q9DB27	Malignant T-cell-amplified sequence 1	Mcts1	25.7746
Q91YK2	Ribosomal RNA processing protein 1 homolog B	Rrp1b	25.7745
Q8BTS4	Nuclear pore complex protein Nup54	Nup54	25.7674
Q60520	Paired amphipathic helix protein Sin3a	Sin3a	25.7665
P28843	Dipeptidyl peptidase 4;Dipeptidyl peptidase 4 membrane form;Dipeptidyl peptidase 4 soluble form	Dpp4	25.7635
A2AGT5	Cytoskeleton-associated protein 5	Ckap5	25.761
Q80UW8	DNA-directed RNA polymerases I, II, and III subunit RPABC1	Polr2e	25.7594
P97429	Annexin A4	Anxa4	25.7594
Q9DBR0	A-kinase anchor protein 8	Akap8	25.7584
Q61136	Serine/threonine-protein kinase PRP4 homolog	Prpf4b	25.7584
O35465	Peptidyl-prolyl cis-trans isomerase FKBP8	Fkbp8	25.7546
Q8BQ30	Phostensin	Ppp1r18	25.7534
Q5SWD9	Pre-rRNA-processing protein TSR1 homolog	Tsr1	25.7463
Q00422	GA-binding protein alpha chain	Gabpa	25.7446
A2BH40	AT-rich interactive domain-containing protein 1A	Arid1a	25.7389
Q9D1C8	Vacuolar protein sorting-associated protein 28 homolog	Vps28	25.7376
P62892	60S ribosomal protein L39	Rpl39	25.7341
Q9D0W5	Peptidyl-prolyl cis-trans isomerase-like 1	Ppil1	25.733
Q6PHZ2	Calcium/calmodulin-dependent protein kinase type II subunit delta	Camk2d	25.733
P33609	DNA polymerase alpha catalytic subunit	Pola1	25.7311
Q6P2B1	Transportin-3	Tnpo3	25.7311
Q08288	Cell growth-regulating nucleolar protein	Lyar	25.7268
Q91YW3	DnaJ homolog subfamily C member 3	Dnajc3	25.7268
P32037	Solute carrier family 2, facilitated glucose transporter member 3	Slc2a3	25.726
O88738	Baculoviral IAP repeat-containing protein 6	Birc6	25.7251
P70333	Heterogeneous nuclear ribonucleoprotein H2	Hnrnph2	25.7233
O35638	Cohesin subunit SA-2	Stag2	25.7233
Q6NZC7	SEC23-interacting protein	Sec23ip	25.7221
Q8R3Q6	Coiled-coil domain-containing protein 58	Ccdc58	25.7188
P28076	Proteasome subunit beta type-9	Psmb9	25.717
Q7M6Y3	Phosphatidylinositol-binding clathrin assembly protein	Picalm	25.7139
Q9CQU0	Thioredoxin domain-containing protein 12	Txndc12	25.7085
Q9CQ22	Ragulator complex protein LAMTOR1	Lamtor1	25.7085
Q9ERD8	Gamma-parvin	Parvg	25.7048
Q9Z1R2	Large proline-rich protein BAG6	Bag6	25.7039
Q99L43	Phosphatidate cytidylyltransferase 2	Cds2	25.7029
P13597	Intercellular adhesion molecule 1	Icam1	25.701
Q64261	Cyclin-dependent kinase 6	Cdk6	25.6979
Q921W0	Charged multivesicular body protein 1a	Chmp1a	25.697
P39688;Q04736	Tyrosine-protein kinase Fyn;Tyrosine-protein kinase Yes	Fyn;Yes1	25.696
Q9EP69	Phosphatidylinositide phosphatase SAC1	Sacm1l	25.691
Q80X82	Symplekin	Sympk	25.6867
Q9CQJ8	NADH dehydrogenase [ubiquinone] 1 beta subcomplex subunit 9	Ndufb9	25.6811
Q8R3C0	Mini-chromosome maintenance complex-binding protein	Mcmbp	25.6811
P68373	Tubulin alpha-1C chain	Tuba1c	25.676
Q3UQ44	Ras GTPase-activating-like protein IQGAP2	Iqgap2	25.6736
O54957	Linker for activation of T-cells family member 1	Lat	25.6708
Q9CXT8	Mitochondrial-processing peptidase subunit beta	Pmpcb	25.6708
Q8C6G8	WD repeat-containing protein 26	Wdr26	25.667
Q8R5A3	Amyloid beta A4 precursor protein-binding family B member 1-interacting protein	Apbb1ip	25.667
P24788	Cyclin-dependent kinase 11B	Cdk11b	25.6638
D0QMC3	Myeloid cell nuclear differentiation antigen-like protein	Mndal	25.6638
Q8BIJ6	Isoleucine--tRNA ligase, mitochondrial	Iars2	25.6591
P70362	Ubiquitin fusion degradation protein 1 homolog	Ufd1l	25.6591
Q923G2	DNA-directed RNA polymerases I, II, and III subunit RPABC3	Polr2h	25.6578
P52503	NADH dehydrogenase [ubiquinone] iron-sulfur protein 6, mitochondrial	Ndufs6	25.655
Q99ME9	Nucleolar GTP-binding protein 1	Gtpbp4	25.6538
Q9D0M1	Phosphoribosyl pyrophosphate synthase-associated protein 1	Prpsap1	25.6526
Q9D8V0	Minor histocompatibility antigen H13	Hm13	25.6526
Q62419	Endophilin-A2	Sh3gl1	25.6503
Q61239	Protein farnesyltransferase/geranylgeranyltransferase type-1 subunit alpha	Fnta	25.6503
Q9DCC8	Mitochondrial import receptor subunit TOM20 homolog	Tomm20	25.6458
P50637	Translocator protein	Tspo	25.6405
Q4VBE8	WD repeat-containing protein 18	Wdr18	25.6389
Q8BVF2	Phosducin-like protein 3	Pdcl3	25.6377
P48722	Heat shock 70 kDa protein 4L	Hspa4l	25.6333
O88696	ATP-dependent Clp protease proteolytic subunit, mitochondrial	Clpp	25.6333
P28658	Ataxin-10	Atxn10	25.6315
Q91YE6	Importin-9	Ipo9	25.6185
Q62393	Tumor protein D52	Tpd52	25.6157
Q5EG47	5-AMP-activated protein kinase catalytic subunit alpha-1	Prkaa1	25.6157
Q9Z2M7	Phosphomannomutase 2	Pmm2	25.614
O08914	Fatty-acid amide hydrolase 1	Faah	25.6045
Q99K51	Plastin-3	Pls3	25.604
Q9CWY8	Ribonuclease H2 subunit A	Rnaseh2a	25.6024
Q9JLQ2	ARF GTPase-activating protein GIT2	Git2	25.6024
Q922D4	Serine/threonine-protein phosphatase 6 regulatory subunit 3	Ppp6r3	25.6015
Q6GQT9	Nodal modulator 1	Nomo1	25.6015
Q9CQH3	NADH dehydrogenase [ubiquinone] 1 beta subcomplex subunit 5, mitochondrial	Ndufb5	25.5987
A2A432	Cullin-4B	Cul4b	25.5956
P97496	SWI/SNF complex subunit SMARCC1	Smarcc1	25.5946
Q01965	T-lymphocyte surface antigen Ly-9	Ly9	25.5946
Q9D287	Pre-mRNA-splicing factor SPF27	Bcas2	25.5928
Q6P5B0	RRP12-like protein	Rrp12	25.588
P35123	Ubiquitin carboxyl-terminal hydrolase 4	Usp4	25.5807
Q6R891	Neurabin-2	Ppp1r9b	25.5773
Q7TMM9	Tubulin beta-2A chain	Tubb2a	25.5727
Q3UMW7	MAP kinase-activated protein kinase 3	Mapkapk3	25.5721
Q9ES97	Reticulon-3	Rtn3	25.5701
Q14C51	Pentatricopeptide repeat domain-containing protein 3, mitochondrial	Ptcd3	25.5701
Q9D6M3;Q9DB41	Mitochondrial glutamate carrier 1;Mitochondrial glutamate carrier 2	Slc25a22;Slc25a18	25.5687
P28667	MARCKS-related protein	Marcksl1	25.5625
P14483;P06343	H-2 class II histocompatibility antigen, A beta chain;H-2 class II histocompatibility antigen, A-K beta chain	H2-Ab1	25.5605
Q9CY27	Very-long-chain enoyl-CoA reductase	Tecr	25.5576
P70269	Cathepsin E	Ctse	25.5531
Q11136	Xaa-Pro dipeptidase	Pepd	25.5531
E9Q1P8	Interferon regulatory factor 2-binding protein 2	Irf2bp2	25.5516
Q8R3Q0	Store-operated calcium entry-associated regulatory factor	Saraf	25.5504
Q920A5	Retinoid-inducible serine carboxypeptidase	Scpep1	25.5476
Q99KK2	N-acylneuraminate cytidylyltransferase	Cmas	25.5476
Q9WTI7	Unconventional myosin-Ic	Myo1c	25.5296
P08414	Calcium/calmodulin-dependent protein kinase type IV	Camk4	25.5248
P97452	Ribosome biogenesis protein BOP1	Bop1	25.5222
Q9D4J7	PHD finger protein 6	Phf6	25.5181
Q8K2F8	Protein LSM14 homolog A	Lsm14a	25.5141
Q8BRN9	Coiled-coil and C2 domain-containing protein 1B	Cc2d1b	25.5141
Q01147	Cyclic AMP-responsive element-binding protein 1	Creb1	25.5141
Q62095	ATP-dependent RNA helicase DDX3Y	Ddx3y	25.5136
Q91VR8	Protein BRICK1	Brk1	25.5133
P58281	Dynamin-like 120 kDa protein, mitochondrial;Dynamin-like 120 kDa protein, form S1	Opa1	25.512
Q8CI11	Guanine nucleotide-binding protein-like 3	Gnl3	25.512
Q62523	Zyxin	Zyx	25.5102
Q9ESW4	Acylglycerol kinase, mitochondrial	Agk	25.5097
Q9QUR7	Peptidyl-prolyl cis-trans isomerase NIMA-interacting 1	Pin1	25.5041
Q9CRB2	H/ACA ribonucleoprotein complex subunit 2	Nhp2	25.5011
Q8BVE3	V-type proton ATPase subunit H	Atp6v1h	25.4992
Q6NSR8	Probable aminopeptidase NPEPL1	Npepl1	25.4992
Q8R0F6	Integrin-linked kinase-associated serine/threonine phosphatase 2C	Ilkap	25.496
O35309	N-myc-interactor	Nmi	25.496
Q3V1L4	Cytosolic purine 5-nucleotidase	Nt5c2	25.4933
Q6PAM1	Alpha-taxilin	Txlna	25.4886
Q3UQA7	Selenoprotein H	Selh	25.4864
Q8BTZ7	Mannose-1-phosphate guanyltransferase beta	Gmppb	25.4821
Q61941	NAD(P) transhydrogenase, mitochondrial	Nnt	25.4805
Q9D1J1	Adaptin ear-binding coat-associated protein 2	Necap2	25.4776
P62073	Mitochondrial import inner membrane translocase subunit Tim10	Timm10	25.4712
P63024;P63044	Vesicle-associated membrane protein 3;Vesicle-associated membrane protein 2	Vamp3;Vamp2	25.4659
Q9QZ73	DCN1-like protein 1	Dcun1d1	25.4643
Q99JT9	1,2-dihydroxy-3-keto-5-methylthiopentene dioxygenase	Adi1	25.4631
Q99L13	3-hydroxyisobutyrate dehydrogenase, mitochondrial	Hibadh	25.462
Q99KG3	RNA-binding protein 10	Rbm10	25.461
Q91VJ4	Serine/threonine-protein kinase 38	Stk38	25.4601
Q8CEC0	Nuclear pore complex protein Nup88	Nup88	25.4581
Q7TT37	Elongator complex protein 1	Ikbkap	25.4581
Q8VDL4	ADP-dependent glucokinase	Adpgk	25.4581
P16254	Signal recognition particle 14 kDa protein;Signal recognition particle 14 kDa protein, N-terminally processed	Srp14	25.4522
Q9D0L7	Armadillo repeat-containing protein 10	Armc10	25.4522
P53811	Phosphatidylinositol transfer protein beta isoform	Pitpnb	25.4504
Q9DCA5	Ribosome biogenesis protein BRX1 homolog	Brix1	25.4472
Q6PGH1	Protein BUD31 homolog	Bud31	25.4463
Q9DBG7	Signal recognition particle receptor subunit alpha	Srpr	25.4463
Q9CQQ8	U6 snRNA-associated Sm-like protein LSm7	Lsm7	25.4454
Q8VCW8	Acyl-CoA synthetase family member 2, mitochondrial	Acsf2	25.4384
P97377	Cyclin-dependent kinase 2	Cdk2	25.4384
P04235	T-cell surface glycoprotein CD3 delta chain	Cd3d	25.4384
Q8BZ98	Dynamin-3	Dnm3	25.4346
Q6NZN0	RNA-binding protein 26	Rbm26	25.4346
P70288	Histone deacetylase 2	Hdac2	25.4332
Q9Z199;P63271	Transcription elongation factor SPT4-B;Transcription elongation factor SPT4-A	Supt4h1b;Supt4h1a	25.4332
P15379	CD44 antigen	Cd44	25.4317
Q921G7	Electron transfer flavoprotein-ubiquinone oxidoreductase, mitochondrial	Etfdh	25.4277
Q3TZZ7	Extended synaptotagmin-2	Esyt2	25.4277
Q3UHD9	Arf-GAP with GTPase, ANK repeat and PH domain-containing protein 2	Agap2	25.4268
Q61102	ATP-binding cassette sub-family B member 7, mitochondrial	Abcb7	25.4235
Q8QZS1	3-hydroxyisobutyryl-CoA hydrolase, mitochondrial	Hibch	25.4235
Q9DBL7	Bifunctional coenzyme A synthase;Phosphopantetheine adenylyltransferase;Dephospho-CoA kinase	Coasy	25.4198
Q9CWU9	Nucleoporin Nup37	Nup37	25.4194
Q9EQP2	EH domain-containing protein 4	Ehd4	25.4184
P97355	Spermine synthase	Sms	25.4184
Q02111	Protein kinase C theta type	Prkcq	25.4184
Q7TNG5	Echinoderm microtubule-associated protein-like 2	Eml2	25.4085
Q9ERR7	15 kDa selenoprotein	Sep-15	25.4085
Q9QXT0	Protein canopy homolog 2	Cnpy2	25.4085
B2RUP2	Protein unc-13 homolog D	Unc13d	25.4036
P63213	Guanine nucleotide-binding protein G(I)/G(S)/G(O) subunit gamma-2	Gng2	25.4036
Q9D7S9	Charged multivesicular body protein 5	Chmp5	25.4003
Q6Q477	Calcium-transporting ATPase	Atp2b4	25.3992
Q60790	Ras GTPase-activating protein 3	Rasa3	25.3957
Q8CIM8	Integrator complex subunit 4	Ints4	25.3943
O09126	Semaphorin-4D	Sema4d	25.3934
Q8BTW3	Exosome complex component MTR3	Exosc6	25.3903
Q61183	Poly(A) polymerase alpha	Papola	25.3892
P53702	Cytochrome c-type heme lyase	Hccs	25.3851
Q8R323	Replication factor C subunit 3	Rfc3	25.3842
Q8C156	Condensin complex subunit 2	Ncaph	25.3832
Q91YI4	Beta-arrestin-2	Arrb2	25.378
Q65Z40	Wings apart-like protein homolog	Wapal	25.378
Q9D753	Exosome complex component RRP43	Exosc8	25.3729
Q8QZY6	Tetraspanin-14	Tspan14	25.3723
P70318	Nucleolysin TIAR	Tial1	25.3636
Q8BGW0	Protein THEMIS	Themis	25.3636
Q8K224	N-acetyltransferase 10	Nat10	25.3623
Q8C0E2	Vacuolar protein sorting-associated protein 26B	Vps26b	25.3623
Q9D8B4	NADH dehydrogenase [ubiquinone] 1 alpha subcomplex subunit 11	Ndufa11	25.3617
Q63829	COMM domain-containing protein 3	Commd3	25.3617
Q6ZWY3	40S ribosomal protein S27-like	Rps27l	25.3545
Q9WV80	Sorting nexin-1	Snx1	25.3545
Q6PFR5	Transformer-2 protein homolog alpha	Tra2a	25.3545
Q62433	Protein NDRG1	Ndrg1	25.3493
P62835	Ras-related protein Rap-1A	Rap1a	25.3486
Q9D7S7	60S ribosomal protein L22-like 1	Rpl22l1	25.3486
Q9QY36;Q3UX61	N-alpha-acetyltransferase 10;N-alpha-acetyltransferase 11	Naa10;Naa11	25.3453
Q9DAK9	14 kDa phosphohistidine phosphatase	Phpt1	25.3453
Q8CH25	SAFB-like transcription modulator	Sltm	25.3453
Q99PG2	Opioid growth factor receptor	Ogfr	25.3379
Q62383	Transcription elongation factor SPT6	Supt6h	25.3379
Q91WV0	Protein Dr1	Dr1	25.3337
Q922J9	Fatty acyl-CoA reductase 1	Far1	25.3277
Q8CBW3	Abl interactor 1	Abi1	25.3266
P23249	Putative helicase MOV-10	Mov10	25.3266
Q9CX13	Protein cornichon homolog 4	Cnih4	25.3255
Q9R0Q3	Transmembrane emp24 domain-containing protein 2	Tmed2	25.3222
Q99LD9	Translation initiation factor eIF-2B subunit beta	Eif2b2	25.3194
Q811M1	Rho GTPase-activating protein 15	Arhgap15	25.3179
Q60766	Immunity-related GTPase family M protein 1	Irgm1	25.3142
Q6NS46	Protein RRP5 homolog	Pdcd11	25.3109
Q8VDQ8	NAD-dependent protein deacetylase sirtuin-2	Sirt2	25.3076
Q8VBV7	COP9 signalosome complex subunit 8	Cops8	25.3044
Q8BHG9	CGG triplet repeat-binding protein 1	Cggbp1	25.3044
Q9WUU7	Cathepsin Z	Ctsz	25.298
O09131	Glutathione S-transferase omega-1	Gsto1	25.298
Q9CXZ1	NADH dehydrogenase [ubiquinone] iron-sulfur protein 4, mitochondrial	Ndufs4	25.2957
Q8K3C3	Protein LZIC	Lzic	25.2957
Q9DBE9	pre-rRNA processing protein FTSJ3	Ftsj3	25.2922
Q9D6K5	Synaptojanin-2-binding protein	Synj2bp	25.2922
Q9QYF9	Protein NDRG3	Ndrg3	25.2922
Q9Z2Y8	Proline synthase co-transcribed bacterial homolog protein	Prosc	25.29
Q01320	DNA topoisomerase 2-alpha	Top2a	25.2882
Q9D7M1	Glucose-induced degradation protein 8 homolog	Gid8	25.2869
Q3U0V2	Tumor necrosis factor receptor type 1-associated DEATH domain protein	Tradd	25.2844
Q9WTX6	Cullin-1	Cul1	25.2825
Q9CQU3	Protein RER1	Rer1	25.2788
Q9JHS9	Spliceosome-associated protein CWC15 homolog	Cwc15	25.2778
Q8R0A0	General transcription factor IIF subunit 2	Gtf2f2	25.2766
Q9DCC4	Pyrroline-5-carboxylate reductase 3	Pycrl	25.2754
P97814	Proline-serine-threonine phosphatase-interacting protein 1	Pstpip1	25.27
Q06180	Tyrosine-protein phosphatase non-receptor type 2	Ptpn2	25.2675
Q62048	Astrocytic phosphoprotein PEA-15	Pea15	25.2633
Q91WN1	DnaJ homolog subfamily C member 9	Dnajc9	25.2561
Q8BY87	Ubiquitin carboxyl-terminal hydrolase 47	Usp47	25.254
Q9R0P4	Small acidic protein	Smap	25.252
Q99K28	ADP-ribosylation factor GTPase-activating protein 2	Arfgap2	25.252
O35343	Importin subunit alpha-3	Kpna4	25.251
Q8K2T1	NmrA-like family domain-containing protein 1	Nmral1	25.2487
Q9CWI3	BRCA2 and CDKN1A-interacting protein	Bccip	25.2487
P58742	Aladin	Aaas	25.2454
Q8K2K6	Arf-GAP domain and FG repeat-containing protein 1	Agfg1	25.2412
Q8BWU5	Probable tRNA N6-adenosine threonylcarbamoyltransferase	Osgep	25.2412
Q9EQ61	Pescadillo homolog	Pes1	25.2412
Q8VBT0	Thioredoxin-related transmembrane protein 1	Tmx1	25.2387
P97360	Transcription factor ETV6	Etv6	25.2341
Q80UU9	Membrane-associated progesterone receptor component 2	Pgrmc2	25.2329
Q8K0C4	Lanosterol 14-alpha demethylase	Cyp51a1	25.2329
Q9DBC3	Cap-specific mRNA (nucleoside-2-O-)-methyltransferase 1	Cmtr1	25.228
Q8BT07	Centrosomal protein of 55 kDa	Cep55	25.2257
Q9Z1M8	Protein Red	Ik	25.2226
Q3TIU4	2,5-phosphodiesterase 12	Pde12	25.2226
Q8BUM3	Tyrosine-protein phosphatase non-receptor type 7	Ptpn7	25.2217
Q80TH2	Protein LAP2	Erbb2ip	25.2217
Q8C052	Microtubule-associated protein 1S;MAP1S heavy chain;MAP1S light chain	Map1s	25.2208
Q8K023	Aldo-keto reductase family 1 member C18	Akr1c18	25.215
Q9JIH2	Nuclear pore complex protein Nup50	Nup50	25.2133
Q921Z5	Tumor necrosis factor alpha-induced protein 8	Tnfaip8	25.2133
P0DN34			25.2103
P59328	WD repeat and HMG-box DNA-binding protein 1	Wdhd1	25.2077
P63254	Cysteine-rich protein 1	Crip1	25.2062
Q922H4	Mannose-1-phosphate guanyltransferase alpha	Gmppa	25.2051
Q8VE97	Serine/arginine-rich splicing factor 4	Srsf4	25.2023
Q9WVK4	EH domain-containing protein 1	Ehd1	25.1985
Q9QXK3	Coatomer subunit gamma-2	Copg2	25.1985
Q9EQS3	C-Myc-binding protein	Mycbp	25.196
P70697	Uroporphyrinogen decarboxylase	Urod	25.196
Q0VGB7	Serine/threonine-protein phosphatase 4 regulatory subunit 2	Ppp4r2	25.1939
Q9CQS8	Protein transport protein Sec61 subunit beta	Sec61b	25.1887
Q9D0M0	Exosome complex exonuclease RRP42	Exosc7	25.1843
O08663	Methionine aminopeptidase 2	Metap2	25.1816
P97770	THUMP domain-containing protein 3	Thumpd3	25.1737
Q9CZY3	Ubiquitin-conjugating enzyme E2 variant 1	Ube2v1	25.1737
Q6P5G6	UBX domain-containing protein 7	Ubxn7	25.1672
Q922R5	Serine/threonine-protein phosphatase 4 regulatory subunit 3B	Smek2	25.1652
P56960	Exosome component 10	Exosc10	25.158
Q9CR00	26S proteasome non-ATPase regulatory subunit 9	Psmd9	25.1565
Q8BGR9	Ubiquitin-like domain-containing CTD phosphatase 1	Ublcp1	25.155
O89001	Carboxypeptidase D	Cpd	25.1527
Q07797	Galectin-3-binding protein	Lgals3bp	25.1475
Q8BYA0	Tubulin-specific chaperone D	Tbcd	25.1444
Q9R0P5	Destrin	Dstn	25.1444
O70152	Dolichol-phosphate mannosyltransferase subunit 1	Dpm1	25.1431
Q5U458	DnaJ homolog subfamily C member 11	Dnajc11	25.1404
Q9R1E0	Forkhead box protein O1	Foxo1	25.1392
Q99P72	Reticulon-4	Rtn4	25.1376
Q923D5	WW domain-binding protein 11	Wbp11	25.1355
Q6P2K6	Serine/threonine-protein phosphatase 4 regulatory subunit 3A	Smek1	25.1355
Q9CY57	Chromatin target of PRMT1 protein	Chtop	25.1316
Q6P9P6	Kinesin-like protein KIF11	Kif11	25.1274
P03930	ATP synthase protein 8	Mtatp8	25.1229
P01872	Ig mu chain C region	Ighm	25.121
Q91WS0	CDGSH iron-sulfur domain-containing protein 1	Cisd1	25.12
P62322	U6 snRNA-associated Sm-like protein LSm5	Lsm5	25.1022
Q05920	Pyruvate carboxylase, mitochondrial	Pc	25.095
Q9WU84	Copper chaperone for superoxide dismutase	Ccs	25.0932
Q9CQJ6	Density-regulated protein	Denr	25.09
P49962	Signal recognition particle 9 kDa protein	Srp9	25.0894
Q9WVE8	Protein kinase C and casein kinase substrate in neurons protein 2	Pacsin2	25.0837
Q8BGT7	Survival of motor neuron-related-splicing factor 30	Smndc1	25.0831
P70202	Latexin	Lxn	25.0831
O70378	ER membrane protein complex subunit 8	Emc8	25.0823
Q3UE37	Ubiquitin-conjugating enzyme E2 Z	Ube2z	25.08
Q9JLZ8	Single Ig IL-1-related receptor	Sigirr	25.076
P70245	3-beta-hydroxysteroid-Delta(8),Delta(7)-isomerase	Ebp	25.0716
P42567	Epidermal growth factor receptor substrate 15	Eps15	25.0716
P52825	Carnitine O-palmitoyltransferase 2, mitochondrial	Cpt2	25.0716
P62488	DNA-directed RNA polymerase II subunit RPB7	Polr2g	25.0652
P97379	Ras GTPase-activating protein-binding protein 2	G3bp2	25.0616
Q5DTM8	E3 ubiquitin-protein ligase BRE1A	Rnf20	25.0607
Q8R332	Nucleoporin p58/p45	Nupl1	25.0579
Q6PGH2	Hematological and neurological expressed 1-like protein	Hn1l	25.0579
Q80YW0	Cytohesin-4	Cyth4	25.0562
Q9R059	Four and a half LIM domains protein 3	Fhl3	25.0544
Q9D1E6	Tubulin-folding cofactor B	Tbcb	25.0544
P23591	GDP-L-fucose synthase	Tsta3	25.0531
P56212	cAMP-regulated phosphoprotein 19	Arpp19	25.0448
Q80WJ7	Protein LYRIC	Mtdh	25.0448
Q08122	Transducin-like enhancer protein 3	Tle3	25.0448
P07607	Thymidylate synthase	Tyms	25.0301
P49615	Cyclin-dependent-like kinase 5	Cdk5	25.0291
Q9QXX4	Calcium-binding mitochondrial carrier protein Aralar2	Slc25a13	25.0273
Q8K4B0	Metastasis-associated protein MTA1	Mta1	25.0267
Q8BH58	TIP41-like protein	Tiprl	25.0267
Q61205	Platelet-activating factor acetylhydrolase IB subunit gamma	Pafah1b3	25.0247
P53395	Lipoamide acyltransferase component of branched-chain alpha-keto acid dehydrogenase complex, mitochondrial	Dbt	25.0228
P61965	WD repeat-containing protein 5	Wdr5	25.0184
P50096	Inosine-5-monophosphate dehydrogenase 1	Impdh1	25.0184
Q6ZPE2	Myotubularin-related protein 5	Sbf1	25.0184
Q8BHL8	Proteasome inhibitor PI31 subunit	Psmf1	25.0145
Q7TPD0	Integrator complex subunit 3	Ints3	25.013
Q9CQR4	Acyl-coenzyme A thioesterase 13;Acyl-coenzyme A thioesterase 13, N-terminally processed	Acot13	25.0085
Q80U72	Protein scribble homolog	Scrib	25.0064
O08759	Ubiquitin-protein ligase E3A	Ube3a	25.0053
Q3TDN2	FAS-associated factor 2	Faf2	24.9995
Q6Q899	Probable ATP-dependent RNA helicase DDX58	Ddx58	24.9977
Q8BYC6	Serine/threonine-protein kinase TAO3	Taok3	24.9936
Q9D1L9	Ragulator complex protein LAMTOR5	Lamtor5	24.9932
Q9DCE5	p21-activated protein kinase-interacting protein 1	Pak1ip1	24.9923
P01852;P01851	T-cell receptor beta-1 chain C region;T-cell receptor beta-2 chain C region		24.9885
Q91VU0	Protein FAM3C	Fam3c	24.9877
Q62384	Zinc finger protein ZPR1	Zpr1	24.9877
P10630	Eukaryotic initiation factor 4A-II;Eukaryotic initiation factor 4A-II, N-terminally processed	Eif4a2	24.9877
Q61553	Fascin	Fscn1	24.9861
P68404	Protein kinase C beta type	Prkcb	24.9861
Q09200	Beta-1,4 N-acetylgalactosaminyltransferase 1	B4galnt1	24.9822
O35654	DNA polymerase delta subunit 2	Pold2	24.9822
Q8R3G1	Nuclear inhibitor of protein phosphatase 1	Ppp1r8	24.9801
Q922V4	Pleiotropic regulator 1	Plrg1	24.9801
Q8CHW4	Translation initiation factor eIF-2B subunit epsilon	Eif2b5	24.9768
P97470	Serine/threonine-protein phosphatase 4 catalytic subunit	Ppp4c	24.9721
P61226	Ras-related protein Rap-2b	Rap2b	24.9694
P34902	Cytokine receptor common subunit gamma	Il2rg	24.9637
Q99MN9	Propionyl-CoA carboxylase beta chain, mitochondrial	Pccb	24.9608
Q8CHY6	Transcriptional repressor p66 alpha	Gatad2a	24.9597
Q3UX10	Tubulin alpha chain-like 3	Tubal3	24.9579
O35904	Phosphatidylinositol 4,5-bisphosphate 3-kinase catalytic subunit delta isoform	Pik3cd	24.9572
E9Q735	Ubiquitin conjugation factor E4 A	Ube4a	24.9568
Q9JJU8	SH3 domain-binding glutamic acid-rich-like protein	Sh3bgrl	24.9546
Q8N7N5	DDB1- and CUL4-associated factor 8	Dcaf8	24.9546
Q61107	Guanylate-binding protein 4	Gbp4	24.9508
P17665	Cytochrome c oxidase subunit 7C, mitochondrial	Cox7c	24.9508
Q8R480	Nuclear pore complex protein Nup85	Nup85	24.9473
P47802	Metaxin-1	Mtx1	24.9442
P97760	DNA-directed RNA polymerase II subunit RPB3	Polr2c	24.9388
Q9D6J5	NADH dehydrogenase [ubiquinone] 1 beta subcomplex subunit 8, mitochondrial	Ndufb8	24.937
Q9Z1K5	E3 ubiquitin-protein ligase ARIH1	Arih1	24.937
Q3TNL8	Inositol 1,4,5-trisphosphate receptor-interacting protein	Itprip	24.937
Q7TSG2	RNA polymerase II subunit A C-terminal domain phosphatase	Ctdp1	24.937
Q91V08	C-type lectin domain family 2 member D	Clec2d	24.9338
O08734	Bcl-2 homologous antagonist/killer	Bak1	24.9321
Q91VM9	Inorganic pyrophosphatase 2, mitochondrial	Ppa2	24.931
Q9QZB7	Actin-related protein 10	Actr10	24.9233
Q9WTP7	GTP:AMP phosphotransferase AK3, mitochondrial	Ak3	24.9204
Q8BVG4	Dipeptidyl peptidase 9	Dpp9	24.9204
Q60902	Epidermal growth factor receptor substrate 15-like 1	Eps15l1	24.9192
Q9EPV8	Ubiquitin-like protein 5	Ubl5	24.9176
Q61387	Cytochrome c oxidase subunit 7A-related protein, mitochondrial	Cox7a2l	24.9176
P70290	55 kDa erythrocyte membrane protein	Mpp1	24.9171
P14438;P14434	H-2 class II histocompatibility antigen, A-U alpha chain;H-2 class II histocompatibility antigen, A-B alpha chain	H2-Aa	24.9159
Q9CZB0	Succinate dehydrogenase cytochrome b560 subunit, mitochondrial	Sdhc	24.9147
Q03347	Runt-related transcription factor 1	Runx1	24.9147
Q78XF5	Oligosaccharyltransferase complex subunit OSTC	Ostc	24.9147
Q3TSG4	RNA demethylase ALKBH5	Alkbh5	24.9125
Q9D6T0	Nitric oxide synthase-interacting protein	Nosip	24.9125
Q60854	Serpin B6	Serpinb6	24.9102
P61211	ADP-ribosylation factor-like protein 1	Arl1	24.9074
Q9CRC8	Leucine-rich repeat-containing protein 40	Lrrc40	24.9044
Q9CXG3	Peptidyl-prolyl cis-trans isomerase-like 4	Ppil4	24.8995
P18337	L-selectin	Sell	24.8972
Q9JKY0	Cell differentiation protein RCD1 homolog	Rqcd1	24.893
Q8CFQ3	Intron-binding protein aquarius	Aqr	24.8922
Q9Z2D8	Methyl-CpG-binding domain protein 3	Mbd3	24.8914
Q91V81	RNA-binding protein 42	Rbm42	24.8877
Q80U58;Q80U78	Pumilio homolog 2;Pumilio homolog 1	Pum2;Pum1	24.8824
Q9WVG6	Histone-arginine methyltransferase CARM1	Carm1	24.8759
Q9CZ62	Centrosomal protein of 97 kDa	Cep97	24.8735
Q9R1J0	Sterol-4-alpha-carboxylate 3-dehydrogenase, decarboxylating	Nsdhl	24.8707
Q9Z0M6	CD97 antigen	Cd97	24.8707
Q8R409	Protein HEXIM1	Hexim1	24.869
Q61151	Serine/threonine-protein phosphatase 2A 56 kDa regulatory subunit epsilon isoform	Ppp2r5e	24.869
Q922P9	Putative oxidoreductase GLYR1	Glyr1	24.8655
P46062	Signal-induced proliferation-associated protein 1	Sipa1	24.8655
P56380	Bis(5-nucleosyl)-tetraphosphatase [asymmetrical]	Nudt2	24.8623
B1AZI6	THO complex subunit 2	Thoc2	24.8609
Q8BX10	Serine/threonine-protein phosphatase PGAM5, mitochondrial	Pgam5	24.8609
O88796	Ribonuclease P protein subunit p30	Rpp30	24.8609
Q9ES74	Serine/threonine-protein kinase Nek7	Nek7	24.8592
Q05CL8	La-related protein 7	Larp7	24.8592
P97820	Mitogen-activated protein kinase kinase kinase kinase 4	Map4k4	24.8592
Q8CI33	CWF19-like protein 1	Cwf19l1	24.857
Q8VI75	Importin-4	Ipo4	24.8477
Q8R1N4	NudC domain-containing protein 3	Nudcd3	24.8466
P70452	Syntaxin-4	Stx4	24.8466
Q8CEC6	Peptidylprolyl isomerase domain and WD repeat-containing protein 1	Ppwd1	24.843
Q8BXV2	BRI3-binding protein	Bri3bp	24.843
Q64735	Complement component receptor 1-like protein	Cr1l	24.843
Q64518	Sarcoplasmic/endoplasmic reticulum calcium ATPase 3	Atp2a3	24.8353
Q9CR98	Protein FAM136A	Fam136a	24.8353
P59017	Bcl-2-like protein 13	Bcl2l13	24.8315
Q6PEB6	MOB-like protein phocein	Mob4	24.8315
O09044	Synaptosomal-associated protein 23	Snap23	24.8304
Q8K0D5	Elongation factor G, mitochondrial	Gfm1	24.825
Q6PD03	Serine/threonine-protein phosphatase 2A 56 kDa regulatory subunit alpha isoform	Ppp2r5a	24.8232
Q9DCT6	Chromatin complexes subunit BAP18	Bap18	24.8232
Q9CQV6;Q91VR7	Microtubule-associated proteins 1A/1B light chain 3B;Microtubule-associated proteins 1A/1B light chain 3A	Map1lc3b;Map1lc3a	24.8232
Q8K3W0	BRCA1-A complex subunit BRE	Bre	24.8144
Q8WUR0	Protein C19orf12 homolog		24.8115
Q3UBX0	Transmembrane protein 109	Tmem109	24.8109
Q91YE7	RNA-binding protein 5	Rbm5	24.8109
O55022	Membrane-associated progesterone receptor component 1	Pgrmc1	24.8089
Q9JK38	Glucosamine 6-phosphate N-acetyltransferase	Gnpnat1	24.8082
O54786	DNA fragmentation factor subunit alpha	Dffa	24.8075
Q810D6	Glutamate-rich WD repeat-containing protein 1	Grwd1	24.8053
P0C7N9	Proteasome assembly chaperone 4	Psmg4	24.8053
Q9D2E2	Target of EGR1 protein 1	Toe1	24.8042
Q8VEE0	Ribulose-phosphate 3-epimerase	Rpe	24.8007
Q9R0Q9	Mannose-P-dolichol utilization defect 1 protein	Mpdu1	24.8007
Q6ZQH8	Nucleoporin NUP188 homolog	Nup188	24.7966
Q9CRA8	Exosome complex component RRP46	Exosc5	24.7966
Q6P1E1;Q8CIE2	Zinc finger MIZ domain-containing protein 1;Zinc finger MIZ domain-containing protein 2	Zmiz1;Zmiz2	24.7966
Q9DBY8	Nuclear valosin-containing protein-like	Nvl	24.7953
Q6NZF1	Zinc finger CCCH domain-containing protein 11A	Zc3h11a	24.7884
Q9CQD4;Q99LU0	Charged multivesicular body protein 1b-2;Charged multivesicular body protein 1b-1	Chmp1b2;Chmp1b1	24.7877
Q6NVF4	DNA helicase B	Helb	24.7828
Q99KR3	Beta-lactamase-like protein 2	Lactb2	24.7813
Q9QY06	Unconventional myosin-IXb	Myo9b	24.7806
O88441	Metaxin-2	Mtx2	24.7779
Q8K337	Type II inositol 1,4,5-trisphosphate 5-phosphatase	Inpp5b	24.777
Q80TP3	E3 ubiquitin-protein ligase UBR5	Ubr5	24.777
Q99KH8	Serine/threonine-protein kinase 24;Serine/threonine-protein kinase 24 35 kDa subunit;Serine/threonine-protein kinase 24 12 kDa subunit	Stk24	24.7758
Q6PAR5	GTPase-activating protein and VPS9 domain-containing protein 1	Gapvd1	24.7729
Q61216	Double-strand break repair protein MRE11A	Mre11a	24.7696
Q8BGG7	Ubiquitin-associated and SH3 domain-containing protein B	Ubash3b	24.7692
Q6PCP5	Mitochondrial fission factor	Mff	24.765
O70551	SRSF protein kinase 1	Srpk1	24.7603
O88512	AP-1 complex subunit gamma-like 2	Ap1g2	24.7603
Q9QXG2	Rab proteins geranylgeranyltransferase component A 1	Chm	24.7592
Q91ZR1	Ras-related protein Rab-4B	Rab4b	24.7566
A2AF47	Dedicator of cytokinesis protein 11	Dock11	24.7558
Q9CQ80	Vacuolar protein-sorting-associated protein 25	Vps25	24.7538
Q9D0R8	Protein LSM12 homolog	Lsm12	24.7526
A2ASS6	Titin	Ttn	24.7514
Q9EQI8	39S ribosomal protein L46, mitochondrial	Mrpl46	24.7494
P33611	DNA polymerase alpha subunit B	Pola2	24.7459
Q99PM9	Uridine-cytidine kinase 2	Uck2	24.7459
Q9ER88	28S ribosomal protein S29, mitochondrial	Dap3	24.7439
O09159	Lysosomal alpha-mannosidase	Man2b1	24.7391
Q9JLQ0	CD2-associated protein	Cd2ap	24.7343
Q75N62	GTPase IMAP family member 8	Gimap8	24.7324
O88508	DNA (cytosine-5)-methyltransferase 3A	Dnmt3a	24.7324
Q9D820	Prolyl-tRNA synthetase associated domain-containing protein 1	Prorsd1	24.7302
Q6P3D0	U8 snoRNA-decapping enzyme	Nudt16	24.718
Q8VD62	UPF0696 protein C11orf68 homolog	Bles03	24.718
Q9QZM0	Ubiquilin-2	Ubqln2	24.7145
Q61503	5-nucleotidase	Nt5e	24.7116
P12265	Beta-glucuronidase	Gusb	24.7108
Q9ER69	Pre-mRNA-splicing regulator WTAP	Wtap	24.7108
P16110	Galectin-3	Lgals3	24.7102
Q9CRD2	ER membrane protein complex subunit 2	Emc2	24.7096
Q91WC9	Sn1-specific diacylglycerol lipase beta	Daglb	24.7076
Q9CZ04	COP9 signalosome complex subunit 7a	Cops7a	24.7048
Q9DC70	NADH dehydrogenase [ubiquinone] iron-sulfur protein 7, mitochondrial	Ndufs7	24.7028
Q62086	Serum paraoxonase/arylesterase 2	Pon2	24.7011
P46414	Cyclin-dependent kinase inhibitor 1B	Cdkn1b	24.6999
Q62170	P-selectin glycoprotein ligand 1	Selplg	24.6979
Q91WM2	Cat eye syndrome critical region protein 5 homolog	Cecr5	24.6933
O54988	STE20-like serine/threonine-protein kinase	Slk	24.6933
Q922B1	O-acetyl-ADP-ribose deacetylase MACROD1	Macrod1	24.6915
Q8CFE2	UPF0609 protein C4orf27 homolog		24.6879
Q9DCZ4	Apolipoprotein O	Apoo	24.6879
Q9D115	Zinc finger protein 706	Znf706	24.6853
Q99JF5	Diphosphomevalonate decarboxylase	Mvd	24.6841
A2AQ19	RNA polymerase-associated protein RTF1 homolog	Rtf1	24.6808
P70279	Surfeit locus protein 6	Surf6	24.6778
Q8BK72	28S ribosomal protein S27, mitochondrial	Mrps27	24.6778
G5E870	E3 ubiquitin-protein ligase TRIP12	Trip12	24.6745
Q99KY4	Cyclin-G-associated kinase	Gak	24.6745
P62743	AP-2 complex subunit sigma	Ap2s1	24.6745
Q9Z1G3	V-type proton ATPase subunit C 1	Atp6v1c1	24.6739
Q80UY2	E3 ubiquitin-protein ligase KCMF1	Kcmf1	24.6703
Q8CFE3;Q6PGA0	REST corepressor 1;REST corepressor 3	Rcor1;Rcor3	24.6628
Q922H2	[Pyruvate dehydrogenase (acetyl-transferring)] kinase isozyme 3, mitochondrial	Pdk3	24.6628
P62748;P84075	Hippocalcin-like protein 1;Neuron-specific calcium-binding protein hippocalcin	Hpcal1;Hpca	24.6556
Q8BXC6	COMM domain-containing protein 2	Commd2	24.6556
Q9D7M8	DNA-directed RNA polymerase II subunit RPB4	Polr2d	24.6536
P97303	Transcription regulator protein BACH2	Bach2	24.651
Q9R020	Zinc finger Ran-binding domain-containing protein 2	Zranb2	24.65
P09450	Transcription factor jun-B	Junb	24.65
Q8BX09	Retinoblastoma-binding protein 5	Rbbp5	24.65
Q9JHU9	Inositol-3-phosphate synthase 1	Isyna1	24.6451
Q61187	Tumor susceptibility gene 101 protein	Tsg101	24.6437
Q8K3H0	DCC-interacting protein 13-alpha	Appl1	24.6366
Q78T54	Vacuolar ATPase assembly integral membrane protein Vma21	Vma21	24.6366
Q9WUR9	Adenylate kinase 4, mitochondrial	Ak4	24.6347
Q8R4R6	Nucleoporin NUP53	Nup35	24.6329
Q9DBT5	AMP deaminase 2	Ampd2	24.6329
Q99JX3	Golgi reassembly-stacking protein 2	Gorasp2	24.6271
P70335	Rho-associated protein kinase 1	Rock1	24.6226
Q921I9	Exosome complex component RRP41	Exosc4	24.6203
P10518	Delta-aminolevulinic acid dehydratase	Alad	24.6171
Q8QZY9	Splicing factor 3B subunit 4	Sf3b4	24.6156
P01942	Hemoglobin subunit alpha	Hba	24.612
P22907	Porphobilinogen deaminase	Hmbs	24.612
Q8R404	Protein QIL1	Qil1	24.612
Q9Z0S1	3(2),5-bisphosphate nucleotidase 1	Bpnt1	24.612
Q9JIG7	Coiled-coil domain-containing protein 22	Ccdc22	24.6105
Q9JKW0	ADP-ribosylation factor-like protein 6-interacting protein 1	Arl6ip1	24.6093
Q9ET26	E3 ubiquitin-protein ligase RNF114	Rnf114	24.6062
P85094	Isochorismatase domain-containing protein 2A, mitochondrial	Isoc2a	24.6036
P51174	Long-chain specific acyl-CoA dehydrogenase, mitochondrial	Acadl	24.6025
Q8VDK1	Nitrilase homolog 1	Nit1	24.6025
P07091	Protein S100-A4	S100a4	24.6016
[truncated: 1,829 more rows]

## Sheet: S1Fig_Th0 paired with Th17
Protein IDs	Protein.names	Gene.names	Log intensity
P63260	Actin, cytoplasmic 2;Actin, cytoplasmic 2, N-terminally processed	Actg1	36.5889
P62806	Histone H4	Hist1h4a	35.0488
Q8CGP1;P10853;Q8CGP2;Q64475;P70696	Histone H2B type 1-K;Histone H2B type 1-F/J/L;Histone H2B type 1-P;Histone H2B type 1-B;Histone H2B type 1-A	Hist1h2bk;Hist1h2bf;Hist1h2bp;Hist1h2bb;Hist1h2ba	34.8345
P11499	Heat shock protein HSP 90-beta	Hsp90ab1	34.6044
Q8VDD5	Myosin-9	Myh9	34.45
Q64523;Q6GSS7	Histone H2A type 2-C;Histone H2A type 2-A	Hist2h2ac;Hist2h2aa1	34.3611
P63017	Heat shock cognate 71 kDa protein	Hspa8	34.2748
P56480	ATP synthase subunit beta, mitochondrial	Atp5b	34.1942
P10126	Elongation factor 1-alpha 1	Eef1a1	34.0876
P16858	Glyceraldehyde-3-phosphate dehydrogenase	Gapdh	34.0397
P84228	Histone H3.2	Hist1h3b	33.8175
P15532	Nucleoside diphosphate kinase A	Nme1	33.7864
P63038	60 kDa heat shock protein, mitochondrial	Hspd1	33.653
Q03265	ATP synthase subunit alpha, mitochondrial	Atp5a1	33.653
P58252	Elongation factor 2	Eef2	33.5629
P52480	Pyruvate kinase PKM	Pkm	33.4474
P27773	Protein disulfide-isomerase A3	Pdia3	33.3123
P05213	Tubulin alpha-1B chain	Tuba1b	33.2357
P20029	78 kDa glucose-regulated protein	Hspa5	33.1899
P17742	Peptidyl-prolyl cis-trans isomerase A;Peptidyl-prolyl cis-trans isomerase A, N-terminally processed	Ppia	33.1899
P17182	Alpha-enolase	Eno1	33.1899
P14824	Annexin A6	Anxa6	33.0199
Q61233	Plastin-2	Lcp1	32.964
P51881	ADP/ATP translocase 2;ADP/ATP translocase 2, N-terminally processed	Slc25a5	32.8262
P08113	Endoplasmin	Hsp90b1	32.6945
P09411	Phosphoglycerate kinase 1	Pgk1	32.6945
P08249	Malate dehydrogenase, mitochondrial	Mdh2	32.6213
P68372;Q9D6F9	Tubulin beta-4B chain;Tubulin beta-4A chain	Tubb4b;Tubb4a	32.6213
P05064	Fructose-bisphosphate aldolase A	Aldoa	32.4736
P14211	Calreticulin	Calr	32.3751
P06151	L-lactate dehydrogenase A chain	Ldha	32.3751
P07901	Heat shock protein HSP 90-alpha	Hsp90aa1	32.3751
P18760	Cofilin-1	Cfl1	32.2936
P26041	Moesin	Msn	32.2423
P43274	Histone H1.4	Hist1h1e	32.1666
O89053	Coronin-1A	Coro1a	32.1666
Q64433	10 kDa heat shock protein, mitochondrial	Hspe1	32.0421
P09103	Protein disulfide-isomerase	P4hb	31.9563
P60843	Eukaryotic initiation factor 4A-I	Eif4a1	31.9232
P67778	Prohibitin	Phb	31.9003
Q8VEK3	Heterogeneous nuclear ribonucleoprotein U	Hnrnpu	31.8765
Q01853	Transitional endoplasmic reticulum ATPase	Vcp	31.8765
P06800	Receptor-type tyrosine-protein phosphatase C	Ptprc	31.8572
P40142	Transketolase	Tkt	31.8458
P09405	Nucleolin	Ncl	31.8139
P68033;P68134;P62737;P63268	Actin, alpha cardiac muscle 1;Actin, alpha skeletal muscle;Actin, aortic smooth muscle;Actin, gamma-enteric smooth muscle	Actc1;Acta1;Acta2;Actg2	31.8139
P62962	Profilin-1	Pfn1	31.7986
Q68FD5	Clathrin heavy chain 1	Cltc	31.7368
P63101	14-3-3 protein zeta/delta	Ywhaz	31.7119
P01901	H-2 class I histocompatibility antigen, K-B alpha chain	H2-K1	31.6742
O88569	Heterogeneous nuclear ribonucleoproteins A2/B1	Hnrnpa2b1	31.6742
Q61937	Nucleophosmin	Npm1	31.6623
P14206	40S ribosomal protein SA	Rpsa	31.6623
P62259	14-3-3 protein epsilon	Ywhae	31.6461
P26443	Glutamate dehydrogenase 1, mitochondrial	Glud1	31.6249
Q62351	Transferrin receptor protein 1	Tfrc	31.607
P62204	Calmodulin	Calm1	31.5809
Q8BG05	Heterogeneous nuclear ribonucleoprotein A3	Hnrnpa3	31.5809
P42932	T-complex protein 1 subunit theta	Cct8	31.5508
P21107	Tropomyosin alpha-3 chain	Tpm3	31.5508
Q8VDN2	Sodium/potassium-transporting ATPase subunit alpha-1	Atp1a1	31.5315
Q7TPR4	Alpha-actinin-1	Actn1	31.5315
Q9D8N0	Elongation factor 1-gamma	Eef1g	31.5315
P35700	Peroxiredoxin-1	Prdx1	31.5242
P60710	Actin, cytoplasmic 1;Actin, cytoplasmic 1, N-terminally processed	Actb	31.517
P20152	Vimentin	Vim	31.4976
P62908	40S ribosomal protein S3	Rps3	31.4976
Q8BTM8	Filamin-A	Flna	31.4461
Q9CZ13	Cytochrome b-c1 complex subunit 1, mitochondrial	Uqcrc1	31.4364
P01899;P01897	H-2 class I histocompatibility antigen, D-B alpha chain;H-2 class I histocompatibility antigen, L-D alpha chain	H2-D1;H2-L	31.3793
P80315	T-complex protein 1 subunit delta	Cct4	31.3704
P42225	Signal transducer and activator of transcription 1	Stat1	31.3314
Q60605	Myosin light polypeptide 6	Myl6	31.3232
P14733	Lamin-B1	Lmnb1	31.3116
P80318	T-complex protein 1 subunit gamma	Cct3	31.3116
P80314	T-complex protein 1 subunit beta	Cct2	31.2765
P40124	Adenylyl cyclase-associated protein 1	Cap1	31.2667
O35129	Prohibitin-2	Phb2	31.262
P38647	Stress-70 protein, mitochondrial	Hspa9	31.2207
P61979	Heterogeneous nuclear ribonucleoprotein K	Hnrnpk	31.205
Q02053	Ubiquitin-like modifier-activating enzyme 1	Uba1	31.1641
P26039	Talin-1	Tln1	31.1569
P15864	Histone H1.2	Hist1h1c	31.1249
P17918	Proliferating cell nuclear antigen	Pcna	31.116
P17751	Triosephosphate isomerase	Tpi1	31.1081
Q99PT1	Rho GDP-dissociation inhibitor 1	Arhgdia	31.1002
Q61656	Probable ATP-dependent RNA helicase DDX5	Ddx5	31.1002
Q8VEM8	Phosphate carrier protein, mitochondrial	Slc25a3	31.0865
P05202	Aspartate aminotransferase, mitochondrial	Got2	31.0865
P68040	Guanine nucleotide-binding protein subunit beta-2-like 1;Guanine nucleotide-binding protein subunit beta-2-like 1, N-terminally processed	Gnb2l1	31.0865
Q8BHN3	Neutral alpha-glucosidase AB	Ganab	31.0813
Q60932	Voltage-dependent anion-selective channel protein 1	Vdac1	31.0708
P29341	Polyadenylate-binding protein 1	Pabpc1	31.0519
P11983	T-complex protein 1 subunit alpha	Tcp1	31.0263
Q9DB77	Cytochrome b-c1 complex subunit 2, mitochondrial	Uqcrc2	31.0055
Q60710	Deoxynucleoside triphosphate triphosphohydrolase SAMHD1	Samhd1	30.9933
Q9DCX2	ATP synthase subunit d, mitochondrial	Atp5h	30.9892
Q60864	Stress-induced-phosphoprotein 1	Stip1	30.9892
Q9WVA4	Transgelin-2	Tagln2	30.9722
P13379	T-cell surface glycoprotein CD5	Cd5	30.956
P80316	T-complex protein 1 subunit epsilon	Cct5	30.9327
P80317	T-complex protein 1 subunit zeta	Cct6a	30.9327
P97371	Proteasome activator complex subunit 1	Psme1	30.9271
P97351	40S ribosomal protein S3a	Rps3a	30.9271
P60335	Poly(rC)-binding protein 1	Pcbp1	30.8915
P99027	60S acidic ribosomal protein P2	Rplp2	30.8915
P19096	Fatty acid synthase;[Acyl-carrier-protein] S-acetyltransferase;[Acyl-carrier-protein] S-malonyltransferase;3-oxoacyl-[acyl-carrier-protein] synthase;3-oxoacyl-[acyl-carrier-protein] reductase;3-hydroxyacyl-[acyl-carrier-protein] dehydratase;Enoyl-[acyl-carrier-protein] reductase;Oleoyl-[acyl-carrier-protein] hydrolase	Fasn	30.8915
Q60930	Voltage-dependent anion-selective channel protein 2	Vdac2	30.8837
P63158	High mobility group protein B1	Hmgb1	30.8837
Q61599	Rho GDP-dissociation inhibitor 2	Arhgdib	30.8591
P80313	T-complex protein 1 subunit eta	Cct7	30.8591
Q8VIJ6	Splicing factor, proline- and glutamine-rich	Sfpq	30.842
Q6PF93	Phosphatidylinositol 3-kinase catalytic subunit type 3	Pik3c3	30.835
P48036	Annexin A5	Anxa5	30.8331
P35564	Calnexin	Canx	30.8178
P99024	Tubulin beta-5 chain	Tubb5	30.7899
Q99JY9	Actin-related protein 3	Actr3	30.7899
P34884	Macrophage migration inhibitory factor	Mif	30.7824
Q9EQU5	Protein SET	Set	30.7781
Q60668	Heterogeneous nuclear ribonucleoprotein D0	Hnrnpd	30.7781
P62827	GTP-binding nuclear protein Ran	Ran	30.7334
P08003	Protein disulfide-isomerase A4	Pdia4	30.7194
P62702	40S ribosomal protein S4, X isoform	Rps4x	30.7194
P14869	60S acidic ribosomal protein P0	Rplp0	30.7194
P07356	Annexin A2	Anxa2	30.7068
O88342	WD repeat-containing protein 1	Wdr1	30.6979
Q91YQ5	Dolichyl-diphosphooligosaccharide--protein glycosyltransferase subunit 1	Rpn1	30.6866
Q9Z1N5	Spliceosome RNA helicase Ddx39b	Ddx39b	30.6866
Q8CGP6;Q8R1M2;Q8CGP7;Q8CGP5;Q8BFU2;P22752	Histone H2A type 1-H;Histone H2A.J;Histone H2A type 1-K;Histone H2A type 1-F;Histone H2A type 3;Histone H2A type 1	Hist1h2ah;H2afj;Hist1h2ak;Hist1h2af;Hist3h2a;Hist1h2ab	30.6668
P49312	Heterogeneous nuclear ribonucleoprotein A1;Heterogeneous nuclear ribonucleoprotein A1, N-terminally processed	Hnrnpa1	30.6606
P00405	Cytochrome c oxidase subunit 2	Mtco2	30.6526
Q9DB20	ATP synthase subunit O, mitochondrial	Atp5o	30.6526
Q6ZWN5	40S ribosomal protein S9	Rps9	30.6526
Q61316	Heat shock 70 kDa protein 4	Hspa4	30.6287
Q922R8	Protein disulfide-isomerase A6	Pdia6	30.6031
P57780	Alpha-actinin-4	Actn4	30.6031
P63242	Eukaryotic translation initiation factor 5A-1	Eif5a	30.5968
Q9CWJ9	Bifunctional purine biosynthesis protein PURH;Phosphoribosylaminoimidazolecarboxamide formyltransferase;IMP cyclohydrolase	Atic	30.5906
P14152	Malate dehydrogenase, cytoplasmic	Mdh1	30.5781
Q05144	Ras-related C3 botulinum toxin substrate 2	Rac2	30.5781
Q6P5E4	UDP-glucose:glycoprotein glucosyltransferase 1	Uggt1	30.5523
Q9JKF1	Ras GTPase-activating-like protein IQGAP1	Iqgap1	30.5299
Q9Z2X1	Heterogeneous nuclear ribonucleoprotein F;Heterogeneous nuclear ribonucleoprotein F, N-terminally processed	Hnrnpf	30.5218
Q60664	Lymphoid-restricted membrane protein;Processed lymphoid-restricted membrane protein	Lrmp	30.516
P19783	Cytochrome c oxidase subunit 4 isoform 1, mitochondrial	Cox4i1	30.5103
P47962	60S ribosomal protein L5	Rpl5	30.4951
P30681	High mobility group protein B2	Hmgb2	30.4819
P62983;P62984;P0CG49;P0CG50	Ubiquitin-40S ribosomal protein S27a;Ubiquitin;40S ribosomal protein S27a;Ubiquitin-60S ribosomal protein L40;Ubiquitin;60S ribosomal protein L40;Polyubiquitin-B;Ubiquitin;Polyubiquitin-C;Ubiquitin;Ubiquitin-related 1;Ubiquitin-related 2	Rps27a;Uba52;Ubb;Ubc	30.4773
Q3THE2	Myosin regulatory light chain 12B	Myl12b	30.4773
Q6ZWY8	Thymosin beta-10	Tmsb10	30.4694
Q8BW94	Dynein heavy chain 3, axonemal	Dnah3	30.4672
Q91VR2	ATP synthase subunit gamma, mitochondrial	Atp5c1	30.4386
P25444	40S ribosomal protein S2	Rps2	30.4282
P61161	Actin-related protein 2	Actr2	30.4201
P12787	Cytochrome c oxidase subunit 5A, mitochondrial	Cox5a	30.4044
P50247	Adenosylhomocysteinase	Ahcy	30.4044
Q9DBJ1	Phosphoglycerate mutase 1	Pgam1	30.3932
P24369	Peptidyl-prolyl cis-trans isomerase B	Ppib	30.3932
P01831	Thy-1 membrane glycoprotein	Thy1	30.3762
P62242	40S ribosomal protein S8	Rps8	30.3762
Q3U7R1	Extended synaptotagmin-1	Esyt1	30.3406
P07724	Serum albumin	Alb	30.3269
Q9CZU6	Citrate synthase, mitochondrial	Cs	30.2995
P16045	Galectin-1	Lgals1	30.2886
P17710	Hexokinase-1	Hk1	30.2598
Q9D0E1	Heterogeneous nuclear ribonucleoprotein M	Hnrnpm	30.2543
Q9CQI6	Coactosin-like protein	Cotl1	30.2488
Q9Z1Q5	Chloride intracellular channel protein 1	Clic1	30.2488
P23116	Eukaryotic translation initiation factor 3 subunit A	Eif3a	30.2376
Q9JKR6	Hypoxia up-regulated protein 1	Hyou1	30.2242
P11835	Integrin beta-2	Itgb2	30.2203
Q9CVB6	Actin-related protein 2/3 complex subunit 2	Arpc2	30.2163
P14131	40S ribosomal protein S16	Rps16	30.2104
P27659	60S ribosomal protein L3	Rpl3	30.1713
P12970	60S ribosomal protein L7a	Rpl7a	30.1651
Q9D0M3	Cytochrome c1, heme protein, mitochondrial	Cyc1	30.1514
P08752	Guanine nucleotide-binding protein G(i) subunit alpha-2	Gnai2	30.1485
Q9Z2U0	Proteasome subunit alpha type-7	Psma7	30.1485
Q99KI0	Aconitate hydratase, mitochondrial	Aco2	30.1485
Q99JY3	GTPase IMAP family member 4	Gimap4	30.1456
P47757	F-actin-capping protein subunit beta	Capzb	30.1341
Q99020	Heterogeneous nuclear ribonucleoprotein A/B	Hnrnpab	30.1341
P14148	60S ribosomal protein L7	Rpl7	30.1207
P63028	Translationally-controlled tumor protein	Tpt1	30.1102
P47753	F-actin-capping protein subunit alpha-1	Capza1	30.0872
Q61598	Rab GDP dissociation inhibitor beta	Gdi2	30.0788
Q7TMK9	Heterogeneous nuclear ribonucleoprotein Q	Syncrip	30.0788
P70168	Importin subunit beta-1	Kpnb1	30.0688
P62082	40S ribosomal protein S7	Rps7	30.0596
Q8R081	Heterogeneous nuclear ribonucleoprotein L	Hnrnpl	30.048
P62270	40S ribosomal protein S18	Rps18	30.0445
P24063	Integrin alpha-L	Itgal	30.0163
O70251	Elongation factor 1-beta	Eef1b	29.9924
Q6ZWV3;P86048	60S ribosomal protein L10;60S ribosomal protein L10-like	Rpl10;Rpl10l	29.9882
Q922D8	C-1-tetrahydrofolate synthase, cytoplasmic;Methylenetetrahydrofolate dehydrogenase;Methenyltetrahydrofolate cyclohydrolase;Formyltetrahydrofolate synthetase;C-1-tetrahydrofolate synthase, cytoplasmic, N-terminally processed	Mthfd1	29.9839
Q9QUM9	Proteasome subunit alpha type-6	Psma6	29.9615
Q9D8E6	60S ribosomal protein L4	Rpl4	29.9551
P97372	Proteasome activator complex subunit 2	Psme2	29.9461
O08553	Dihydropyrimidinase-related protein 2	Dpysl2	29.9461
Q9Z0J0	Epididymal secretory protein E1	Npc2	29.9448
Q9WV32	Actin-related protein 2/3 complex subunit 1B	Arpc1b	29.9436
P63323	40S ribosomal protein S12	Rps12	29.9436
O35381	Acidic leucine-rich nuclear phosphoprotein 32 family member A	Anp32a	29.9397
P06745	Glucose-6-phosphate isomerase	Gpi	29.9397
Q9D379	Epoxide hydrolase 1	Ephx1	29.9305
Q9Z204	Heterogeneous nuclear ribonucleoproteins C1/C2	Hnrnpc	29.9305
Q01514	Interferon-induced guanylate-binding protein 1	Gbp1	29.9305
Q99K48	Non-POU domain-containing octamer-binding protein	Nono	29.9175
P17225	Polypyrimidine tract-binding protein 1	Ptbp1	29.9091
P28656	Nucleosome assembly protein 1-like 1	Nap1l1	29.9067
P57776	Elongation factor 1-delta	Eef1d	29.9042
P45376	Aldose reductase	Akr1b1	29.8992
P59999	Actin-related protein 2/3 complex subunit 4	Arpc4	29.8943
Q9JHU4	Cytoplasmic dynein 1 heavy chain 1	Dync1h1	29.891
P47911	60S ribosomal protein L6	Rpl6	29.8844
O08709	Peroxiredoxin-6	Prdx6	29.881
P97450	ATP synthase-coupling factor 6, mitochondrial	Atp5j	29.8773
P08228	Superoxide dismutase [Cu-Zn]	Sod1	29.8736
P62281	40S ribosomal protein S11	Rps11	29.8736
P60867	40S ribosomal protein S20	Rps20	29.8669
Q99PV0	Pre-mRNA-processing-splicing factor 8	Prpf8	29.8635
P20065	Thymosin beta-4;Hematopoietic system regulatory peptide	Tmsb4x	29.854
Q9R233	Tapasin	Tapbp	29.8397
Q9CQQ7	ATP synthase F(0) complex subunit B1, mitochondrial	Atp5f1	29.8397
O08749	Dihydrolipoyl dehydrogenase, mitochondrial	Dld	29.8129
P62889	60S ribosomal protein L30	Rpl30	29.8129
Q61990	Poly(rC)-binding protein 2	Pcbp2	29.7963
Q06185	ATP synthase subunit e, mitochondrial	Atp5i	29.7908
P62852	40S ribosomal protein S25	Rps25	29.7908
P62245	40S ribosomal protein S15a	Rps15a	29.7908
Q9R1P4	Proteasome subunit alpha type-1	Psma1	29.7855
Q8CGC7	Bifunctional glutamate/proline--tRNA ligase;Glutamate--tRNA ligase;Proline--tRNA ligase	Eprs	29.7758
Q60972	Histone-binding protein RBBP4	Rbbp4	29.7704
Q8BKC5	Importin-5	Ipo5	29.7607
P26040	Ezrin	Ezr	29.7607
P29351	Tyrosine-protein phosphatase non-receptor type 6	Ptpn6	29.7367
P26350	Prothymosin alpha;Prothymosin alpha, N-terminally processed;Thymosin alpha	Ptma	29.7298
Q01768	Nucleoside diphosphate kinase B	Nme2	29.7298
Q93092	Transaldolase	Taldo1	29.7206
Q922B2	Aspartate--tRNA ligase, cytoplasmic	Dars	29.7206
Q64737	Trifunctional purine biosynthetic protein adenosine-3;Phosphoribosylamine--glycine ligase;Phosphoribosylformylglycinamidine cyclo-ligase;Phosphoribosylglycinamide formyltransferase	Gart	29.7167
P25206	DNA replication licensing factor MCM3	Mcm3	29.7113
Q78PY7	Staphylococcal nuclease domain-containing protein 1	Snd1	29.7113
Q9CXW4	60S ribosomal protein L11	Rpl11	29.6959
P35979	60S ribosomal protein L12	Rpl12	29.6853
Q9R1P0	Proteasome subunit alpha type-4	Psma4	29.6853
Q99JI6	Ras-related protein Rap-1b	Rap1b	29.6853
O54734	Dolichyl-diphosphooligosaccharide--protein glycosyltransferase 48 kDa subunit	Ddost	29.6805
Q9Z0N1	Eukaryotic translation initiation factor 2 subunit 3, X-linked	Eif2s3x	29.6762
P97311	DNA replication licensing factor MCM6	Mcm6	29.6692
Q8K2B3	Succinate dehydrogenase [ubiquinone] flavoprotein subunit, mitochondrial	Sdha	29.6692
Q8BK67	Protein RCC2	Rcc2	29.6564
Q9EQH2	Endoplasmic reticulum aminopeptidase 1	Erap1	29.6528
Q60817;P70670	Nascent polypeptide-associated complex subunit alpha;Nascent polypeptide-associated complex subunit alpha, muscle-specific form	Naca	29.6461
Q62318	Transcription intermediary factor 1-beta	Trim28	29.6436
Q61753	D-3-phosphoglycerate dehydrogenase	Phgdh	29.6381
Q8JZQ9	Eukaryotic translation initiation factor 3 subunit B	Eif3b	29.6381
O08795	Glucosidase 2 subunit beta	Prkcsh	29.6134
Q9Z1Q9	Valine--tRNA ligase	Vars	29.6068
Q76MZ3	Serine/threonine-protein phosphatase 2A 65 kDa regulatory subunit A alpha isoform	Ppp2r1a	29.6008
P63325	40S ribosomal protein S10	Rps10	29.5861
P62137	Serine/threonine-protein phosphatase PP1-alpha catalytic subunit	Ppp1ca	29.5786
P62821	Ras-related protein Rab-1A	Rab1A	29.5786
Q91V92	ATP-citrate synthase	Acly	29.5786
Q8K1B8	Fermitin family homolog 3	Fermt3	29.5762
P47963	60S ribosomal protein L13	Rpl13	29.5688
Q91VD9	NADH-ubiquinone oxidoreductase 75 kDa subunit, mitochondrial	Ndufs1	29.5638
O08810	116 kDa U5 small nuclear ribonucleoprotein component	Eftud2	29.5638
P62301	40S ribosomal protein S13	Rps13	29.5594
Q61207	Prosaposin	Psap	29.5546
Q8BFR5	Elongation factor Tu, mitochondrial	Tufm	29.5429
Q921M3	Splicing factor 3B subunit 3	Sf3b3	29.5409
P62320	Small nuclear ribonucleoprotein Sm D3	Snrpd3	29.5385
P62754	40S ribosomal protein S6	Rps6	29.5325
P24547	Inosine-5-monophosphate dehydrogenase 2	Impdh2	29.5264
Q9D0I9	Arginine--tRNA ligase, cytoplasmic	Rars	29.5221
Q61881	DNA replication licensing factor MCM7	Mcm7	29.5189
Q9D1D4	Transmembrane emp24 domain-containing protein 10	Tmed10	29.5139
P42209	Septin-1	Sep-01	29.4904
Q8CAQ8	MICOS complex subunit Mic60	Immt	29.4891
Q9WU78	Programmed cell death 6-interacting protein	Pdcd6ip	29.4891
O70435	Proteasome subunit alpha type-3	Psma3	29.4859
Q60597	2-oxoglutarate dehydrogenase, mitochondrial	Ogdh	29.4692
P62751	60S ribosomal protein L23a	Rpl23a	29.4692
P97310	DNA replication licensing factor MCM2	Mcm2	29.4607
Q6ZWX6	Eukaryotic translation initiation factor 2 subunit 1	Eif2s1	29.4569
O09061	Proteasome subunit beta type-1	Psmb1	29.4545
Q9WUA3	ATP-dependent 6-phosphofructokinase, platelet type	Pfkp	29.4455
P35980	60S ribosomal protein L18	Rpl18	29.4418
Q5SUA5	Unconventional myosin-Ig	Myo1g	29.4232
Q9JIK5	Nucleolar RNA helicase 2	Ddx21	29.4232
Q8BG32	26S proteasome non-ATPase regulatory subunit 11	Psmd11	29.4212
Q9EST5	Acidic leucine-rich nuclear phosphoprotein 32 family member B	Anp32b	29.4166
P63276	40S ribosomal protein S17	Rps17	29.412
P16546	Spectrin alpha chain, non-erythrocytic 1	Sptan1	29.412
Q8BWT1	3-ketoacyl-CoA thiolase, mitochondrial	Acaa2	29.4101
P20108	Thioredoxin-dependent peroxide reductase, mitochondrial	Prdx3	29.4077
Q99L47	Hsc70-interacting protein	St13	29.4052
P70296	Phosphatidylethanolamine-binding protein 1;Hippocampal cholinergic neurostimulating peptide	Pebp1	29.4009
P24527	Leukotriene A-4 hydrolase	Lta4h	29.3991
Q62093	Serine/arginine-rich splicing factor 2	Srsf2	29.3972
Q6ZQ38	Cullin-associated NEDD8-dissociated protein 1	Cand1	29.395
P51410	60S ribosomal protein L9	Rpl9	29.3928
P24668	Cation-dependent mannose-6-phosphate receptor	M6pr	29.3843
Q9CQR2	40S ribosomal protein S21	Rps21	29.3796
Q9WTM5	RuvB-like 2	Ruvbl2	29.3765
Q99KP6	Pre-mRNA-processing factor 19	Prpf19	29.3733
O55131	Septin-7	Sep-07	29.3733
O08807	Peroxiredoxin-4	Prdx4	29.3633
Q9DCD0	6-phosphogluconate dehydrogenase, decarboxylating	Pgd	29.3633
Q6P4T2	U5 small nuclear ribonucleoprotein 200 kDa helicase	Snrnp200	29.3498
Q9CY58	Plasminogen activator inhibitor 1 RNA-binding protein	Serbp1	29.348
Q9CZX8	40S ribosomal protein S19	Rps19	29.3392
P68510	14-3-3 protein eta	Ywhah	29.3392
P61358	60S ribosomal protein L27	Rpl27	29.3366
Q7TPV4	Myb-binding protein 1A	Mybbp1a	29.3366
Q3V3R1	Monofunctional C1-tetrahydrofolate synthase, mitochondrial	Mthfd1l	29.3276
P14115	60S ribosomal protein L27a	Rpl27a	29.3129
P46638;P62492	Ras-related protein Rab-11B;Ras-related protein Rab-11A	Rab11b;Rab11a	29.3114
Q8C129	Leucyl-cystinyl aminopeptidase	Lnpep	29.3006
P34022	Ran-specific GTPase-activating protein	Ranbp1	29.2982
Q9R0Q7	Prostaglandin E synthase 3	Ptges3	29.2982
P19157;P46425	Glutathione S-transferase P 1;Glutathione S-transferase P 2	Gstp1;Gstp2	29.2912
Q9CX86	Heterogeneous nuclear ribonucleoprotein A0	Hnrnpa0	29.2895
P23198	Chromobox protein homolog 3	Cbx3	29.2895
P30416	Peptidyl-prolyl cis-trans isomerase FKBP4;Peptidyl-prolyl cis-trans isomerase FKBP4, N-terminally processed	Fkbp4	29.2877
Q8R1B4	Eukaryotic translation initiation factor 3 subunit C	Eif3c	29.2829
P97807	Fumarate hydratase, mitochondrial	Fh	29.2808
P19973	Lymphocyte-specific protein 1	Lsp1	29.2788
P51150	Ras-related protein Rab-7a	Rab7a	29.2788
Q9QUI0;Q62159	Transforming protein RhoA;Rho-related GTP-binding protein RhoC	Rhoa;Rhoc	29.2788
Q8QZY6	Tetraspanin-14	Tspan14	29.267
P62874	Guanine nucleotide-binding protein G(I)/G(S)/G(T) subunit beta-1	Gnb1	29.2605
P49718	DNA replication licensing factor MCM5	Mcm5	29.2523
Q9CR68	Cytochrome b-c1 complex subunit Rieske, mitochondrial;Cytochrome b-c1 complex subunit 11	Uqcrfs1	29.2399
P67984	60S ribosomal protein L22	Rpl22	29.2399
Q61699	Heat shock protein 105 kDa	Hsph1	29.2266
P46471	26S protease regulatory subunit 7	Psmc2	29.2164
Q61210	Rho guanine nucleotide exchange factor 1	Arhgef1	29.2085
P60122	RuvB-like 1	Ruvbl1	29.2085
O70133	ATP-dependent RNA helicase A	Dhx9	29.2028
Q9JIF0	Protein arginine N-methyltransferase 1	Prmt1	29.1982
Q99MN1	Lysine--tRNA ligase	Kars	29.1958
Q9CQX2	Cytochrome b5 type B	Cyb5b	29.1935
P62334	26S protease regulatory subunit 10B	Psmc6	29.1935
P26638	Serine--tRNA ligase, cytoplasmic	Sars	29.192
Q9D819	Inorganic pyrophosphatase	Ppa1	29.1866
P49722	Proteasome subunit alpha type-2	Psma2	29.1828
F6ZDS4	Nucleoprotein TPR	Tpr	29.1799
P43276	Histone H1.5	Hist1h1b	29.1799
Q8BP67	60S ribosomal protein L24	Rpl24	29.177
Q64152	Transcription factor BTF3	Btf3	29.1716
Q9CPQ1	Cytochrome c oxidase subunit 6C	Cox6c	29.1697
Q62167;P16381	ATP-dependent RNA helicase DDX3X;Putative ATP-dependent RNA helicase Pl10	Ddx3x;D1Pas1	29.1661
Q9DCL9	Multifunctional protein ADE2;Phosphoribosylaminoimidazole-succinocarboxamide synthase;Phosphoribosylaminoimidazole carboxylase	Paics	29.1549
Q8CIE6	Coatomer subunit alpha;Xenin;Proxenin	Copa	29.1465
P84078;P61205;Q8BSL7	ADP-ribosylation factor 1;ADP-ribosylation factor 3;ADP-ribosylation factor 2	Arf1;Arf3;Arf2	29.1447
P62717	60S ribosomal protein L18a	Rpl18a	29.1394
P62264	40S ribosomal protein S14	Rps14	29.1394
O88685	26S protease regulatory subunit 6A	Psmc3	29.1378
P46978	Dolichyl-diphosphooligosaccharide--protein glycosyltransferase subunit STT3A	Stt3a	29.1216
Q9JJI8	60S ribosomal protein L38	Rpl38	29.118
P00493	Hypoxanthine-guanine phosphoribosyltransferase	Hprt1	29.118
Q9D1Q6	Endoplasmic reticulum resident protein 44	Erp44	29.116
P14685	26S proteasome non-ATPase regulatory subunit 3	Psmd3	29.116
Q60931	Voltage-dependent anion-selective channel protein 3	Vdac3	29.1066
Q9CPQ8	ATP synthase subunit g, mitochondrial	Atp5l	29.0947
O35737	Heterogeneous nuclear ribonucleoprotein H;Heterogeneous nuclear ribonucleoprotein H, N-terminally processed	Hnrnph1	29.0947
Q3U9G9	Lamin-B receptor	Lbr	29.0928
Q3TXS7	26S proteasome non-ATPase regulatory subunit 1	Psmd1	29.0928
P62196	26S protease regulatory subunit 8	Psmc5	29.0737
P68254	14-3-3 protein theta	Ywhaq	29.0711
Q99NB9	Splicing factor 3B subunit 1	Sf3b1	29.0685
Q61029	Lamina-associated polypeptide 2, isoforms beta/delta/epsilon/gamma	Tmpo	29.0642
Q64514	Tripeptidyl-peptidase 2	Tpp2	29.0578
P19536	Cytochrome c oxidase subunit 5B, mitochondrial	Cox5b	29.0521
Q99LX0	Protein deglycase DJ-1	Park7	29.0521
P62918	60S ribosomal protein L8	Rpl8	29.0402
P63330	Serine/threonine-protein phosphatase 2A catalytic subunit alpha isoform	Ppp2ca	29.0359
P28063	Proteasome subunit beta type-8	Psmb8	29.0359
Q8QZY1	Eukaryotic translation initiation factor 3 subunit L	Eif3l	29.0359
P48962	ADP/ATP translocase 1	Slc25a4	29.0281
Q9DCH4	Eukaryotic translation initiation factor 3 subunit F	Eif3f	29.0181
Q5SUR0	Phosphoribosylformylglycinamidine synthase	Pfas	29.0116
P62960	Nuclease-sensitive element-binding protein 1	Ybx1	29.01
Q91WJ8	Far upstream element-binding protein 1	Fubp1	29.0084
Q62261	Spectrin beta chain, non-erythrocytic 1	Sptbn1	29.0057
Q8QZT1	Acetyl-CoA acetyltransferase, mitochondrial	Acat1	29.003
Q9D6U8	Protein FAM162A	Fam162a	28.9987
B2RQC6	CAD protein;Glutamine-dependent carbamoyl-phosphate synthase;Aspartate carbamoyltransferase;Dihydroorotase	Cad	28.9987
P62830	60S ribosomal protein L23	Rpl23	28.9935
Q61171	Peroxiredoxin-2	Prdx2	28.9879
Q6ZWU9	40S ribosomal protein S27	Rps27	28.9813
P36371	Antigen peptide transporter 2	Tap2	28.9772
Q9QZQ8	Core histone macro-H2A.1	H2afy	28.9772
Q6PDM2	Serine/arginine-rich splicing factor 1	Srsf1	28.9672
O70194	Eukaryotic translation initiation factor 3 subunit D	Eif3d	28.9554
Q8R5J9	PRA1 family protein 3	Arl6ip5	28.9439
Q6P5F9	Exportin-1	Xpo1	28.9439
Q9ERK4	Exportin-2	Cse1l	28.9425
Q9R1T4	Septin-6	Sep-06	28.9397
Q3THW5;P0C0S6	Histone H2A.V;Histone H2A.Z	H2afv;H2afz	28.9382
P97370	Sodium/potassium-transporting ATPase subunit beta-3	Atp1b3	28.9338
P19253	60S ribosomal protein L13a	Rpl13a	28.9297
Q8BMS1	Trifunctional enzyme subunit alpha, mitochondrial;Long-chain enoyl-CoA hydratase;Long chain 3-hydroxyacyl-CoA dehydrogenase	Hadha	28.9297
P43275	Histone H1.1	Hist1h1a	28.927
Q9D855	Cytochrome b-c1 complex subunit 7	Uqcrb	28.9256
P60229	Eukaryotic translation initiation factor 3 subunit E	Eif3e	28.922
P16460	Argininosuccinate synthase	Ass1	28.9153
Q3U1J4	DNA damage-binding protein 1	Ddb1	28.9124
P62192	26S protease regulatory subunit 4	Psmc1	28.9098
Q61543	Golgi apparatus protein 1	Glg1	28.9073
P46061	Ran GTPase-activating protein 1	Rangap1	28.9073
Q91VW3	SH3 domain-binding glutamic acid-rich-like protein 3	Sh3bgrl3	28.9073
P32067	Lupus La protein homolog	Ssb	28.9028
P61089	Ubiquitin-conjugating enzyme E2 N	Ube2n	28.9028
Q9CQV8	14-3-3 protein beta/alpha;14-3-3 protein beta/alpha, N-terminally processed	Ywhab	28.9028
P01887	Beta-2-microglobulin	B2m	28.8965
Q9QXS1	Plectin	Plec	28.8848
Q9D7G0	Ribose-phosphate pyrophosphokinase 1	Prps1	28.8703
P56135	ATP synthase subunit f, mitochondrial	Atp5j2	28.8677
Q8CIN4	Serine/threonine-protein kinase PAK 2;PAK-2p27;PAK-2p34	Pak2	28.8484
Q3U0V1	Far upstream element-binding protein 2	Khsrp	28.8452
O70325;Q91XR9	Phospholipid hydroperoxide glutathione peroxidase, mitochondrial;Phospholipid hydroperoxide glutathione peroxidase, nuclear	Gpx4	28.8433
P47955	60S acidic ribosomal protein P1	Rplp1	28.8378
P84104	Serine/arginine-rich splicing factor 3	Srsf3	28.8378
Q8BU30	Isoleucine--tRNA ligase, cytoplasmic	Iars	28.8378
P62911	60S ribosomal protein L32	Rpl32	28.8336
P99028	Cytochrome b-c1 complex subunit 6, mitochondrial	Uqcrh	28.826
Q9CPU0	Lactoylglutathione lyase	Glo1	28.8171
P49717	DNA replication licensing factor MCM4	Mcm4	28.8171
Q9JM76	Actin-related protein 2/3 complex subunit 3	Arpc3	28.8151
P11031	Activated RNA polymerase II transcriptional coactivator p15	Sub1	28.8092
P07742	Ribonucleoside-diphosphate reductase large subunit	Rrm1	28.8092
Q9CYN2	Signal peptidase complex subunit 2	Spcs2	28.8073
O35286	Pre-mRNA-splicing factor ATP-dependent RNA helicase DHX15	Dhx15	28.8054
Q9D3D9	ATP synthase subunit delta, mitochondrial	Atp5d	28.8033
Q99L45	Eukaryotic translation initiation factor 2 subunit 2	Eif2s2	28.7994
Q6IRU2	Tropomyosin alpha-4 chain	Tpm4	28.7841
O35887	Calumenin	Calu	28.7756
Q9D0K2	Succinyl-CoA:3-ketoacid coenzyme A transferase 1, mitochondrial	Oxct1	28.7713
P50516	V-type proton ATPase catalytic subunit A	Atp6v1a	28.7713
Q9D6R2	Isocitrate dehydrogenase [NAD] subunit alpha, mitochondrial	Idh3a	28.7628
Q9CZM2	60S ribosomal protein L15	Rpl15	28.7608
P47754	F-actin-capping protein subunit alpha-2	Capza2	28.7568
Q9D1A2	Cytosolic non-specific dipeptidase	Cndp2	28.7519
Q9CQN1	Heat shock protein 75 kDa, mitochondrial	Trap1	28.7511
Q8R180	ERO1-like protein alpha	Ero1l	28.7511
O09167	60S ribosomal protein L21	Rpl21	28.7511
Q8R550	SH3 domain-containing kinase-binding protein 1	Sh3kbp1	28.7511
Q80UG5	Septin-9	Sep-09	28.7502
Q9CU62	Structural maintenance of chromosomes protein 1A	Smc1a	28.7387
Q6PB66	Leucine-rich PPR motif-containing protein, mitochondrial	Lrpprc	28.7325
P99026	Proteasome subunit beta type-4	Psmb4	28.7325
Q3THS6	S-adenosylmethionine synthase isoform type-2	Mat2a	28.7307
P53026	60S ribosomal protein L10a	Rpl10a	28.7288
Q9DBH5	Vesicular integral-membrane protein VIP36	Lman2	28.7241
O09106	Histone deacetylase 1	Hdac1	28.7178
Q99KE1	NAD-dependent malic enzyme, mitochondrial	Me2	28.7132
Q8BK64	Activator of 90 kDa heat shock protein ATPase homolog 1	Ahsa1	28.7132
Q60611	DNA-binding protein SATB1	Satb1	28.709
Q9CXW3	Calcyclin-binding protein	Cacybp	28.7015
O55142	60S ribosomal protein L35a	Rpl35a	28.6955
Q8C3J5	Dedicator of cytokinesis protein 2	Dock2	28.6955
Q8BP47	Asparagine--tRNA ligase, cytoplasmic	Nars	28.6955
P06332	T-cell surface glycoprotein CD4	Cd4	28.6869
O55143	Sarcoplasmic/endoplasmic reticulum calcium ATPase 2	Atp2a2	28.6869
Q921M7	Protein FAM49B	Fam49b	28.6778
Q9D2G2	Dihydrolipoyllysine-residue succinyltransferase component of 2-oxoglutarate dehydrogenase complex, mitochondrial	Dlst	28.6611
P60766	Cell division control protein 42 homolog	Cdc42	28.6611
P97855	Ras GTPase-activating protein-binding protein 1	G3bp1	28.6588
Q9JIF7	Coatomer subunit beta	Copb1	28.6514
P70372	ELAV-like protein 1	Elavl1	28.65
Q8BWY3	Eukaryotic peptide chain release factor subunit 1	Etf1	28.6448
P27048;P63163	Small nuclear ribonucleoprotein-associated protein B;Small nuclear ribonucleoprotein-associated protein N	Snrpb;Snrpn	28.6403
P26369	Splicing factor U2AF 65 kDa subunit	U2af2	28.6379
P70460	Vasodilator-stimulated phosphoprotein	Vasp	28.6379
P62858	40S ribosomal protein S28	Rps28	28.6312
Q3TBT3	Stimulator of interferon genes protein	Tmem173	28.6287
P99029	Peroxiredoxin-5, mitochondrial	Prdx5	28.6273
Q9CXI5	Mesencephalic astrocyte-derived neurotrophic factor	Manf	28.6155
Q9WVJ2	26S proteasome non-ATPase regulatory subunit 13	Psmd13	28.6137
Q02819	Nucleobindin-1	Nucb1	28.6081
P43404	Tyrosine-protein kinase ZAP-70	Zap70	28.6081
P62317	Small nuclear ribonucleoprotein Sm D2	Snrpd2	28.6059
Q91VC3	Eukaryotic initiation factor 4A-III;Eukaryotic initiation factor 4A-III, N-terminally processed	Eif4a3	28.6059
Q09200	Beta-1,4 N-acetylgalactosaminyltransferase 1	B4galnt1	28.5964
Q6ZQI3	Malectin	Mlec	28.5964
P39054	Dynamin-2	Dnm2	28.5964
Q9WUA2	Phenylalanine--tRNA ligase beta subunit	Farsb	28.5964
P50431	Serine hydroxymethyltransferase, cytosolic	Shmt1	28.5951
P97461	40S ribosomal protein S5;40S ribosomal protein S5, N-terminally processed	Rps5	28.5914
P62849	40S ribosomal protein S24	Rps24	28.5789
P54822	Adenylosuccinate lyase	Adsl	28.5712
Q9D6Z1	Nucleolar protein 56	Nop56	28.5632
Q8R1I1	Cytochrome b-c1 complex subunit 9	Uqcr10	28.5581
Q91VM5	RNA binding motif protein, X-linked-like-1	Rbmxl1	28.5429
Q60737	Casein kinase II subunit alpha	Csnk2a1	28.5429
P62855	40S ribosomal protein S26	Rps26	28.5429
Q00PI9	Heterogeneous nuclear ribonucleoprotein U-like protein 2	Hnrnpul2	28.5429
Q8BMJ2	Leucine--tRNA ligase, cytoplasmic	Lars	28.5429
P61255	60S ribosomal protein L26	Rpl26	28.536
P97384	Annexin A11	Anxa11	28.536
O70503	Very-long-chain 3-oxoacyl-CoA reductase	Hsd17b12	28.5273
Q9QYA2	Mitochondrial import receptor subunit TOM40 homolog	Tomm40	28.5273
Q9EQH3	Vacuolar protein sorting-associated protein 35	Vps35	28.5273
P24161;P29020	T-cell surface glycoprotein CD3 zeta chain;T-cell surface glycoprotein CD3 eta chain	Cd247	28.5235
Q9CZD3	Glycine--tRNA ligase	Gars	28.5223
Q9CR62	Mitochondrial 2-oxoglutarate/malate carrier protein	Slc25a11	28.5191
O35841	Apoptosis inhibitor 5	Api5	28.516
Q9R1T2	SUMO-activating enzyme subunit 1;SUMO-activating enzyme subunit 1, N-terminally processed	Sae1	28.5128
Q9DAR7	m7GpppX diphosphatase	Dcps	28.5088
Q1HFZ0	tRNA (cytosine(34)-C(5))-methyltransferase	Nsun2	28.5063
Q78ZA7	Nucleosome assembly protein 1-like 4	Nap1l4	28.5063
Q6PDQ2	Chromodomain-helicase-DNA-binding protein 4	Chd4	28.4991
P18572	Basigin	Bsg	28.492
Q8BMF4	Dihydrolipoyllysine-residue acetyltransferase component of pyruvate dehydrogenase complex, mitochondrial	Dlat	28.4822
Q99JI4	26S proteasome non-ATPase regulatory subunit 6	Psmd6	28.4822
Q9R0P6	Signal peptidase complex catalytic subunit SEC11A	Sec11a	28.4801
Q08943	FACT complex subunit SSRP1	Ssrp1	28.4801
P84099	60S ribosomal protein L19	Rpl19	28.4748
Q9D0T1	NHP2-like protein 1;NHP2-like protein 1, N-terminally processed	Nhp2l1	28.4726
Q99KV1	DnaJ homolog subfamily B member 11	Dnajb11	28.4713
Q99MR6	Serrate RNA effector molecule homolog	Srrt	28.47
P54071	Isocitrate dehydrogenase [NADP], mitochondrial	Idh2	28.47
Q07076	Annexin A7	Anxa7	28.4607
P57759	Endoplasmic reticulum resident protein 29	Erp29	28.4472
Q8BL97	Serine/arginine-rich splicing factor 7	Srsf7	28.4472
P42230	Signal transducer and activator of transcription 5A	Stat5a	28.4434
Q7TNV0	Protein DEK	Dek	28.4434
Q8CI94	Glycogen phosphorylase, brain form	Pygb	28.4365
Q8CG48	Structural maintenance of chromosomes protein 2	Smc2	28.4302
P84089	Enhancer of rudimentary homolog	Erh	28.4263
P35550	rRNA 2-O-methyltransferase fibrillarin	Fbl	28.4263
Q61035	Histidine--tRNA ligase, cytoplasmic	Hars	28.4228
P70349	Histidine triad nucleotide-binding protein 1	Hint1	28.4176
Q6P069	Sorcin	Sri	28.4155
Q9Z0E6	Interferon-induced guanylate-binding protein 2	Gbp2	28.4055
Q9R1P1	Proteasome subunit beta type-3	Psmb3	28.4055
Q60865	Caprin-1	Caprin1	28.4022
Q921F2	TAR DNA-binding protein 43	Tardbp	28.4006
Q01320	DNA topoisomerase 2-alpha	Top2a	28.3982
O55029	Coatomer subunit beta	Copb2	28.3908
Q9CR57	60S ribosomal protein L14	Rpl14	28.3894
Q9JHJ0	Tropomodulin-3	Tmod3	28.3825
P61290	Proteasome activator complex subunit 3	Psme3	28.3804
Q791V5	Mitochondrial carrier homolog 2	Mtch2	28.3766
P42208	Septin-2	Sep-02	28.3766
Q9QUR6	Prolyl endopeptidase	Prep	28.3718
Q9DCW4	Electron transfer flavoprotein subunit beta	Etfb	28.3707
Q9CPQ3	Mitochondrial import receptor subunit TOM22 homolog	Tomm22	28.3697
Q64012	RNA-binding protein Raly	Raly	28.3697
P28474	Alcohol dehydrogenase class-3	Adh5	28.3654
Q8BPU7	Engulfment and cell motility protein 1	Elmo1	28.3586
Q922Q8	Leucine-rich repeat-containing protein 59	Lrrc59	28.3545
P37217	Early activation antigen CD69	Cd69	28.3501
Q8BHD7	Polypyrimidine tract-binding protein 3	Ptbp3	28.3473
Q9CX56	26S proteasome non-ATPase regulatory subunit 8	Psmd8	28.3473
Q9QZD9	Eukaryotic translation initiation factor 3 subunit I	Eif3i	28.3453
Q9CPW4	Actin-related protein 2/3 complex subunit 5	Arpc5	28.3419
Q64521	Glycerol-3-phosphate dehydrogenase, mitochondrial	Gpd2	28.3407
Q8CDN6	Thioredoxin-like protein 1	Txnl1	28.3407
P84096	Rho-related GTP-binding protein RhoG	Rhog	28.3388
P54775	26S protease regulatory subunit 6B	Psmc4	28.3233
O35643	AP-1 complex subunit beta-1	Ap1b1	28.3233
Q61166	Microtubule-associated protein RP/EB family member 1	Mapre1	28.3233
Q9R190	Metastasis-associated protein MTA2	Mta2	28.3233
Q9CR16	Peptidyl-prolyl cis-trans isomerase D	Ppid	28.318
D3Z7P3	Glutaminase kidney isoform, mitochondrial	Gls	28.3088
P97822	Acidic leucine-rich nuclear phosphoprotein 32 family member E	Anp32e	28.304
Q9CPR4	60S ribosomal protein L17	Rpl17	28.304
Q3UEB3	Poly(U)-binding-splicing factor PUF60	Puf60	28.304
O35685	Nuclear migration protein nudC	Nudc	28.304
P29758	Ornithine aminotransferase, mitochondrial	Oat	28.2991
Q99KY4	Cyclin-G-associated kinase	Gak	28.2991
P61982	14-3-3 protein gamma;14-3-3 protein gamma, N-terminally processed	Ywhag	28.2991
Q9D554	Splicing factor 3A subunit 3	Sf3a3	28.2937
Q99KK7	Dipeptidyl peptidase 3	Dpp3	28.2917
P58021	Transmembrane 9 superfamily member 2	Tm9sf2	28.2876
Q68FL6	Methionine--tRNA ligase, cytoplasmic	Mars	28.2859
P06240	Proto-oncogene tyrosine-protein kinase LCK	Lck	28.2804
P55258	Ras-related protein Rab-8A	Rab8a	28.2794
Q9Z0P5	Twinfilin-2	Twf2	28.2765
P05201	Aspartate aminotransferase, cytoplasmic	Got1	28.2765
P46664	Adenylosuccinate synthetase isozyme 2	Adss	28.2745
Q9CZ44	NSFL1 cofactor p47	Nsfl1c	28.2717
P35279;P61294	Ras-related protein Rab-6A;Ras-related protein Rab-6B	Rab6a;Rab6b	28.2684
O54824	Pro-interleukin-16;Interleukin-16	Il16	28.267
P25799	Nuclear factor NF-kappa-B p105 subunit;Nuclear factor NF-kappa-B p50 subunit	Nfkb1	28.2656
O35658	Complement component 1 Q subcomponent-binding protein, mitochondrial	C1qbp	28.2639
P43277	Histone H1.3	Hist1h1d	28.2639
P31230	Aminoacyl tRNA synthase complex-interacting multifunctional protein 1;Endothelial monocyte-activating polypeptide 2	Aimp1	28.2585
Q8K4Z5	Splicing factor 3A subunit 1	Sf3a1	28.2521
Q99MD9	Nuclear autoantigenic sperm protein	Nasp	28.2453
P41105	60S ribosomal protein L28	Rpl28	28.2363
P63037	DnaJ homolog subfamily A member 1	Dnaja1	28.2348
P54227	Stathmin	Stmn1	28.2282
Q4KML4	Costars family protein ABRACL	Abracl	28.2282
Q8BGQ7	Alanine--tRNA ligase, cytoplasmic	Aars	28.2257
Q9JLJ2	4-trimethylaminobutyraldehyde dehydrogenase	Aldh9a1	28.2173
Q9QYJ0	DnaJ homolog subfamily A member 2	Dnaja2	28.205
P21958	Antigen peptide transporter 1	Tap1	28.204
Q00612	Glucose-6-phosphate 1-dehydrogenase X	G6pdx	28.204
Q62418	Drebrin-like protein	Dbnl	28.1878
Q9CQ65	S-methyl-5-thioadenosine phosphorylase	Mtap	28.1836
Q80W54	CAAX prenyl protease 1 homolog	Zmpste24	28.1788
P48024	Eukaryotic translation initiation factor 1	Eif1	28.1788
Q9D051	Pyruvate dehydrogenase E1 component subunit beta, mitochondrial	Pdhb	28.1788
P13020	Gelsolin	Gsn	28.1733
P09671	Superoxide dismutase [Mn], mitochondrial	Sod2	28.1668
Q9Z1D1	Eukaryotic translation initiation factor 3 subunit G	Eif3g	28.1668
Q61033	Lamina-associated polypeptide 2, isoforms alpha/zeta	Tmpo	28.1654
Q99K85	Phosphoserine aminotransferase	Psat1	28.161
Q99JR1	Sideroflexin-1	Sfxn1	28.1577
Q8K310	Matrin-3	Matr3	28.1544
P12382	ATP-dependent 6-phosphofructokinase, liver type	Pfkl	28.1495
Q9D0R2	Threonine--tRNA ligase, cytoplasmic	Tars	28.1495
Q8VEE4	Replication protein A 70 kDa DNA-binding subunit;Replication protein A 70 kDa DNA-binding subunit, N-terminally processed	Rpa1	28.1495
Q99LF4	tRNA-splicing ligase RtcB homolog	Rtcb	28.1463
Q9Z110	Delta-1-pyrroline-5-carboxylate synthase;Glutamate 5-kinase;Gamma-glutamyl phosphate reductase	Aldh18a1	28.1426
Q91V12	Cytosolic acyl coenzyme A thioester hydrolase	Acot7	28.1426
Q8BH43	Wiskott-Aldrich syndrome protein family member 2	Wasf2	28.1385
Q9CQC6	Basic leucine zipper and W2 domain-containing protein 1	Bzw1	28.1285
Q99LC5	Electron transfer flavoprotein subunit alpha, mitochondrial	Etfa	28.1273
P70441	Na(+)/H(+) exchange regulatory cofactor NHE-RF1	Slc9a3r1	28.1244
P51859	Hepatoma-derived growth factor	Hdgf	28.1174
Q9CY50	Translocon-associated protein subunit alpha	Ssr1	28.1118
Q9Z1F9	SUMO-activating enzyme subunit 2	Uba2	28.1118
P61327;Q9CQL1	Protein mago nashi homolog;Protein mago nashi homolog 2	Magoh;Magohb	28.1118
P70429	Ena/VASP-like protein	Evl	28.1118
Q99LP6	GrpE protein homolog 1, mitochondrial	Grpel1	28.106
P55264	Adenosine kinase	Adk	28.106
Q9Z0E0	Neurochondrin	Ncdn	28.106
P62305	Small nuclear ribonucleoprotein E	Snrpe	28.0961
Q6URW6	Myosin-14	Myh14	28.0946
Q9R0X4;Q32MW3	Acyl-coenzyme A thioesterase 9, mitochondrial;Acyl-coenzyme A thioesterase 10, mitochondrial	Acot9;Acot10	28.0881
Q9R1P3	Proteasome subunit beta type-2	Psmb2	28.08
P13439	Uridine 5-monophosphate synthase;Orotate phosphoribosyltransferase;Orotidine 5-phosphate decarboxylase	Umps	28.0757
O35226	26S proteasome non-ATPase regulatory subunit 4	Psmd4	28.0757
P49710	Hematopoietic lineage cell-specific protein	Hcls1	28.0694
O35593	26S proteasome non-ATPase regulatory subunit 14	Psmd14	28.0694
Q91ZW3	SWI/SNF-related matrix-associated actin-dependent regulator of chromatin subfamily A member 5	Smarca5	28.0508
Q91YT0	NADH dehydrogenase [ubiquinone] flavoprotein 1, mitochondrial	Ndufv1	28.0487
Q9DCT2	NADH dehydrogenase [ubiquinone] iron-sulfur protein 3, mitochondrial	Ndufs3	28.0451
Q9D1P4	Cysteine and histidine-rich domain-containing protein 1	Chordc1	28.0433
Q9CW03	Structural maintenance of chromosomes protein 3	Smc3	28.0359
P62267	40S ribosomal protein S23	Rps23	28.0335
P56391	Cytochrome c oxidase subunit 6B1	Cox6b1	28.0321
Q62376	U1 small nuclear ribonucleoprotein 70 kDa	Snrnp70	28.028
Q3TWW8	Serine/arginine-rich splicing factor 6	Srsf6	28.0264
P62315	Small nuclear ribonucleoprotein Sm D1	Snrpd1	28.0237
P35278	Ras-related protein Rab-5C	Rab5c	28.0237
Q501J6	Probable ATP-dependent RNA helicase DDX17	Ddx17	28.0105
P63085	Mitogen-activated protein kinase 1	Mapk1	28.0087
Q3UDK1	TRAF-type zinc finger domain-containing protein 1	Trafd1	28.0002
Q9QZE5	Coatomer subunit gamma-1	Copg1	28.0002
Q9JM14	5(3)-deoxyribonucleotidase, cytosolic type	Nt5c	27.9981
Q91WD5	NADH dehydrogenase [ubiquinone] iron-sulfur protein 2, mitochondrial	Ndufs2	27.9904
Q80UM3	N-alpha-acetyltransferase 15, NatA auxiliary subunit	Naa15	27.9875
Q9D1R9	60S ribosomal protein L34	Rpl34	27.9861
P56959	RNA-binding protein FUS	Fus	27.9851
Q80UM7	Mannosyl-oligosaccharide glucosidase	Mogs	27.984
Q9Z1Z2	Serine-threonine kinase receptor-associated protein	Strap	27.9735
P18242	Cathepsin D	Ctsd	27.9715
Q99JX4	Eukaryotic translation initiation factor 3 subunit M	Eif3m	27.9683
P32921	Tryptophan--tRNA ligase, cytoplasmic;T1-TrpRS;T2-TrpRS	Wars	27.9683
P41241	Tyrosine-protein kinase CSK	Csk	27.963
P11440	Cyclin-dependent kinase 1	Cdk1	27.9601
Q91VR5	ATP-dependent RNA helicase DDX1	Ddx1	27.9501
O35350	Calpain-1 catalytic subunit	Capn1	27.9448
Q99JY0	Trifunctional enzyme subunit beta, mitochondrial;3-ketoacyl-CoA thiolase	Hadhb	27.932
O55023	Inositol monophosphatase 1	Impa1	27.932
O55201	Transcription elongation factor SPT5	Supt5h	27.9241
Q99JT2	Serine/threonine-protein kinase 26	Stk26	27.922
P61957	Small ubiquitin-related modifier 2	Sumo2	27.92
P68037	Ubiquitin-conjugating enzyme E2 L3	Ube2l3	27.9152
Q9D883	Splicing factor U2AF 35 kDa subunit	U2af1	27.9054
P40237	CD82 antigen	Cd82	27.9033
Q64674	Spermidine synthase	Srm	27.9033
Q9CXE7	Transmembrane emp24 domain-containing protein 5	Tmed5	27.8986
Q99KF1	Transmembrane emp24 domain-containing protein 9	Tmed9	27.8961
P62880	Guanine nucleotide-binding protein G(I)/G(S)/G(T) subunit beta-2	Gnb2	27.8961
Q9D1J3	SAP domain-containing ribonucleoprotein	Sarnp	27.8879
Q8CFB4	Guanylate-binding protein 5	Gbp5	27.8879
P68368	Tubulin alpha-4A chain	Tuba4a	27.8734
P22646	T-cell surface glycoprotein CD3 epsilon chain	Cd3e	27.8699
Q8CGK3	Lon protease homolog, mitochondrial	Lonp1	27.8699
P16125	L-lactate dehydrogenase B chain	Ldhb	27.8629
Q9CPY7	Cytosol aminopeptidase	Lap3	27.8615
Q9D2M8	Ubiquitin-conjugating enzyme E2 variant 2	Ube2v2	27.8541
Q9EPU0	Regulator of nonsense transcripts 1	Upf1	27.8511
Q9CQ69	Cytochrome b-c1 complex subunit 8	Uqcrq	27.8466
Q6PDG5	SWI/SNF complex subunit SMARCC2	Smarcc2	27.8466
Q61003	T-cell differentiation antigen CD6	Cd6	27.8405
P39749	Flap endonuclease 1	Fen1	27.8348
Q6NZJ6	Eukaryotic translation initiation factor 4 gamma 1	Eif4g1	27.8333
Q05816	Fatty acid-binding protein, epidermal	Fabp5	27.8297
P61620	Protein transport protein Sec61 subunit alpha isoform 1	Sec61a1	27.8284
O08784	Treacle protein	Tcof1	27.8284
Q11011	Puromycin-sensitive aminopeptidase	Npepps	27.8231
P63001;P60764	Ras-related C3 botulinum toxin substrate 1;Ras-related C3 botulinum toxin substrate 3	Rac1;Rac3	27.8136
Q9JI11	Serine/threonine-protein kinase 4;Serine/threonine-protein kinase 4 37kDa subunit;Serine/threonine-protein kinase 4 18kDa subunit	Stk4	27.8067
Q9QY81	Nuclear pore membrane glycoprotein 210	Nup210	27.8037
P11942	T-cell surface glycoprotein CD3 gamma chain	Cd3g	27.8037
Q8VH51	RNA-binding protein 39	Rbm39	27.7995
P61027	Ras-related protein Rab-10	Rab10	27.7954
Q9DC51	Guanine nucleotide-binding protein G(k) subunit alpha	Gnai3	27.7919
Q61655	ATP-dependent RNA helicase DDX19A	Ddx19a	27.7901
Q99JB2	Stomatin-like protein 2, mitochondrial	Stoml2	27.7885
Q8CG47	Structural maintenance of chromosomes protein 4	Smc4	27.7885
P42227	Signal transducer and activator of transcription 3	Stat3	27.7855
Q8BFY9	Transportin-1	Tnpo1	27.7842
P08030	Adenine phosphoribosyltransferase	Aprt	27.7842
Q8BY71	Histone acetyltransferase type B catalytic subunit	Hat1	27.7779
P56399	Ubiquitin carboxyl-terminal hydrolase 5	Usp5	27.7761
Q8BJY1	26S proteasome non-ATPase regulatory subunit 5	Psmd5	27.7722
Q9DBZ5	Eukaryotic translation initiation factor 3 subunit K	Eif3k	27.7702
Q569Z6	Thyroid hormone receptor-associated protein 3	Thrap3	27.7702
P24452	Macrophage-capping protein	Capg	27.7622
Q9Z130	Heterogeneous nuclear ribonucleoprotein D-like	Hnrnpdl	27.7622
P28352	DNA-(apurinic or apyrimidinic site) lyase;DNA-(apurinic or apyrimidinic site) lyase, mitochondrial	Apex1	27.7605
P35486	Pyruvate dehydrogenase E1 component subunit alpha, somatic form, mitochondrial	Pdha1	27.7605
Q62189	U1 small nuclear ribonucleoprotein A	Snrpa	27.7581
Q60766	Immunity-related GTPase family M protein 1	Irgm1	27.754
Q61191	Host cell factor 1;HCF N-terminal chain 1;HCF N-terminal chain 2;HCF N-terminal chain 3;HCF N-terminal chain 4;HCF N-terminal chain 5;HCF N-terminal chain 6;HCF C-terminal chain 1;HCF C-terminal chain 2;HCF C-terminal chain 3;HCF C-terminal chain 4;HCF C-terminal chain 5;HCF C-terminal chain 6	Hcfc1	27.7531
Q91WK2	Eukaryotic translation initiation factor 3 subunit H	Eif3h	27.7531
P15702	Leukosialin	Spn	27.7531
P62900	60S ribosomal protein L31	Rpl31	27.7514
Q9JMH6	Thioredoxin reductase 1, cytoplasmic	Txnrd1	27.7398
Q99KQ4	Nicotinamide phosphoribosyltransferase	Nampt	27.7398
P13864	DNA (cytosine-5)-methyltransferase 1	Dnmt1	27.7381
Q91V41	Ras-related protein Rab-14	Rab14	27.7356
P56395	Cytochrome b5	Cyb5a	27.7356
Q9Z2I0	LETM1 and EF-hand domain-containing protein 1, mitochondrial	Letm1	27.7309
Q6P5D8	Structural maintenance of chromosomes flexible hinge domain-containing protein 1	Smchd1	27.7309
Q62186	Translocon-associated protein subunit delta	Ssr4	27.7292
P31786	Acyl-CoA-binding protein	Dbi	27.7223
P11352	Glutathione peroxidase 1	Gpx1	27.7223
P53994;P59279	Ras-related protein Rab-2A;Ras-related protein Rab-2B	Rab2a;Rab2b	27.722
P01872	Ig mu chain C region	Ighm	27.7217
P50544	Very long-chain specific acyl-CoA dehydrogenase, mitochondrial	Acadvl	27.7217
Q80X90	Filamin-B	Flnb	27.7129
Q9QYR9;O55137	Acyl-coenzyme A thioesterase 2, mitochondrial;Acyl-coenzyme A thioesterase 1	Acot2;Acot1	27.7057
P26516	26S proteasome non-ATPase regulatory subunit 7	Psmd7	27.6948
O08997	Copper transport protein ATOX1	Atox1	27.6935
P26883	Peptidyl-prolyl cis-trans isomerase FKBP1A	Fkbp1a	27.6905
P11438	Lysosome-associated membrane glycoprotein 1	Lamp1	27.6848
Q61081	Hsp90 co-chaperone Cdc37;Hsp90 co-chaperone Cdc37, N-terminally processed	Cdc37	27.6835
Q9CQF3	Cleavage and polyadenylation specificity factor subunit 5	Nudt21	27.6778
Q7TQI3	Ubiquitin thioesterase OTUB1	Otub1	27.6772
D3Z6Q9	Bridging integrator 2	Bin2	27.6767
P31041	T-cell-specific surface glycoprotein CD28	Cd28	27.6767
P27046	Alpha-mannosidase 2	Man2a1	27.6708
Q8BJ71	Nuclear pore complex protein Nup93	Nup93	27.6708
Q6DFW4	Nucleolar protein 58	Nop58	27.6708
Q61792	LIM and SH3 domain protein 1	Lasp1	27.6643
P47791	Glutathione reductase, mitochondrial	Gsr	27.6614
Q9DBC7	cAMP-dependent protein kinase type I-alpha regulatory subunit;cAMP-dependent protein kinase type I-alpha regulatory subunit, N-terminally processed	Prkar1a	27.6598
Q9JHR7	Insulin-degrading enzyme	Ide	27.6556
Q9D0F3	Protein ERGIC-53	Lman1	27.6504
P62897	Cytochrome c, somatic	Cycs	27.6504
Q9D8W5	26S proteasome non-ATPase regulatory subunit 12	Psmd12	27.6475
Q60973	Histone-binding protein RBBP7	Rbbp7	27.6458
O08583	THO complex subunit 4	Alyref	27.6413
Q3UMC0	Spermatogenesis-associated protein 5	Spata5	27.6413
Q9DCS9	NADH dehydrogenase [ubiquinone] 1 beta subcomplex subunit 10	Ndufb10	27.6401
Q3TBD2	Minor histocompatibility protein HA-1	Hmha1	27.638
P57784	U2 small nuclear ribonucleoprotein A	Snrpa1	27.6326
Q7TNC4	Putative RNA-binding protein Luc7-like 2	Luc7l2	27.6308
Q5FWK3	Rho GTPase-activating protein 1	Arhgap1	27.6275
P97315	Cysteine and glycine-rich protein 1	Csrp1	27.6275
Q78IK2	Up-regulated during skeletal muscle growth protein 5	Usmg5	27.6234
Q9ERU9	E3 SUMO-protein ligase RanBP2	Ranbp2	27.6234
Q9JMA1	Ubiquitin carboxyl-terminal hydrolase 14	Usp14	27.6216
Q8BH24	Transmembrane 9 superfamily member 4	Tm9sf4	27.611
Q6A026	Sister chromatid cohesion protein PDS5 homolog A	Pds5a	27.6095
Q9WUP7	Ubiquitin carboxyl-terminal hydrolase isozyme L5	Uchl5	27.608
Q60787	Lymphocyte cytosolic protein 2	Lcp2	27.608
Q921T2	Torsin-1A-interacting protein 1	Tor1aip1	27.6057
Q9DB15	39S ribosomal protein L12, mitochondrial	Mrpl12	27.6021
Q64287	Interferon regulatory factor 4	Irf4	27.6021
Q922Q4	Pyrroline-5-carboxylate reductase 2	Pycr2	27.6008
Q9CQM9	Glutaredoxin-3	Glrx3	27.5927
Q62348	Translin	Tsn	27.5872
Q64105	Sepiapterin reductase	Spr	27.5863
O35955	Proteasome subunit beta type-10	Psmb10	27.5786
Q9CXY6	Interleukin enhancer-binding factor 2	Ilf2	27.5767
Q8BWU3	Protein FAM131A	Fam131a	27.5615
Q5SQX6	Cytoplasmic FMR1-interacting protein 2	Cyfip2	27.5607
Q9Z2I9	Succinyl-CoA ligase [ADP-forming] subunit beta, mitochondrial	Sucla2	27.5607
Q9D8B3	Charged multivesicular body protein 4b	Chmp4b	27.5587
Q07813	Apoptosis regulator BAX	Bax	27.5587
Q9Z0H4	CUGBP Elav-like family member 2	Celf2	27.5555
P61164	Alpha-centractin	Actr1a	27.5544
Q91V61	Sideroflexin-3	Sfxn3	27.5521
Q9ET30	Transmembrane 9 superfamily member 3	Tm9sf3	27.5482
O08528	Hexokinase-2	Hk2	27.543
P54823	Probable ATP-dependent RNA helicase DDX6	Ddx6	27.543
Q8BJS4	SUN domain-containing protein 2	Sun2	27.5385
P37913	DNA ligase 1	Lig1	27.5373
Q9CWK8	Sorting nexin-2	Snx2	27.5322
Q8R050;Q149F3	Eukaryotic peptide chain release factor GTP-binding subunit ERF3A;Eukaryotic peptide chain release factor GTP-binding subunit ERF3B	Gspt1;Gspt2	27.5258
O08808	Protein diaphanous homolog 1	Diaph1	27.5211
P12815	Programmed cell death protein 6	Pdcd6	27.5211
Q9D8S4	Oligoribonuclease, mitochondrial	Rexo2	27.5159
Q3TKT4	Transcription activator BRG1	Smarca4	27.5149
P62774	Myotrophin	Mtpn	27.5095
P62814	V-type proton ATPase subunit B, brain isoform	Atp6v1b2	27.5095
P09055	Integrin beta-1	Itgb1	27.5079
O55135	Eukaryotic translation initiation factor 6	Eif6	27.5079
Q99LC3	NADH dehydrogenase [ubiquinone] 1 alpha subcomplex subunit 10, mitochondrial	Ndufa10	27.5054
Q9CRB9	MICOS complex subunit Mic19	Chchd3	27.5003
Q8C0C7	Phenylalanine--tRNA ligase alpha subunit	Farsa	27.4987
Q9ERS2	NADH dehydrogenase [ubiquinone] 1 alpha subcomplex subunit 13	Ndufa13	27.4971
Q9D6J6	NADH dehydrogenase [ubiquinone] flavoprotein 2, mitochondrial	Ndufv2	27.4971
P52293	Importin subunit alpha-1	Kpna2	27.4922
P63005	Platelet-activating factor acetylhydrolase IB subunit alpha	Pafah1b1	27.4887
Q9CQA3	Succinate dehydrogenase [ubiquinone] iron-sulfur subunit, mitochondrial	Sdhb	27.4816
P20060	Beta-hexosaminidase subunit beta	Hexb	27.4798
Q9ESP1	Stromal cell-derived factor 2-like protein 1	Sdf2l1	27.478
Q9DBP5	UMP-CMP kinase	Cmpk1	27.478
Q91YH5	Atlastin-3	Atl3	27.478
Q9EPB4	Apoptosis-associated speck-like protein containing a CARD	Pycard	27.4713
Q9WV55	Vesicle-associated membrane protein-associated protein A	Vapa	27.4713
Q9WUK2	Eukaryotic translation initiation factor 4H	Eif4h	27.466
P70677	Caspase-3;Caspase-3 subunit p17;Caspase-3 subunit p12	Casp3	27.4549
P32233	Developmentally-regulated GTP-binding protein 1	Drg1	27.4499
Q5XJY5	Coatomer subunit delta	Arcn1	27.4408
Q9WUM4	Coronin-1C	Coro1c	27.4329
Q9DCJ5	NADH dehydrogenase [ubiquinone] 1 alpha subcomplex subunit 8	Ndufa8	27.4212
P43024	Cytochrome c oxidase subunit 6A1, mitochondrial	Cox6a1	27.4184
Q8C147	Dedicator of cytokinesis protein 8	Dock8	27.4184
Q3TGF2	Protein FAM107B	Fam107b	27.4122
Q9CZ30	Obg-like ATPase 1	Ola1	27.4122
Q91WQ3	Tyrosine--tRNA ligase, cytoplasmic;Tyrosine--tRNA ligase, cytoplasmic, N-terminally processed	Yars	27.4111
Q9Z0X1	Apoptosis-inducing factor 1, mitochondrial	Aifm1	27.4111
P83940	Transcription elongation factor B polypeptide 1	Tceb1	27.4095
Q9DB05	Alpha-soluble NSF attachment protein	Napa	27.4095
P59325	Eukaryotic translation initiation factor 5	Eif5	27.3964
Q8BTI8	Serine/arginine repetitive matrix protein 2	Srrm2	27.396
Q9DBL7	Bifunctional coenzyme A synthase;Phosphopantetheine adenylyltransferase;Dephospho-CoA kinase	Coasy	27.3943
Q8BNW9	Kelch repeat and BTB domain-containing protein 11	Kbtbd11	27.3787
P42125	Enoyl-CoA delta isomerase 1, mitochondrial	Eci1	27.3744
Q9CPT4	Myeloid-derived growth factor	Mydgf	27.367
O88544	COP9 signalosome complex subunit 4	Cops4	27.3625
P27612	Phospholipase A-2-activating protein	Plaa	27.3597
Q810A7	ATP-dependent RNA helicase DDX42	Ddx42	27.3597
Q9Z2N8	Actin-like protein 6A	Actl6a	27.359
P13597	Intercellular adhesion molecule 1	Icam1	27.3506
Q6ZWV7	60S ribosomal protein L35	Rpl35	27.3506
Q3UPL0	Protein transport protein Sec31A	Sec31a	27.3478
P15379	CD44 antigen	Cd44	27.3467
P54728	UV excision repair protein RAD23 homolog B	Rad23b	27.3467
P34902	Cytokine receptor common subunit gamma	Il2rg	27.3443
P08920	T-cell surface antigen CD2	Cd2	27.3361
Q91W90	Thioredoxin domain-containing protein 5	Txndc5	27.3344
Q9WUM3	Coronin-1B	Coro1b	27.3344
Q569Z5	Probable ATP-dependent RNA helicase DDX46	Ddx46	27.3344
Q9WVA3	Mitotic checkpoint protein BUB3	Bub3	27.3344
O08756	3-hydroxyacyl-CoA dehydrogenase type-2	Hsd17b10	27.3344
Q05D44	Eukaryotic translation initiation factor 5B	Eif5b	27.3299
Q64697	Protein tyrosine phosphatase receptor type C-associated protein	Ptprcap	27.3195
Q99M31	Heat shock 70 kDa protein 14	Hspa14	27.3195
Q9CYG7	Mitochondrial import receptor subunit TOM34	Tomm34	27.318
Q8C2Q3	RNA-binding protein 14	Rbm14	27.3171
P70698	CTP synthase 1	Ctps1	27.3171
Q505B7	Protein archease	Zbtb8os	27.3048
O89086	RNA-binding protein 3	Rbm3	27.301
Q61425	Hydroxyacyl-coenzyme A dehydrogenase, mitochondrial	Hadh	27.301
Q8K1J6	CCA tRNA nucleotidyltransferase 1, mitochondrial	Trnt1	27.301
Q9WU84	Copper chaperone for superoxide dismutase	Ccs	27.2968
Q9WTP6	Adenylate kinase 2, mitochondrial;Adenylate kinase 2, mitochondrial, N-terminally processed	Ak2	27.2968
O35609	Secretory carrier-associated membrane protein 3	Scamp3	27.2951
Q62241	U1 small nuclear ribonucleoprotein C	Snrpc	27.2826
Q61735	Leukocyte surface antigen CD47	Cd47	27.2791
Q9WTK5	Nuclear factor NF-kappa-B p100 subunit;Nuclear factor NF-kappa-B p52 subunit	Nfkb2	27.2791
P62075	Mitochondrial import inner membrane translocase subunit Tim13	Timm13	27.277
P18654	Ribosomal protein S6 kinase alpha-3	Rps6ka3	27.2715
Q920B9	FACT complex subunit SPT16	Supt16h	27.2715
Q9D172	ES1 protein homolog, mitochondrial	D10Jhu81e	27.2715
Q9CQ54	NADH dehydrogenase [ubiquinone] 1 subunit C2	Ndufc2	27.2705
Q920E5	Farnesyl pyrophosphate synthase	Fdps	27.2705
Q9CZU3	Superkiller viralicidic activity 2-like 2	Skiv2l2	27.2705
Q8BMJ3	Eukaryotic translation initiation factor 1A, X-chromosomal	Eif1ax	27.2705
Q99LE6	ATP-binding cassette sub-family F member 2	Abcf2	27.2623
Q6GQT9	Nodal modulator 1	Nomo1	27.2614
Q9WVA2	Mitochondrial import inner membrane translocase subunit Tim8 A	Timm8a1	27.2614
Q8JZK9	Hydroxymethylglutaryl-CoA synthase, cytoplasmic	Hmgcs1	27.2582
Q3UYV9	Nuclear cap-binding protein subunit 1	Ncbp1	27.2582
Q60692	Proteasome subunit beta type-6	Psmb6	27.2523
P11157	Ribonucleoside-diphosphate reductase subunit M2	Rrm2	27.251
P47226	Testin	Tes	27.2416
P01590	Interleukin-2 receptor subunit alpha	Il2ra	27.2416
Q60749	KH domain-containing, RNA-binding, signal transduction-associated protein 1	Khdrbs1	27.2416
Q9JLI8	Squamous cell carcinoma antigen recognized by T-cells 3	Sart3	27.2416
Q6P542	ATP-binding cassette sub-family F member 1	Abcf1	27.239
Q9D958	Signal peptidase complex subunit 1	Spcs1	27.2318
Q8VDM6	Heterogeneous nuclear ribonucleoprotein U-like protein 1	Hnrnpul1	27.226
Q6P1F6	Serine/threonine-protein phosphatase 2A 55 kDa regulatory subunit B alpha isoform	Ppp2r2a	27.2171
Q8R326	Paraspeckle component 1	Pspc1	27.2165
Q9JKP5;Q8C181	Muscleblind-like protein 1;Muscleblind-like protein 2	Mbnl1;Mbnl2	27.2113
Q6NVF9	Cleavage and polyadenylation specificity factor subunit 6	Cpsf6	27.2035
P17809	Solute carrier family 2, facilitated glucose transporter member 1	Slc2a1	27.2025
Q62446	Peptidyl-prolyl cis-trans isomerase FKBP3	Fkbp3	27.1999
P56382	ATP synthase subunit epsilon, mitochondrial	Atp5e	27.1965
Q78IK4	MICOS complex subunit Mic27	Apool	27.1965
Q9CX34	Suppressor of G2 allele of SKP1 homolog	Sugt1	27.1875
Q3TEA8	Heterochromatin protein 1-binding protein 3	Hp1bp3	27.1845
Q99J36	THUMP domain-containing protein 1	Thumpd1	27.1776
Q9JK81	UPF0160 protein MYG1, mitochondrial	Myg1	27.1755
Q8VDW0	ATP-dependent RNA helicase DDX39A	Ddx39a	27.1755
Q61768	Kinesin-1 heavy chain	Kif5b	27.1755
Q8BXZ1	Protein disulfide-isomerase TMX3	Tmx3	27.1688
Q01965	T-lymphocyte surface antigen Ly-9	Ly9	27.1622
O89110	Caspase-8;Caspase-8 subunit p18;Caspase-8 subunit p10	Casp8	27.1604
Q9ES97	Reticulon-3	Rtn3	27.1553
Q66JS6	Eukaryotic translation initiation factor 3 subunit J-B	Eif3j2	27.1504
O70370	Cathepsin S	Ctss	27.143
P17427	AP-2 complex subunit alpha-2	Ap2a2	27.1363
Q9ESX5	H/ACA ribonucleoprotein complex subunit 4	Dkc1	27.1363
Q9D662	Protein transport protein Sec23B	Sec23b	27.126
Q9JJ28	Protein flightless-1 homolog	Flii	27.126
P26043	Radixin	Rdx	27.1234
Q9CQ60	6-phosphogluconolactonase	Pgls	27.1215
Q921F4	Heterogeneous nuclear ribonucleoprotein L-like	Hnrnpll	27.1133
Q8JZQ2	AFG3-like protein 2	Afg3l2	27.1133
O08547	Vesicle-trafficking protein SEC22b	Sec22b	27.1133
Q91YW3	DnaJ homolog subfamily C member 3	Dnajc3	27.1077
Q9WV98	Mitochondrial import inner membrane translocase subunit Tim9	Timm9	27.1077
Q9ERR7	15 kDa selenoprotein	Sep-15	27.1077
P35821	Tyrosine-protein phosphatase non-receptor type 1	Ptpn1	27.1077
Q9CPP6	NADH dehydrogenase [ubiquinone] 1 alpha subcomplex subunit 5	Ndufa5	27.1077
Q9DBG3	AP-2 complex subunit beta	Ap2b1	27.1077
Q8BGD9	Eukaryotic translation initiation factor 4B	Eif4b	27.1077
Q61500	Integral membrane protein 2A	Itm2a	27.0973
Q3UKJ7	WD40 repeat-containing protein SMU1;WD40 repeat-containing protein SMU1, N-terminally processed	Smu1	27.0889
Q9R0P3	S-formylglutathione hydrolase	Esd	27.0851
Q9CY64	Biliverdin reductase A	Blvra	27.0802
Q9D8U8	Sorting nexin-5	Snx5	27.0762
Q99P72	Reticulon-4	Rtn4	27.0733
P51660	Peroxisomal multifunctional enzyme type 2;(3R)-hydroxyacyl-CoA dehydrogenase;Enoyl-CoA hydratase 2	Hsd17b4	27.0719
P10711	Transcription elongation factor A protein 1	Tcea1	27.0698
O70492	Sorting nexin-3	Snx3	27.0678
Q7TSV4	Phosphoglucomutase-2	Pgm2	27.0672
Q7TMM9	Tubulin beta-2A chain	Tubb2a	27.0666
Q9JII5	DAZ-associated protein 1	Dazap1	27.0628
Q8K2Z4	Condensin complex subunit 1	Ncapd2	27.0586
Q9JMG1	Endothelial differentiation-related factor 1	Edf1	27.0555
P21995	Embigin	Emb	27.0474
P17047	Lysosome-associated membrane glycoprotein 2	Lamp2	27.0468
Q9JKB1;P58321	Ubiquitin carboxyl-terminal hydrolase isozyme L3;Ubiquitin carboxyl-terminal hydrolase isozyme L4	Uchl3;Uchl4	27.0453
Q9Z0M6	CD97 antigen	Cd97	27.0419
O89079	Coatomer subunit epsilon	Cope	27.0419
Q8K1M6	Dynamin-1-like protein	Dnm1l	27.0419
Q9CSU0	Regulation of nuclear pre-mRNA domain-containing protein 1B	Rprd1b	27.0369
Q8VDL4	ADP-dependent glucokinase	Adpgk	27.0334
Q8C1B7	Septin-11	Sep-11	27.0334
P61028	Ras-related protein Rab-8B	Rab8b	27.0334
P35282	Ras-related protein Rab-21	Rab21	27.0308
O35326	Serine/arginine-rich splicing factor 5	Srsf5	27.0308
Q9R1C7	Pre-mRNA-processing factor 40 homolog A	Prpf40a	27.0292
P61971	Nuclear transport factor 2	Nutf2	27.0228
Q9CQH3	NADH dehydrogenase [ubiquinone] 1 beta subcomplex subunit 5, mitochondrial	Ndufb5	27.0214
B2RXR6	Serine/threonine-protein phosphatase 6 regulatory ankyrin repeat subunit B	Ankrd44	27.0214
Q8JZN5	Acyl-CoA dehydrogenase family member 9, mitochondrial	Acad9	27.0185
Q8CGF7	Transcription elongation regulator 1	Tcerg1	27.0185
Q9CQC7	NADH dehydrogenase [ubiquinone] 1 beta subcomplex subunit 4	Ndufb4	27.0096
Q8CFI7	DNA-directed RNA polymerase II subunit RPB2	Polr2b	27.0096
O70252	Heme oxygenase 2	Hmox2	27.0096
Q505F5	Leucine-rich repeat-containing protein 47	Lrrc47	27.0082
Q3TDQ1	Dolichyl-diphosphooligosaccharide--protein glycosyltransferase subunit STT3B	Stt3b	27.0007
P97821	Dipeptidyl peptidase 1;Dipeptidyl peptidase 1 exclusion domain chain;Dipeptidyl peptidase 1 heavy chain;Dipeptidyl peptidase 1 light chain	Ctsc	27.0007
P28076	Proteasome subunit beta type-9	Psmb9	26.9997
O70400	PDZ and LIM domain protein 1	Pdlim1	26.9997
Q7TMF3	NADH dehydrogenase [ubiquinone] 1 alpha subcomplex subunit 12	Ndufa12	26.9947
P61222	ATP-binding cassette sub-family E member 1	Abce1	26.9906
P05533	Lymphocyte antigen 6A-2/6E-1	Ly6a	26.9879
P53996	Cellular nucleic acid-binding protein	Cnbp	26.9879
Q9ESW4	Acylglycerol kinase, mitochondrial	Agk	26.9834
Q8C166	Copine-1	Cpne1	26.982
P04187	Granzyme B(G,H)	Gzmb	26.982
P62073	Mitochondrial import inner membrane translocase subunit Tim10	Timm10	26.9797
P83882	60S ribosomal protein L36a	Rpl36a	26.9797
Q04750	DNA topoisomerase 1	Top1	26.9797
Q99LY9	NADH dehydrogenase [ubiquinone] iron-sulfur protein 5;NADH dehydrogenase [ubiquinone] iron-sulfur protein 5, N-terminally processed	Ndufs5	26.9715
Q9CQ71	Replication protein A 14 kDa subunit	Rpa3	26.96
Q9QYC0	Alpha-adducin	Add1	26.9567
Q06138	Calcium-binding protein 39	Cab39	26.9567
Q9CQJ8	NADH dehydrogenase [ubiquinone] 1 beta subcomplex subunit 9	Ndufb9	26.9475
Q08093	Calponin-2	Cnn2	26.9466
Q9CR61	NADH dehydrogenase [ubiquinone] 1 beta subcomplex subunit 7	Ndufb7	26.9425
P47964	60S ribosomal protein L36	Rpl36	26.9372
Q9Z2W0	Aspartyl aminopeptidase	Dnpep	26.9372
Q9WUM5	Succinyl-CoA ligase [ADP/GDP-forming] subunit alpha, mitochondrial	Suclg1	26.9372
Q9Z2I8	Succinyl-CoA ligase [GDP-forming] subunit beta, mitochondrial	Suclg2	26.9357
Q9JIM1	Equilibrative nucleoside transporter 1	Slc29a1	26.9354
Q8R016	Bleomycin hydrolase	Blmh	26.9319
O70310	Glycylpeptide N-tetradecanoyltransferase 1	Nmt1	26.9319
Q9EPL8	Importin-7	Ipo7	26.9313
Q3UDE2	Tubulin--tyrosine ligase-like protein 12	Ttll12	26.9216
O35405	Phospholipase D3	Pld3	26.9216
Q80XN0	D-beta-hydroxybutyrate dehydrogenase, mitochondrial	Bdh1	26.9212
Q60631	Growth factor receptor-bound protein 2	Grb2	26.9212
P70315	Wiskott-Aldrich syndrome protein homolog	Was	26.9212
Q9CW46	Ribonucleoprotein PTB-binding 1	Raver1	26.9197
Q03958	Prefoldin subunit 6	Pfdn6	26.9197
Q62422	Osteoclast-stimulating factor 1	Ostf1	26.9146
Q99P88	Nuclear pore complex protein Nup155	Nup155	26.9132
Q6NV83	U2 snRNP-associated SURP motif-containing protein	U2surp	26.9069
Q6ZWM4	U6 snRNA-associated Sm-like protein LSm8	Lsm8	26.9069
Q8CGY8	UDP-N-acetylglucosamine--peptide N-acetylglucosaminyltransferase 110 kDa subunit	Ogt	26.9069
Q8C7R4	Ubiquitin-like modifier-activating enzyme 6	Uba6	26.9064
Q9QYI3	DnaJ homolog subfamily C member 7	Dnajc7	26.8959
P62869	Transcription elongation factor B polypeptide 2	Tceb2	26.885
Q8C7X2	ER membrane protein complex subunit 1	Emc1	26.8764
Q61335	B-cell receptor-associated protein 31	Bcap31	26.8753
Q8BT60	Copine-3	Cpne3	26.8753
Q8CIG8	Protein arginine N-methyltransferase 5	Prmt5	26.8733
Q3TZZ7	Extended synaptotagmin-2	Esyt2	26.8714
Q9CQE8	UPF0568 protein C14orf166 homolog		26.8683
Q9QZ85	Interferon-inducible GTPase 1	Iigp1	26.8666
P67871	Casein kinase II subunit beta	Csnk2b	26.8666
Q99KJ8	Dynactin subunit 2	Dctn2	26.8666
B2RY56	RNA-binding protein 25	Rbm25	26.8666
Q61790	Lymphocyte activation gene 3 protein	Lag3	26.8645
P46460	Vesicle-fusing ATPase	Nsf	26.864
Q6P4S8	Integrator complex subunit 1	Ints1	26.864
Q9Z1X4	Interleukin enhancer-binding factor 3	Ilf3	26.8636
Q60676	Serine/threonine-protein phosphatase 5	Ppp5c	26.8482
Q99JF8	PC4 and SFRS1-interacting protein	Psip1	26.8482
Q4VAA2	Protein CDV3	Cdv3	26.8482
P51863	V-type proton ATPase subunit d 1	Atp6v0d1	26.8458
Q8BH95	Enoyl-CoA hydratase, mitochondrial	Echs1	26.8458
Q8CCS6	Polyadenylate-binding protein 2	Pabpn1	26.8443
Q8BGS2	BolA-like protein 2	Bola2	26.8414
P61759	Prefoldin subunit 3	Vbp1	26.8414
P57716	Nicastrin	Ncstn	26.8338
P62996	Transformer-2 protein homolog beta	Tra2b	26.8338
P52503	NADH dehydrogenase [ubiquinone] iron-sulfur protein 6, mitochondrial	Ndufs6	26.8293
Q99L43	Phosphatidate cytidylyltransferase 2	Cds2	26.8213
Q9CQC9	GTP-binding protein SAR1b	Sar1b	26.8127
Q60953	Protein PML	Pml	26.8066
Q8VE37	Regulator of chromosome condensation	Rcc1	26.798
P37040	NADPH--cytochrome P450 reductase	Por	26.7945
P47774	C-C chemokine receptor type 7	Ccr7	26.7932
Q3UM45	Protein phosphatase 1 regulatory subunit 7	Ppp1r7	26.7932
Q9CQZ5	NADH dehydrogenase [ubiquinone] 1 alpha subcomplex subunit 6	Ndufa6	26.7931
Q8VDJ3	Vigilin	Hdlbp	26.7931
P68369;P05214	Tubulin alpha-1A chain;Tubulin alpha-3 chain	Tuba1a;Tuba3a	26.7821
Q6A068	Cell division cycle 5-like protein	Cdc5l	26.7821
Q61074	Protein phosphatase 1G	Ppm1g	26.7741
Q61545	RNA-binding protein EWS	Ewsr1	26.7694
Q9R0N0	Galactokinase	Galk1	26.7687
P53810	Phosphatidylinositol transfer protein alpha isoform	Pitpna	26.7687
P61087	Ubiquitin-conjugating enzyme E2 K	Ube2k	26.7687
Q8BGH2	Sorting and assembly machinery component 50 homolog	Samm50	26.7657
Q9Z1Z0	General vesicular transport factor p115	Uso1	26.7647
P21619	Lamin-B2	Lmnb2	26.762
P29595	NEDD8	Nedd8	26.7603
Q99MN9	Propionyl-CoA carboxylase beta chain, mitochondrial	Pccb	26.7585
O88545	COP9 signalosome complex subunit 6	Cops6	26.7585
Q9D8V0	Minor histocompatibility antigen H13	Hm13	26.7552
P04202	Transforming growth factor beta-1;Latency-associated peptide	Tgfb1	26.7552
Q9D7N9	Adipocyte plasma membrane-associated protein	Apmap	26.75
Q9CQW2	ADP-ribosylation factor-like protein 8B	Arl8b	26.7478
Q8C1A5	Thimet oligopeptidase	Thop1	26.742
P14483;P06343	H-2 class II histocompatibility antigen, A beta chain;H-2 class II histocompatibility antigen, A-K beta chain	H2-Ab1	26.7369
Q09143	High affinity cationic amino acid transporter 1	Slc7a1	26.7346
P51125	Calpastatin	Cast	26.7346
O54962	Barrier-to-autointegration factor;Barrier-to-autointegration factor, N-terminally processed	Banf1	26.7311
P62309	Small nuclear ribonucleoprotein G	Snrpg	26.7303
A2AN08	E3 ubiquitin-protein ligase UBR4	Ubr4	26.7288
P48771	Cytochrome c oxidase subunit 7A2, mitochondrial	Cox7a2	26.7272
Q6P9R2	Serine/threonine-protein kinase OSR1	Oxsr1	26.7255
Q9CSH3	Exosome complex exonuclease RRP44	Dis3	26.7238
Q9DC61	Mitochondrial-processing peptidase subunit alpha	Pmpca	26.7216
P53986	Monocarboxylate transporter 1	Slc16a1	26.718
Q9D880	Mitochondrial import inner membrane translocase subunit TIM50	Timm50	26.7138
P70404	Isocitrate dehydrogenase [NAD] subunit gamma 1, mitochondrial	Idh3g	26.7124
D3YXK2	Scaffold attachment factor B1	Safb	26.7111
Q8BH69	Selenide, water dikinase 1	Sephs1	26.7111
P47856	Glutamine--fructose-6-phosphate aminotransferase [isomerizing] 1	Gfpt1	26.7055
Q8CJG0	Protein argonaute-2	Ago2	26.7055
Q9ERL7	Glia maturation factor gamma	Gmfg	26.7014
Q9DBR7	Protein phosphatase 1 regulatory subunit 12A	Ppp1r12a	26.7014
Q9CWZ3	RNA-binding protein 8A	Rbm8a	26.7014
O55022	Membrane-associated progesterone receptor component 1	Pgrmc1	26.6981
P47738	Aldehyde dehydrogenase, mitochondrial	Aldh2	26.6974
O70591	Prefoldin subunit 2	Pfdn2	26.6963
P55194	SH3 domain-binding protein 1	Sh3bp1	26.6866
Q9CR26	Vacuolar protein sorting-associated protein VTA1 homolog	Vta1	26.686
Q64213	Splicing factor 1	Sf1	26.6812
P83870	PHD finger-like domain-containing protein 5A	Phf5a	26.6715
Q9CQ75	NADH dehydrogenase [ubiquinone] 1 alpha subcomplex subunit 2	Ndufa2	26.6694
P45878	Peptidyl-prolyl cis-trans isomerase FKBP2	Fkbp2	26.6686
Q9Z2Z6	Mitochondrial carnitine/acylcarnitine carrier protein	Slc25a20	26.6664
Q9CR21	Acyl carrier protein, mitochondrial	Ndufab1	26.6664
Q61553	Fascin	Fscn1	26.655
P33610	DNA primase large subunit	Prim2	26.655
Q61578	NADPH:adrenodoxin oxidoreductase, mitochondrial	Fdxr	26.655
Q4VA53	Sister chromatid cohesion protein PDS5 homolog B	Pds5b	26.655
P70269	Cathepsin E	Ctse	26.6485
P63280	SUMO-conjugating enzyme UBC9	Ube2i	26.6485
Q9D892	Inosine triphosphate pyrophosphatase	Itpa	26.6474
Q9JMD0	BUB3-interacting and GLEBS motif-containing protein ZNF207	Znf207	26.6449
Q6A4J8	Ubiquitin carboxyl-terminal hydrolase 7	Usp7	26.6426
Q9D8B4	NADH dehydrogenase [ubiquinone] 1 alpha subcomplex subunit 11	Ndufa11	26.6403
P62071	Ras-related protein R-Ras2	Rras2	26.6384
O35344	Importin subunit alpha-4	Kpna3	26.6343
P70122	Ribosome maturation protein SBDS	Sbds	26.6343
O08579	Emerin	Emd	26.6246
Q9EP69	Phosphatidylinositide phosphatase SAC1	Sacm1l	26.6194
O35900	U6 snRNA-associated Sm-like protein LSm2	Lsm2	26.6194
Q3TIX9	U4/U6.U5 tri-snRNP-associated protein 2	Usp39	26.6194
P42232	Signal transducer and activator of transcription 5B	Stat5b	26.6185
Q9D6J5	NADH dehydrogenase [ubiquinone] 1 beta subcomplex subunit 8, mitochondrial	Ndufb8	26.6185
Q9Z1R2	Large proline-rich protein BAG6	Bag6	26.6114
Q68FF6	ARF GTPase-activating protein GIT1	Git1	26.6108
P54276	DNA mismatch repair protein Msh6	Msh6	26.6072
Q6ZQ08	CCR4-NOT transcription complex subunit 1	Cnot1	26.6072
Q8K411	Presequence protease, mitochondrial	Pitrm1	26.6053
Q7TMY8	E3 ubiquitin-protein ligase HUWE1	Huwe1	26.6007
P00397	Cytochrome c oxidase subunit 1	Mtco1	26.5992
P18155	Bifunctional methylenetetrahydrofolate dehydrogenase/cyclohydrolase, mitochondrial;NAD-dependent methylenetetrahydrofolate dehydrogenase;Methenyltetrahydrofolate cyclohydrolase	Mthfd2	26.5865
Q9R0Q3	Transmembrane emp24 domain-containing protein 2	Tmed2	26.5865
P63087	Serine/threonine-protein phosphatase PP1-gamma catalytic subunit	Ppp1cc	26.5831
Q6P1B1	Xaa-Pro aminopeptidase 1	Xpnpep1	26.5691
Q8K0C4	Lanosterol 14-alpha demethylase	Cyp51a1	26.5679
P84084	ADP-ribosylation factor 5	Arf5	26.5679
Q9DCC4	Pyrroline-5-carboxylate reductase 3	Pycrl	26.5578
P35293	Ras-related protein Rab-18	Rab18	26.5578
P70195	Proteasome subunit beta type-7	Psmb7	26.5535
Q9CQR6	Serine/threonine-protein phosphatase 6 catalytic subunit;Serine/threonine-protein phosphatase 6 catalytic subunit, N-terminally processed	Ppp6c	26.5535
P58044	Isopentenyl-diphosphate Delta-isomerase 1	Idi1	26.5535
P12265	Beta-glucuronidase	Gusb	26.553
O08788	Dynactin subunit 1	Dctn1	26.5494
Q91VU0	Protein FAM3C	Fam3c	26.546
O70404	Vesicle-associated membrane protein 8	Vamp8	26.546
Q91YR7	Pre-mRNA-processing factor 6	Prpf6	26.5449
P61082	NEDD8-conjugating enzyme Ubc12	Ube2m	26.5449
Q6P9P6	Kinesin-like protein KIF11	Kif11	26.5396
Q9CPP0	Nucleoplasmin-3	Npm3	26.5326
O70378	ER membrane protein complex subunit 8	Emc8	26.526
P63073	Eukaryotic translation initiation factor 4E	Eif4e	26.526
P15307	Proto-oncogene c-Rel	Rel	26.5254
Q6PE01	U5 small nuclear ribonucleoprotein 40 kDa protein	Snrnp40	26.5219
Q9QYJ3	DnaJ homolog subfamily B member 1	Dnajb1	26.5219
Q9DCG9	Multifunctional methyltransferase subunit TRM112-like protein	Trmt112	26.5208
Q9DCC8	Mitochondrial import receptor subunit TOM20 homolog	Tomm20	26.5197
A2ASS6	Titin	Ttn	26.5152
Q8K1I7	WAS/WASL-interacting protein family member 1	Wipf1	26.5152
D0QMC3	Myeloid cell nuclear differentiation antigen-like protein	Mndal	26.5105
Q9D2V7	Coronin-7	Coro7	26.509
O08585	Clathrin light chain A	Clta	26.509
Q3UPF5	Zinc finger CCCH-type antiviral protein 1	Zc3hav1	26.509
Q9JIX8	Apoptotic chromatin condensation inducer in the nucleus	Acin1	26.5079
Q3UHX2	28 kDa heat- and acid-stable phosphoprotein	Pdap1	26.5068
P47758	Signal recognition particle receptor subunit beta	Srprb	26.505
Q925I1	ATPase family AAA domain-containing protein 3	Atad3	26.5021
Q7TQH0	Ataxin-2-like protein	Atxn2l	26.5021
Q3TYS2	Uncharacterized protein C17orf62 homolog		26.5006
P56812	Programmed cell death protein 5	Pdcd5	26.499
Q61102	ATP-binding cassette sub-family B member 7, mitochondrial	Abcb7	26.498
Q6NZB0	DnaJ homolog subfamily C member 8	Dnajc8	26.4924
Q8CCF0	U4/U6 small nuclear ribonucleoprotein Prp31	Prpf31	26.4911
Q62448	Eukaryotic translation initiation factor 4 gamma 2	Eif4g2	26.4852
Q9CPV4	Glyoxalase domain-containing protein 4	Glod4	26.4784
Q60875	Rho guanine nucleotide exchange factor 2	Arhgef2	26.4671
P06339	H-2 class I histocompatibility antigen, D-37 alpha chain	H2-T23	26.4639
P27546	Microtubule-associated protein 4	Map4	26.462
Q99ME9	Nucleolar GTP-binding protein 1	Gtpbp4	26.4601
Q9CQU3	Protein RER1	Rer1	26.456
Q7TNP2	Serine/threonine-protein phosphatase 2A 65 kDa regulatory subunit A beta isoform	Ppp2r1b	26.456
P08775	DNA-directed RNA polymerase II subunit RPB1	Polr2a	26.4516
P39688;Q04736	Tyrosine-protein kinase Fyn;Tyrosine-protein kinase Yes	Fyn;Yes1	26.4516
Q64310	Surfeit locus protein 4	Surf4	26.4516
P48758	Carbonyl reductase [NADPH] 1	Cbr1	26.4502
O54941	SWI/SNF-related matrix-associated actin-dependent regulator of chromatin subfamily E member 1	Smarce1	26.4475
P47802	Metaxin-1	Mtx1	26.4431
Q9CQU0	Thioredoxin domain-containing protein 12	Txndc12	26.4431
P85094	Isochorismatase domain-containing protein 2A, mitochondrial	Isoc2a	26.4425
Q3TTA7	E3 ubiquitin-protein ligase CBL-B	Cblb	26.4407
O88696	ATP-dependent Clp protease proteolytic subunit, mitochondrial	Clpp	26.4385
P97825	Hematological and neurological expressed 1 protein;Hematological and neurological expressed 1 protein, N-terminally processed	Hn1	26.4385
Q8BVI4	Dihydropteridine reductase	Qdpr	26.4385
Q9QXT0	Protein canopy homolog 2	Cnpy2	26.4376
Q80UU9	Membrane-associated progesterone receptor component 2	Pgrmc2	26.4341
Q8VE70	Programmed cell death protein 10	Pdcd10	26.4305
Q8C2K1	Differentially expressed in FDCP 6	Def6	26.4247
Q9CQM5	Thioredoxin domain-containing protein 17	Txndc17	26.424
P01852;P01851	T-cell receptor beta-1 chain C region;T-cell receptor beta-2 chain C region		26.4206
Q80Y81	Zinc phosphodiesterase ELAC protein 2	Elac2	26.4206
Q9D0L8	mRNA cap guanine-N7 methyltransferase	Rnmt	26.4198
P46467	Vacuolar protein sorting-associated protein 4B	Vps4b	26.4198
Q8R0G9	Nuclear pore complex protein Nup133	Nup133	26.413
Q9CS42	Ribose-phosphate pyrophosphokinase 2	Prps2	26.4018
Q61941	NAD(P) transhydrogenase, mitochondrial	Nnt	26.3988
O35855	Branched-chain-amino-acid aminotransferase, mitochondrial	Bcat2	26.3988
P70302	Stromal interaction molecule 1	Stim1	26.3952
Q9QXY6	EH domain-containing protein 3	Ehd3	26.3931
Q922K7	Probable 28S rRNA (cytosine-C(5))-methyltransferase	Nop2	26.3883
Q9D0B6	Protein PBDC1	Pbdc1	26.3861
P52875	Transmembrane protein 165	Tmem165	26.3835
Q8CGZ0	Calcium homeostasis endoplasmic reticulum protein	Cherp	26.3782
Q8R5A3	Amyloid beta A4 precursor protein-binding family B member 1-interacting protein	Apbb1ip	26.3744
P84091	AP-2 complex subunit mu	Ap2m1	26.371
Q9CY66	H/ACA ribonucleoprotein complex subunit 1	Gar1	26.3695
Q9DCN2	NADH-cytochrome b5 reductase 3;NADH-cytochrome b5 reductase 3 membrane-bound form;NADH-cytochrome b5 reductase 3 soluble form	Cyb5r3	26.3667
Q9WUK4	Replication factor C subunit 2	Rfc2	26.3607
P62311	U6 snRNA-associated Sm-like protein LSm3	Lsm3	26.3542
Q8BG81	Polymerase delta-interacting protein 3	Poldip3	26.3526
Q07113	Cation-independent mannose-6-phosphate receptor	Igf2r	26.349
P47915	60S ribosomal protein L29	Rpl29	26.349
Q80VD1	Protein FAM98B	Fam98b	26.348
Q8BGB5	LIM domain-containing protein 2	Limd2	26.347
Q9D6K5	Synaptojanin-2-binding protein	Synj2bp	26.3358
Q99LD4	COP9 signalosome complex subunit 1	Gps1	26.3315
Q9CQ92	Mitochondrial fission 1 protein	Fis1	26.3315
P28658	Ataxin-10	Atxn10	26.3307
O55098	Serine/threonine-protein kinase 10	Stk10	26.3285
Q9D358	Low molecular weight phosphotyrosine protein phosphatase	Acp1	26.3272
Q8VEJ4	Notchless protein homolog 1	Nle1	26.3265
P27870	Proto-oncogene vav	Vav1	26.3239
P61924	Coatomer subunit zeta-1	Copz1	26.322
P09602	Non-histone chromosomal protein HMG-17	Hmgn2	26.3192
Q61024	Asparagine synthetase [glutamine-hydrolyzing]	Asns	26.3161
O08915	AH receptor-interacting protein	Aip	26.3125
Q80X41	Serine/threonine-protein kinase VRK1	Vrk1	26.3125
P42669	Transcriptional activator protein Pur-alpha	Pura	26.3108
P59708	Splicing factor 3B subunit 6	Sf3b6	26.3108
Q80X50	Ubiquitin-associated protein 2-like	Ubap2l	26.3096
P21550	Beta-enolase	Eno3	26.3084
P54923	[Protein ADP-ribosylarginine] hydrolase	Adprh	26.3064
Q3UBX0	Transmembrane protein 109	Tmem109	26.3064
Q8R146	Acylamino-acid-releasing enzyme	Apeh	26.2999
Q9CSN1	SNW domain-containing protein 1	Snw1	26.2982
Q3UHJ0	AP2-associated protein kinase 1	Aak1	26.2982
Q9QXA5	U6 snRNA-associated Sm-like protein LSm4	Lsm4	26.2971
Q9D898	Actin-related protein 2/3 complex subunit 5-like protein	Arpc5l	26.2938
Q5SUF2	Luc7-like protein 3	Luc7l3	26.293
P43247	DNA mismatch repair protein Msh2	Msh2	26.2896
Q9CQB5	CDGSH iron-sulfur domain-containing protein 2	Cisd2	26.2896
Q8BJW6	Eukaryotic translation initiation factor 2A;Eukaryotic translation initiation factor 2A, N-terminally processed	Eif2a	26.2863
Q99JN2	Kelch-like protein 22	Klhl22	26.2847
P10605	Cathepsin B;Cathepsin B light chain;Cathepsin B heavy chain	Ctsb	26.2837
O88958	Glucosamine-6-phosphate isomerase 1	Gnpda1	26.2827
Q9D0F9	Phosphoglucomutase-1	Pgm1	26.281
Q2TBA3	Mucosa-associated lymphoid tissue lymphoma translocation protein 1 homolog	Malt1	26.2764
Q8BL66	Early endosome antigen 1	Eea1	26.2715
Q9DBR1	5-3 exoribonuclease 2	Xrn2	26.2715
O08663	Methionine aminopeptidase 2	Metap2	26.2645
O54984	ATPase Asna1	Asna1	26.263
Q9CT10	Ran-binding protein 3	Ranbp3	26.2599
Q64337	Sequestosome-1	Sqstm1	26.2586
Q9CWM4	Prefoldin subunit 1	Pfdn1	26.2533
Q8K2C9	Very-long-chain (3R)-3-hydroxyacyl-CoA dehydratase 3	Hacd3	26.2497
P50518	V-type proton ATPase subunit E 1	Atp6v1e1	26.2497
Q78XF5	Oligosaccharyltransferase complex subunit OSTC	Ostc	26.2461
O35691	Pinin	Pnn	26.2434
Q8BJU0	Small glutamine-rich tetratricopeptide repeat-containing protein alpha	Sgta	26.2425
P48428	Tubulin-specific chaperone A	Tbca	26.2408
O88543	COP9 signalosome complex subunit 3	Cops3	26.2385
Q9JII6	Alcohol dehydrogenase [NADP(+)]	Akr1a1	26.237
Q9EQK5	Major vault protein	Mvp	26.2313
Q9WTL7	Acyl-protein thioesterase 2	Lypla2	26.2229
Q9D1M0	Protein SEC13 homolog	Sec13	26.2229
P14429;P14431	H-2 class I histocompatibility antigen, Q7 alpha chain;H-2 class I histocompatibility antigen, Q9 alpha chain	H2-Q7;H2-Q9	26.2229
Q9JKW0	ADP-ribosylation factor-like protein 6-interacting protein 1	Arl6ip1	26.2197
Q9CQ22	Ragulator complex protein LAMTOR1	Lamtor1	26.2197
P61202	COP9 signalosome complex subunit 2	Cops2	26.2197
Q9ERI2	Ras-related protein Rab-27A	Rab27a	26.217
Q8K4I3	Rho guanine nucleotide exchange factor 6	Arhgef6	26.217
Q80TY0	Formin-binding protein 1	Fnbp1	26.217
Q6A0A9	Constitutive coactivator of PPAR-gamma-like protein 1	FAM120A	26.2133
Q8K352	SAM and SH3 domain-containing protein 3	Sash3	26.211
P58501	PAX3- and PAX7-binding protein 1	Paxbp1	26.2086
O35864	COP9 signalosome complex subunit 5	Cops5	26.2086
Q9CQS8	Protein transport protein Sec61 subunit beta	Sec61b	26.2077
O35857	Mitochondrial import inner membrane translocase subunit TIM44	Timm44	26.2043
Q91ZU6	Dystonin	Dst	26.2031
Q99MK8	Beta-adrenergic receptor kinase 1	Adrbk1	26.2031
Q9WU28	Prefoldin subunit 5	Pfdn5	26.2031
P28271	Cytoplasmic aconitate hydratase	Aco1	26.1954
P56379	6.8 kDa mitochondrial proteolipid	Mp68	26.1954
P18181	CD48 antigen	Cd48	26.1936
Q9D024	Coiled-coil domain-containing protein 47	Ccdc47	26.1892
Q8CD15	Bifunctional lysine-specific demethylase and histidyl-hydroxylase MINA	Mina	26.1892
P32020	Non-specific lipid-transfer protein	Scp2	26.1892
P31938	Dual specificity mitogen-activated protein kinase kinase 1	Map2k1	26.188
Q9QZ88	Vacuolar protein sorting-associated protein 29	Vps29	26.1839
O89051	Integral membrane protein 2B;BRI2, membrane form;BRI2 intracellular domain;BRI2C, soluble form;Bri23 peptide	Itm2b	26.1822
O35892	Nuclear autoantigen Sp-100	Sp100	26.1822
P35123	Ubiquitin carboxyl-terminal hydrolase 4	Usp4	26.1732
Q62426	Cystatin-B	Cstb	26.1714
Q5SW19	Clustered mitochondria protein homolog	Cluh	26.1696
Q8VCM8	Nicalin	Ncln	26.1674
P35922	Fragile X mental retardation protein 1 homolog	Fmr1	26.1674
Q9DBS1	Transmembrane protein 43	Tmem43	26.1662
P55821	Stathmin-2	Stmn2	26.1592
Q9QXX4	Calcium-binding mitochondrial carrier protein Aralar2	Slc25a13	26.1547
Q6PD26	GPI transamidase component PIG-S	Pigs	26.1535
Q8BVE3	V-type proton ATPase subunit H	Atp6v1h	26.1535
P68181	cAMP-dependent protein kinase catalytic subunit beta	Prkacb	26.1526
Q91V64	Isochorismatase domain-containing protein 1	Isoc1	26.1526
Q9CQZ6	NADH dehydrogenase [ubiquinone] 1 beta subcomplex subunit 3	Ndufb3	26.1437
Q5U458	DnaJ homolog subfamily C member 11	Dnajc11	26.1394
P63166	Small ubiquitin-related modifier 1	Sumo1	26.1375
Q9QXB9	Developmentally-regulated GTP-binding protein 2	Drg2	26.1375
Q8CH18	Cell division cycle and apoptosis regulator protein 1	Ccar1	26.134
Q99LS3	Phosphoserine phosphatase	Psph	26.134
Q8WTY4	Anamorsin	Ciapin1	26.1315
Q99J62	Replication factor C subunit 4	Rfc4	26.1315
P17665	Cytochrome c oxidase subunit 7C, mitochondrial	Cox7c	26.1277
P22892	AP-1 complex subunit gamma-1	Ap1g1	26.1266
Q9QUH0	Glutaredoxin-1	Glrx	26.1254
Q9QYB5	Gamma-adducin	Add3	26.1211
O08734	Bcl-2 homologous antagonist/killer	Bak1	26.1174
P27641	X-ray repair cross-complementing protein 5	Xrcc5	26.1174
P50396	Rab GDP dissociation inhibitor alpha	Gdi1	26.1154
O54833	Casein kinase II subunit alpha	Csnk2a2	26.1125
P68373	Tubulin alpha-1C chain	Tuba1c	26.1117
P70245	3-beta-hydroxysteroid-Delta(8),Delta(7)-isomerase	Ebp	26.1104
P23506	Protein-L-isoaspartate(D-aspartate) O-methyltransferase	Pcmt1	26.1068
Q9JK23	Proteasome assembly chaperone 1	Psmg1	26.1068
P97352	Protein S100-A13	S100a13	26.1039
P51912	Neutral amino acid transporter B(0)	Slc1a5	26.0983
P14576	Signal recognition particle 54 kDa protein	Srp54	26.0932
Q03267	DNA-binding protein Ikaros	Ikzf1	26.0873
P97496	SWI/SNF complex subunit SMARCC1	Smarcc1	26.0864
P63168	Dynein light chain 1, cytoplasmic	Dynll1	26.0814
P63024;P63044	Vesicle-associated membrane protein 3;Vesicle-associated membrane protein 2	Vamp3;Vamp2	26.0798
P08207	Protein S100-A10	S100a10	26.078
Q9CQV1	Mitochondrial import inner membrane translocase subunit TIM16	Pam16	26.077
Q9CXT8	Mitochondrial-processing peptidase subunit beta	Pmpcb	26.0739
Q8BY89	Choline transporter-like protein 2	Slc44a2	26.0724
Q60648	Ganglioside GM2 activator	Gm2a	26.0708
P62307	Small nuclear ribonucleoprotein F	Snrpf	26.0708
Q64324	Syntaxin-binding protein 2	Stxbp2	26.0659
P62862	40S ribosomal protein S30	Fau	26.0659
Q9R0Q9	Mannose-P-dolichol utilization defect 1 protein	Mpdu1	26.0651
Q921H8;Q8VCH0	3-ketoacyl-CoA thiolase A, peroxisomal;3-ketoacyl-CoA thiolase B, peroxisomal	Acaa1a;Acaa1b	26.062
Q8BP48	Methionine aminopeptidase 1	Metap1	26.0572
Q9WTQ8	Mitochondrial import inner membrane translocase subunit Tim23	Timm23	26.0527
Q08024	Core-binding factor subunit beta	Cbfb	26.0527
Q6ZQ58	La-related protein 1	Larp1	26.0499
Q924C1	Exportin-5	Xpo5	26.0487
Q62086	Serum paraoxonase/arylesterase 2	Pon2	26.0414
Q61103	Zinc finger protein ubi-d4	Dpf2	26.0363
P63094;Q6R0H7	Guanine nucleotide-binding protein G(s) subunit alpha isoforms short;Guanine nucleotide-binding protein G(s) subunit alpha isoforms XLas	Gnas	26.0343
Q8BMA6	Signal recognition particle subunit SRP68	Srp68	26.0303
Q8C6G8	WD repeat-containing protein 26	Wdr26	26.025
Q9Z0H3	SWI/SNF-related matrix-associated actin-dependent regulator of chromatin subfamily B member 1	Smarcb1	26.0236
Q99LC2	Cleavage stimulation factor subunit 1	Cstf1	26.0221
Q9JHW4	Selenocysteine-specific elongation factor	Eefsec	26.0221
Q60604	Adseverin	Scin	26.019
P61750	ADP-ribosylation factor 4	Arf4	26.0174
O35295	Transcriptional activator protein Pur-beta	Purb	26.0158
Q6PFD9	Nuclear pore complex protein Nup98-Nup96;Nuclear pore complex protein Nup98;Nuclear pore complex protein Nup96	Nup98	26.0092
P01837	Ig kappa chain C region		26.0078
Q3UJB9	Enhancer of mRNA-decapping protein 4	Edc4	26.0038
Q9CQI3	Glia maturation factor beta	Gmfb	26.0032
Q99L13	3-hydroxyisobutyrate dehydrogenase, mitochondrial	Hibadh	26.0022
Q64378	Peptidyl-prolyl cis-trans isomerase FKBP5;Peptidyl-prolyl cis-trans isomerase FKBP5, N-terminally processed	Fkbp5	26.0022
Q8BRF7	Sec1 family domain-containing protein 1	Scfd1	25.9964
P54103	DnaJ homolog subfamily C member 2;DnaJ homolog subfamily C member 2, N-terminally processed	Dnajc2	25.9876
Q8R0X7	Sphingosine-1-phosphate lyase 1	Sgpl1	25.9848
P01849	T-cell receptor alpha chain C region	Tcra	25.9836
Q9CYZ2	Tumor protein D54	Tpd52l2	25.9836
Q8R574	Phosphoribosyl pyrophosphate synthase-associated protein 2	Prpsap2	25.9826
Q9JKV1	Proteasomal ubiquitin receptor ADRM1	Adrm1	25.9826
Q9CRD2	ER membrane protein complex subunit 2	Emc2	25.9803
Q80U93	Nuclear pore complex protein Nup214	Nup214	25.9774
Q6PDI5	Proteasome-associated protein ECM29 homolog	Ecm29	25.9754
O70152	Dolichol-phosphate mannosyltransferase subunit 1	Dpm1	25.9679
Q9ERN0	Secretory carrier-associated membrane protein 2	Scamp2	25.9665
Q99PL5	Ribosome-binding protein 1	Rrbp1	25.9636
Q9D6M3;Q9DB41	Mitochondrial glutamate carrier 1;Mitochondrial glutamate carrier 2	Slc25a22;Slc25a18	25.9596
O88967	ATP-dependent zinc metalloprotease YME1L1	Yme1l1	25.9585
Q80SZ7	Guanine nucleotide-binding protein G(I)/G(S)/G(O) subunit gamma-5	Gng5	25.9585
Q8K019	Bcl-2-associated transcription factor 1	Bclaf1	25.9555
Q9EQS3	C-Myc-binding protein	Mycbp	25.9481
Q9DAW6	U4/U6 small nuclear ribonucleoprotein Prp4	Prpf4	25.9465
Q9Z277	Tyrosine-protein kinase BAZ1B	Baz1b	25.9357
Q8C570	mRNA export factor	Rae1	25.9357
Q9D8Y7	Tumor necrosis factor alpha-induced protein 8-like protein 2	Tnfaip8l2	25.9357
P62843	40S ribosomal protein S15	Rps15	25.9336
Q8BTX9	Inactive hydroxysteroid dehydrogenase-like protein 1	Hsdl1	25.9336
P50637	Translocator protein	Tspo	25.9329
Q8VD31	Tapasin-related protein	Tapbpl	25.9303
Q99P31	Hsp70-binding protein 1	Hspbp1	25.9271
Q91VK1	Basic leucine zipper and W2 domain-containing protein 2	Bzw2	25.9264
Q9JKX6	ADP-sugar pyrophosphatase	Nudt5	25.9252
Q3UZ39	Leucine-rich repeat flightless-interacting protein 1	Lrrfip1	25.9234
Q9DBG7	Signal recognition particle receptor subunit alpha	Srpr	25.9234
Q9Z127	Large neutral amino acids transporter small subunit 1	Slc7a5	25.9229
Q60996	Serine/threonine-protein phosphatase 2A 56 kDa regulatory subunit gamma isoform	Ppp2r5c	25.9203
Q9WTX5	S-phase kinase-associated protein 1	Skp1	25.9189
P0DN34			25.9176
P58389	Serine/threonine-protein phosphatase 2A activator	Ppp2r4	25.9139
Q80WJ7	Protein LYRIC	Mtdh	25.9139
P27601	Guanine nucleotide-binding protein subunit alpha-13	Gna13	25.9133
Q3UW53	Protein Niban	Fam129a	25.9126
P24270	Catalase	Cat	25.9099
Q9DCA5	Ribosome biogenesis protein BRX1 homolog	Brix1	25.9099
Q9EPU4	Cleavage and polyadenylation specificity factor subunit 1	Cpsf1	25.9099
Q9JLV5	Cullin-3	Cul3	25.9093
P04235	T-cell surface glycoprotein CD3 delta chain	Cd3d	25.9076
P97355	Spermine synthase	Sms	25.9076
Q8VDP4	Cell cycle and apoptosis regulator protein 2	Ccar2	25.9039
Q8BHG1	Nardilysin	Nrd1	25.9029
Q91WN1	DnaJ homolog subfamily C member 9	Dnajc9	25.9018
Q61206	Platelet-activating factor acetylhydrolase IB subunit beta	Pafah1b2	25.8975
O88271	Craniofacial development protein 1	Cfdp1	25.8975
Q9JHI7	Exosome complex component RRP45	Exosc9	25.8956
P47741	Tumor necrosis factor receptor superfamily member 4	Tnfrsf4	25.8928
Q8R317	Ubiquilin-1	Ubqln1	25.8914
Q61387	Cytochrome c oxidase subunit 7A-related protein, mitochondrial	Cox7a2l	25.8914
Q8QZS1	3-hydroxyisobutyryl-CoA hydrolase, mitochondrial	Hibch	25.8914
Q78T54	Vacuolar ATPase assembly integral membrane protein Vma21	Vma21	25.8887
P00375	Dihydrofolate reductase	Dhfr	25.8879
Q8K023	Aldo-keto reductase family 1 member C18	Akr1c18	25.8798
P32037	Solute carrier family 2, facilitated glucose transporter member 3	Slc2a3	25.8798
P16330	2,3-cyclic-nucleotide 3-phosphodiesterase	Cnp	25.8775
Q9D1L0	Coiled-coil-helix-coiled-coil-helix domain-containing protein 2	Chchd2	25.872
Q8R3Q6	Coiled-coil domain-containing protein 58	Ccdc58	25.872
Q7TSI3	Serine/threonine-protein phosphatase 6 regulatory subunit 1	Ppp6r1	25.8696
Q9D287	Pre-mRNA-splicing factor SPF27	Bcas2	25.8673
P62313	U6 snRNA-associated Sm-like protein LSm6	Lsm6	25.8651
Q8CBW3	Abl interactor 1	Abi1	25.8641
Q8K003	Translation machinery-associated protein 7	Tma7	25.86
Q9WV80	Sorting nexin-1	Snx1	25.8589
Q8BIQ5	Cleavage stimulation factor subunit 2	Cstf2	25.8557
Q9EQQ9	Protein O-GlcNAcase	Mgea5	25.855
Q3TIV5	Zinc finger CCCH domain-containing protein 15	Zc3h15	25.855
Q9DCF9	Translocon-associated protein subunit gamma	Ssr3	25.8542
O35218	Cleavage and polyadenylation specificity factor subunit 2	Cpsf2	25.8507
Q9JHU9	Inositol-3-phosphate synthase 1	Isyna1	25.8497
Q99LI7	Cleavage stimulation factor subunit 3	Cstf3	25.8497
Q9ES52	Phosphatidylinositol 3,4,5-trisphosphate 5-phosphatase 1	Inpp5d	25.8466
Q9CX13	Protein cornichon homolog 4	Cnih4	25.8466
P10630	Eukaryotic initiation factor 4A-II;Eukaryotic initiation factor 4A-II, N-terminally processed	Eif4a2	25.8432
O09159	Lysosomal alpha-mannosidase	Man2b1	25.8432
Q5SWD9	Pre-rRNA-processing protein TSR1 homolog	Tsr1	25.8399
Q99PM9	Uridine-cytidine kinase 2	Uck2	25.8349
P38060	Hydroxymethylglutaryl-CoA lyase, mitochondrial	Hmgcl	25.832
Q8R1Q8	Cytoplasmic dynein 1 light intermediate chain 1	Dync1li1	25.8187
O09111	NADH dehydrogenase [ubiquinone] 1 beta subcomplex subunit 11, mitochondrial	Ndufb11	25.8153
Q62193	Replication protein A 32 kDa subunit	Rpa2	25.8126
O08582	GTP-binding protein 1	Gtpbp1	25.8091
Q921W0	Charged multivesicular body protein 1a	Chmp1a	25.8083
A2ADY9	Protein DDI1 homolog 2	Ddi2	25.803
Q9QYB1	Chloride intracellular channel protein 4	Clic4	25.7993
P23475	X-ray repair cross-complementing protein 6	Xrcc6	25.7977
Q61739	Integrin alpha-6;Integrin alpha-6 heavy chain;Integrin alpha-6 light chain	Itga6	25.7945
Q9CQE5	Regulator of G-protein signaling 10	Rgs10	25.7945
Q8R3C0	Mini-chromosome maintenance complex-binding protein	Mcmbp	25.7945
P62482	Voltage-gated potassium channel subunit beta-2	Kcnab2	25.7917
P70303	CTP synthase 2	Ctps2	25.7883
Q9ESZ8	General transcription factor II-I	Gtf2i	25.7883
O35638	Cohesin subunit SA-2	Stag2	25.7883
Q80VA0	N-acetylgalactosaminyltransferase 7	Galnt7	25.7853
Q9D2R0	Acetoacetyl-CoA synthetase	Aacs	25.7845
P62322	U6 snRNA-associated Sm-like protein LSm5	Lsm5	25.7845
P68404	Protein kinase C beta type	Prkcb	25.7816
Q8JZU2	Tricarboxylate transport protein, mitochondrial	Slc25a1	25.7787
P70398	Probable ubiquitin carboxyl-terminal hydrolase FAF-X	Usp9x	25.7746
Q99J09	Methylosome protein 50	Wdr77	25.7704
Q922U1	U4/U6 small nuclear ribonucleoprotein Prp3	Prpf3	25.7674
Q9QXK7	Cleavage and polyadenylation specificity factor subunit 3	Cpsf3	25.7635
P01942	Hemoglobin subunit alpha	Hba	25.7622
O55013	Trafficking protein particle complex subunit 3	Trappc3	25.761
P03958	Adenosine deaminase	Ada	25.7598
Q923D4	Splicing factor 3B subunit 5	Sf3b5	25.7594
P47941	Crk-like protein	Crkl	25.7584
Q9JL62	Glycolipid transfer protein	Gltp	25.7578
P60060	Protein transport protein Sec61 subunit gamma	Sec61g	25.7546
O55128	Histone deacetylase complex subunit SAP18	Sap18	25.7509
Q9D2R6	Cytochrome c oxidase assembly factor 3 homolog, mitochondrial	Coa3	25.7463
Q64518	Sarcoplasmic/endoplasmic reticulum calcium ATPase 3	Atp2a3	25.7446
Q99J45	Nuclear receptor-binding protein	Nrbp1	25.7446
Q91WE2	Protein FAM192A	Fam192a	25.7434
Q8BP92	Reticulocalbin-2	Rcn2	25.7389
Q64511	DNA topoisomerase 2-beta	Top2b	25.7362
O08912	Polypeptide N-acetylgalactosaminyltransferase 1;Polypeptide N-acetylgalactosaminyltransferase 1 soluble form	Galnt1	25.7311
P03930	ATP synthase protein 8	Mtatp8	25.7311
Q9CRD0	OCIA domain-containing protein 1	Ociad1	25.7251
Q9JLQ2	ARF GTPase-activating protein GIT2	Git2	25.7209
P26450	Phosphatidylinositol 3-kinase regulatory subunit alpha	Pik3r1	25.7198
O88983	Syntaxin-8	Stx8	25.7139
P83887	Tubulin gamma-1 chain	Tubg1	25.7108
A2AGT5	Cytoskeleton-associated protein 5	Ckap5	25.7108
Q6PHZ2	Calcium/calmodulin-dependent protein kinase type II subunit delta	Camk2d	25.7096
Q9D1M4	Eukaryotic translation elongation factor 1 epsilon-1	Eef1e1	25.7066
Q9D5T0	ATPase family AAA domain-containing protein 1	Atad1	25.7039
Q91YT7	YTH domain-containing family protein 2	Ythdf2	25.7039
Q6NZC7	SEC23-interacting protein	Sec23ip	25.7029
P22682	E3 ubiquitin-protein ligase CBL	Cbl	25.701
Q8BYY4	Tetratricopeptide repeat protein 39B	Ttc39b	25.6946
P11103	Poly [ADP-ribose] polymerase 1	Parp1	25.6932
O54901	OX-2 membrane glycoprotein	Cd200	25.6921
B2RUP2	Protein unc-13 homolog D	Unc13d	25.6888
P52633	Signal transducer and transcription activator 6	Stat6	25.6854
Q9QY24	Z-DNA-binding protein 1	Zbp1	25.6854
Q9Z0V7	Mitochondrial import inner membrane translocase subunit Tim17-B	Timm17b	25.6788
Q63850	Nuclear pore glycoprotein p62	Nup62	25.675
Q9CQI7	U2 small nuclear ribonucleoprotein B	Snrpb2	25.6722
Q64261	Cyclin-dependent kinase 6	Cdk6	25.6708
Q8K0D5	Elongation factor G, mitochondrial	Gfm1	25.6694
Q62383	Transcription elongation factor SPT6	Supt6h	25.667
Q9D0M1	Phosphoribosyl pyrophosphate synthase-associated protein 1	Prpsap1	25.667
Q99LB6	Methionine adenosyltransferase 2 subunit beta	Mat2b	25.6659
Q9D4J7	PHD finger protein 6	Phf6	25.6659
Q99JR8	SWI/SNF-related matrix-associated actin-dependent regulator of chromatin subfamily D member 2	Smarcd2	25.6659
Q8BYB9	Protein O-glucosyltransferase 1	Poglut1	25.6638
P32883;Q61411;P08556	GTPase KRas;GTPase KRas, N-terminally processed;GTPase HRas;GTPase HRas, N-terminally processed;GTPase NRas	Kras;Hras;Nras	25.6632
Q8VBT0	Thioredoxin-related transmembrane protein 1	Tmx1	25.6626
P97379	Ras GTPase-activating protein-binding protein 2	G3bp2	25.6626
Q61136	Serine/threonine-protein kinase PRP4 homolog	Prpf4b	25.6626
Q61823	Programmed cell death protein 4	Pdcd4	25.6604
Q9QUR7	Peptidyl-prolyl cis-trans isomerase NIMA-interacting 1	Pin1	25.6591
P60670	Nuclear protein localization protein 4 homolog	Nploc4	25.6578
Q6Q899	Probable ATP-dependent RNA helicase DDX58	Ddx58	25.657
P35235	Tyrosine-protein phosphatase non-receptor type 11	Ptpn11	25.657
Q9CR67	Transmembrane protein 33	Tmem33	25.6562
Q07797	Galectin-3-binding protein	Lgals3bp	25.6503
Q9QX47	Protein SON	Son	25.642
Q9D0L7	Armadillo repeat-containing protein 10	Armc10	25.6405
Q8C878	NEDD8-activating enzyme E1 catalytic subunit	Uba3	25.6389
Q68FL4	Putative adenosylhomocysteinase 3	Ahcyl2	25.635
Q6PAM1	Alpha-taxilin	Txlna	25.635
Q9EPK7	Exportin-7	Xpo7	25.6301
Q04447	Creatine kinase B-type	Ckb	25.6244
Q9CXF4	TBC1 domain family member 15	Tbc1d15	25.6244
Q6PHN9	Ras-related protein Rab-35	Rab35	25.6209
Q02111	Protein kinase C theta type	Prkcq	25.6174
A2BH40	AT-rich interactive domain-containing protein 1A	Arid1a	25.6174
Q9CYR0	Single-stranded DNA-binding protein, mitochondrial	Ssbp1	25.6133
P35585	AP-1 complex subunit mu-1	Ap1m1	25.6133
Q921G7	Electron transfer flavoprotein-ubiquinone oxidoreductase, mitochondrial	Etfdh	25.6114
Q9QZE7	Translin-associated protein X	Tsnax	25.6102
P0C7N9	Proteasome assembly chaperone 4	Psmg4	25.6033
P36552	Oxygen-dependent coproporphyrinogen-III oxidase, mitochondrial	Cpox	25.5982
P47811	Mitogen-activated protein kinase 14	Mapk14	25.5974
Q8BVK9	Sp110 nuclear body protein	Sp110	25.5974
P70288	Histone deacetylase 2	Hdac2	25.5974
P83917	Chromobox protein homolog 1	Cbx1	25.5911
Q8BTZ7	Mannose-1-phosphate guanyltransferase beta	Gmppb	25.5911
Q8BXV2	BRI3-binding protein	Bri3bp	25.5901
Q91WS0	CDGSH iron-sulfur domain-containing protein 1	Cisd1	25.5862
Q921Y0;Q8BPB0	MOB kinase activator 1A;MOB kinase activator 1B	Mob1a;Mob1b	25.5862
Q04207	Transcription factor p65	Rela	25.5854
Q6PGB6	N-alpha-acetyltransferase 50	Naa50	25.5854
Q61550	Double-strand-break repair protein rad21 homolog	Rad21	25.5844
Q7TQK5	Coiled-coil domain-containing protein 93	Ccdc93	25.5819
P97377	Cyclin-dependent kinase 2	Cdk2	25.5817
Q9Z0M5	Lysosomal acid lipase/cholesteryl ester hydrolase	Lipa	25.5807
Q99KI3	ER membrane protein complex subunit 3	Emc3	25.5773
Q4QRL3	Coiled-coil domain-containing protein 88B	Ccdc88b	25.5714
P48722	Heat shock 70 kDa protein 4L	Hspa4l	25.5701
Q9D753	Exosome complex component RRP43	Exosc8	25.5641
Q9CQW1	Synaptobrevin homolog YKT6	Ykt6	25.5523
Q9CZR8	Elongation factor Ts, mitochondrial	Tsfm	25.5523
Q9CWL8	Beta-catenin-like protein 1	Ctnnbl1	25.5516
Q8BV49;Q504N7	Pyrin and HIN domain-containing protein 1;Pyrin and HIN domain-containing protein 1-like	Pyhin1	25.5486
Q9DBD5	Proline-, glutamic acid- and leucine-rich protein 1	Pelp1	25.5486
O08573	Galectin-9	Lgals9	25.5476
Q9D0M0	Exosome complex exonuclease RRP42	Exosc7	25.5465
O55126	Protein NipSnap homolog 2	Gbas	25.5451
P14438;P14434	H-2 class II histocompatibility antigen, A-U alpha chain;H-2 class II histocompatibility antigen, A-B alpha chain	H2-Aa	25.5451
Q91VH6	Protein MEMO1	Memo1	25.5436
Q6P5B0	RRP12-like protein	Rrp12	25.5398
Q9DC16	Endoplasmic reticulum-Golgi intermediate compartment protein 1	Ergic1	25.5354
Q8VBZ3	Cleft lip and palate transmembrane protein 1 homolog	Clptm1	25.5344
Q8VHR5	Transcriptional repressor p66-beta	Gatad2b	25.5334
O70318	Band 4.1-like protein 2	Epb41l2	25.532
P97452	Ribosome biogenesis protein BOP1	Bop1	25.5296
Q91ZA3	Propionyl-CoA carboxylase alpha chain, mitochondrial	Pcca	25.5213
Q99LD9	Translation initiation factor eIF-2B subunit beta	Eif2b2	25.5213
Q6PB93	Polypeptide N-acetylgalactosaminyltransferase 2;Polypeptide N-acetylgalactosaminyltransferase 2 soluble form	Galnt2	25.5181
Q80UW8	DNA-directed RNA polymerases I, II, and III subunit RPABC1	Polr2e	25.5165
Q52KI8	Serine/arginine repetitive matrix protein 1	Srrm1	25.512
P11247	Myeloperoxidase;Myeloperoxidase light chain;Myeloperoxidase heavy chain	Mpo	25.5102
Q14C51	Pentatricopeptide repeat domain-containing protein 3, mitochondrial	Ptcd3	25.5102
Q8R2Y8	Peptidyl-tRNA hydrolase 2, mitochondrial	Ptrh2	25.507
Q9JHK5	Pleckstrin	Plek	25.507
P17426	AP-2 complex subunit alpha-1	Ap2a1	25.5001
Q8VBW6	NEDD8-activating enzyme E1 regulatory subunit	Nae1	25.4992
Q9QY36;Q3UX61	N-alpha-acetyltransferase 10;N-alpha-acetyltransferase 11	Naa10;Naa11	25.496
Q01147	Cyclic AMP-responsive element-binding protein 1	Creb1	25.496
Q9Z2D6	Methyl-CpG-binding protein 2	Mecp2	25.4917
Q9Z1G3	V-type proton ATPase subunit C 1	Atp6v1c1	25.4917
P62141	Serine/threonine-protein phosphatase PP1-beta catalytic subunit	Ppp1cb	25.4907
Q8K2K6	Arf-GAP domain and FG repeat-containing protein 1	Agfg1	25.4864
P70388	DNA repair protein RAD50	Rad50	25.4852
Q64374	Regucalcin	Rgn	25.4852
Q62203	Splicing factor 3A subunit 2	Sf3a2	25.4805
Q6NSR8	Probable aminopeptidase NPEPL1	Npepl1	25.4762
Q9R1Q7	Proteolipid protein 2	Plp2	25.47
P58281	Dynamin-like 120 kDa protein, mitochondrial;Dynamin-like 120 kDa protein, form S1	Opa1	25.4688
P35441	Thrombospondin-1	Thbs1	25.461
O08539	Myc box-dependent-interacting protein 1	Bin1	25.461
P45952	Medium-chain specific acyl-CoA dehydrogenase, mitochondrial	Acadm	25.4601
Q9Z2M7	Phosphomannomutase 2	Pmm2	25.4601
Q61749	Translation initiation factor eIF-2B subunit delta	Eif2b4	25.4552
Q8BMS9	Ras association domain-containing protein 2	Rassf2	25.4504
Q8BXN9	Transmembrane protein 87A	Tmem87a	25.45
Q9CWI3	BRCA2 and CDKN1A-interacting protein	Bccip	25.45
Q9CYL5	Golgi-associated plant pathogenesis-related protein 1	Glipr2	25.4463
O35601	FYN-binding protein	Fyb	25.4445
Q99LB2	Dehydrogenase/reductase SDR family member 4	Dhrs4	25.4401
O89100	GRB2-related adaptor protein 2	Grap2	25.4355
Q9D824	Pre-mRNA 3-end-processing factor FIP1	Fip1l1	25.4346
Q91Z53	Glyoxylate reductase/hydroxypyruvate reductase	Grhpr	25.4317
P10518	Delta-aminolevulinic acid dehydratase	Alad	25.4302
Q922J9	Fatty acyl-CoA reductase 1	Far1	25.4277
Q9Z1M8	Protein Red	Ik	25.4235
Q99KN9	Clathrin interactor 1	Clint1	25.4223
P49962	Signal recognition particle 9 kDa protein	Srp9	25.421
Q8BTS4	Nuclear pore complex protein Nup54	Nup54	25.4194
Q99PG2	Opioid growth factor receptor	Ogfr	25.4184
Q61133	Glutathione S-transferase theta-2	Gstt2	25.4132
Q924Z4	Ceramide synthase 2	Cers2	25.4118
Q8BWF2;Q99MI6	GTPase IMAP family member 5;GTPase IMAP family member 3	Gimap5;Gimap3	25.4093
O54957	Linker for activation of T-cells family member 1	Lat	25.4043
Q99M87	DnaJ homolog subfamily A member 3, mitochondrial	Dnaja3	25.4003
Q9D1C8	Vacuolar protein sorting-associated protein 28 homolog	Vps28	25.3957
Q8BZ98	Dynamin-3	Dnm3	25.3934
Q80YT7	Myomegalin	Pde4dip	25.3915
Q9CQ48	NudC domain-containing protein 2	Nudcd2	25.3892
O88441	Metaxin-2	Mtx2	25.3818
P57787	Monocarboxylate transporter 4	Slc16a3	25.3792
P08414	Calcium/calmodulin-dependent protein kinase type IV	Camk4	25.3735
P53811	Phosphatidylinositol transfer protein beta isoform	Pitpnb	25.3681
Q9ES74	Serine/threonine-protein kinase Nek7	Nek7	25.3661
Q3TDN2	FAS-associated factor 2	Faf2	25.3661
Q9CZB0	Succinate dehydrogenase cytochrome b560 subunit, mitochondrial	Sdhc	25.3661
Q00422	GA-binding protein alpha chain	Gabpa	25.3648
P97376	Protein FRG1	Frg1	25.3623
Q9CY27	Very-long-chain enoyl-CoA reductase	Tecr	25.3623
Q922Q1	Mitochondrial amidoxime reducing component 2	Mar-02	25.3617
Q3TLH4	Protein PRRC2C	Prrc2c	25.3579
Q9ERE7	LDLR chaperone MESD	Mesdc2	25.3535
Q60520	Paired amphipathic helix protein Sin3a	Sin3a	25.3512
Q9JLV6	Bifunctional polynucleotide phosphatase/kinase;Polynucleotide 3-phosphatase;Polynucleotide 5-hydroxyl-kinase	Pnkp	25.3512
Q9EP89	Serine beta-lactamase-like protein LACTB, mitochondrial	Lactb	25.3486
O89023	Tripeptidyl-peptidase 1	Tpp1	25.3418
Q9Z315	U4/U6.U5 tri-snRNP-associated protein 1	Sart1	25.3403
Q60870	Receptor expression-enhancing protein 5	Reep5	25.3388
O35309	N-myc-interactor	Nmi	25.3346
Q9D1L9	Ragulator complex protein LAMTOR5	Lamtor5	25.3337
Q921L3	Transmembrane and coiled-coil domain-containing protein 1	Tmco1	25.3295
Q8BVQ5	Protein phosphatase methylesterase 1	Ppme1	25.3286
Q923G2	DNA-directed RNA polymerases I, II, and III subunit RPABC3	Polr2h	25.3286
Q9D8C4	Interferon-induced 35 kDa protein homolog	Ifi35	25.3286
P03911	NADH-ubiquinone oxidoreductase chain 4	Mtnd4	25.3277
Q61127	NGFI-A-binding protein 2	Nab2	25.3266
O35343	Importin subunit alpha-3	Kpna4	25.3165
O35714	Tumor necrosis factor receptor superfamily member 18	Tnfrsf18	25.3152
P62274	40S ribosomal protein S29	Rps29	25.3099
Q80X82	Symplekin	Sympk	25.3054
P16254	Signal recognition particle 14 kDa protein;Signal recognition particle 14 kDa protein, N-terminally processed	Srp14	25.3044
Q8BUM3	Tyrosine-protein phosphatase non-receptor type 7	Ptpn7	25.3044
Q6P2B1	Transportin-3	Tnpo3	25.3022
Q9D3P8	Plasminogen receptor (KT)	Plgrkt	25.2991
Q9CQT1	Methylthioribose-1-phosphate isomerase	Mri1	25.2964
Q8K4Z3	NAD(P)H-hydrate epimerase	Apoa1bp	25.2964
Q9ERD8	Gamma-parvin	Parvg	25.2855
O35435	Dihydroorotate dehydrogenase (quinone), mitochondrial	Dhodh	25.2832
Q3UIU2	NADH dehydrogenase [ubiquinone] 1 beta subcomplex subunit 6	Ndufb6	25.2825
Q8BGW0	Protein THEMIS	Themis	25.2825
Q99KK2	N-acylneuraminate cytidylyltransferase	Cmas	25.2825
P60603	Reactive oxygen species modulator 1	Romo1	25.2818
Q9CRB2	H/ACA ribonucleoprotein complex subunit 2	Nhp2	25.2818
P13609	Serglycin	Srgn	25.2809
P45700	Mannosyl-oligosaccharide 1,2-alpha-mannosidase IA	Man1a1	25.2788
Q8BX10	Serine/threonine-protein phosphatase PGAM5, mitochondrial	Pgam5	25.2788
Q01730	Ras suppressor protein 1	Rsu1	25.2754
Q9CXZ1	NADH dehydrogenase [ubiquinone] iron-sulfur protein 4, mitochondrial	Ndufs4	25.2745
Q9Z2Y8	Proline synthase co-transcribed bacterial homolog protein	Prosc	25.2736
Q9EP72	ER membrane protein complex subunit 7	Emc7	25.27
P97808	FXYD domain-containing ion transport regulator 5	Fxyd5	25.2692
P70353	Nuclear transcription factor Y subunit gamma	Nfyc	25.2651
O08529	Calpain-2 catalytic subunit	Capn2	25.2633
P61961	Ubiquitin-fold modifier 1	Ufm1	25.262
Q8BFQ4	WD repeat-containing protein 82	Wdr82	25.2572
Q8K224	N-acetyltransferase 10	Nat10	25.255
Q9WVK4	EH domain-containing protein 1	Ehd1	25.251
Q9CWX9	Probable ATP-dependent RNA helicase DDX47	Ddx47	25.2487
Q9CQE1	Protein NipSnap homolog 3B	Nipsnap3b	25.2487
Q8C0P5	Coronin-2A	Coro2a	25.2465
Q8BVY0	Ribosomal L1 domain-containing protein 1	Rsl1d1	25.2428
O55125	Protein NipSnap homolog 1	Nipsnap1	25.2428
Q6PGH1	Protein BUD31 homolog	Bud31	25.2412
Q922V4	Pleiotropic regulator 1	Plrg1	25.2412
Q9DCT6	Chromatin complexes subunit BAP18	Bap18	25.2387
Q3TIU4	2,5-phosphodiesterase 12	Pde12	25.236
P53395	Lipoamide acyltransferase component of branched-chain alpha-keto acid dehydrogenase complex, mitochondrial	Dbt	25.2351
Q8VBV7	COP9 signalosome complex subunit 8	Cops8	25.2351
Q99K51	Plastin-3	Pls3	25.2306
P62748;P84075	Hippocalcin-like protein 1;Neuron-specific calcium-binding protein hippocalcin	Hpcal1;Hpca	25.2269
Q68FH4	N-acetylgalactosamine kinase	Galk2	25.2242
Q9CQD1	Ras-related protein Rab-5A	Rab5a	25.2217
P31266	Recombining binding protein suppressor of hairless	Rbpj	25.2191
P58771	Tropomyosin alpha-1 chain	Tpm1	25.2114
Q9D868	Peptidyl-prolyl cis-trans isomerase H	Ppih	25.2051
Q62419	Endophilin-A2	Sh3gl1	25.2023
Q8BHJ5	F-box-like/WD repeat-containing protein TBL1XR1	Tbl1xr1	25.1973
O35465	Peptidyl-prolyl cis-trans isomerase FKBP8	Fkbp8	25.1973
Q6P8I4	PEST proteolytic signal-containing nuclear protein	Pcnp	25.196
O54879	High mobility group protein B3	Hmgb3	25.1939
P56376	Acylphosphatase-1	Acyp1	25.1939
Q9QZL0	Receptor-interacting serine/threonine-protein kinase 3	Ripk3	25.1939
Q8VI75	Importin-4	Ipo4	25.1939
P50096	Inosine-5-monophosphate dehydrogenase 1	Impdh1	25.1939
Q9JJA4	Ribosome biogenesis protein WDR12	Wdr12	25.192
Q9DBC3	Cap-specific mRNA (nucleoside-2-O-)-methyltransferase 1	Cmtr1	25.192
Q9DBR3	Armadillo repeat-containing protein 8	Armc8	25.1852
G5E870	E3 ubiquitin-protein ligase TRIP12	Trip12	25.1852
Q9DCZ4	Apolipoprotein O	Apoo	25.1843
Q05920	Pyruvate carboxylase, mitochondrial	Pc	25.1843
Q9JMH9	Unconventional myosin-XVIIIa	Myo18a	25.1836
Q3UVK0	Endoplasmic reticulum metallopeptidase 1	Ermp1	25.1803
Q9D7M1	Glucose-induced degradation protein 8 homolog	Gid8	25.1803
Q8K4B0	Metastasis-associated protein MTA1	Mta1	25.1792
Q8K2P7	Sodium-coupled neutral amino acid transporter 1	Slc38a1	25.1757
Q9R1J0	Sterol-4-alpha-carboxylate 3-dehydrogenase, decarboxylating	Nsdhl	25.1757
Q8BFZ9	Erlin-2	Erlin2	25.1717
Q9JHW2	Omega-amidase NIT2	Nit2	25.1705
Q8BTW3	Exosome complex component MTR3	Exosc6	25.1652
Q3THK3	General transcription factor IIF subunit 1	Gtf2f1	25.1615
Q9Z2D8	Methyl-CpG-binding domain protein 3	Mbd3	25.1565
O88712	C-terminal-binding protein 1	Ctbp1	25.1475
Q7TQK4	Exosome complex component RRP40	Exosc3	25.1465
Q64735	Complement component receptor 1-like protein	Cr1l	25.1456
Q9CQD4;Q99LU0	Charged multivesicular body protein 1b-2;Charged multivesicular body protein 1b-1	Chmp1b2;Chmp1b1	25.1456
Q60952	Centrosome-associated protein CEP250	Cep250	25.1406
Q61151	Serine/threonine-protein phosphatase 2A 56 kDa regulatory subunit epsilon isoform	Ppp2r5e	25.1355
Q8C0E2	Vacuolar protein sorting-associated protein 26B	Vps26b	25.1355
Q60767	Lymphocyte antigen 75	Ly75	25.1296
Q8R0F6	Integrin-linked kinase-associated serine/threonine phosphatase 2C	Ilkap	25.1296
Q9EQ61	Pescadillo homolog	Pes1	25.1268
Q9QZ23	NFU1 iron-sulfur cluster scaffold homolog, mitochondrial	Nfu1	25.1252
Q9QXK3	Coatomer subunit gamma-2	Copg2	25.1252
O70579	Peroxisomal membrane protein PMP34	Slc25a17	25.1237
Q99KU0	Vacuole membrane protein 1	Vmp1	25.1224
Q9Z1B5	Mitotic spindle assembly checkpoint protein MAD2A	Mad2l1	25.122
Q8CFE2	UPF0609 protein C4orf27 homolog		25.121
Q3THG9	Alanyl-tRNA editing protein Aarsd1	Aarsd1	25.1159
Q9ESU6	Bromodomain-containing protein 4	Brd4	25.1159
Q6P8X1	Sorting nexin-6;Sorting nexin-6, N-terminally processed	Snx6	25.1142
Q9JKY0	Cell differentiation protein RCD1 homolog	Rqcd1	25.1135
Q91V08	C-type lectin domain family 2 member D	Clec2d	25.1127
Q99KC8	von Willebrand factor A domain-containing protein 5A	Vwa5a	25.1117
Q8CHW4	Translation initiation factor eIF-2B subunit epsilon	Eif2b5	25.1117
Q9QXG4	Acetyl-coenzyme A synthetase, cytoplasmic	Acss2	25.1101
Q99J56	Derlin-1	Derl1	25.1065
Q9QXZ0	Microtubule-actin cross-linking factor 1	Macf1	25.1065
O08638	Myosin-11	Myh11	25.1024
B1AZI6	THO complex subunit 2	Thoc2	25.0959
Q9CR00	26S proteasome non-ATPase regulatory subunit 9	Psmd9	25.0959
P16675	Lysosomal protective protein;Lysosomal protective protein 32 kDa chain;Lysosomal protective protein 20 kDa chain	Ctsa	25.095
O70493	Sorting nexin-12	Snx12	25.095
Q922J3	CAP-Gly domain-containing linker protein 1	Clip1	25.0853
Q91VH2	Sorting nexin-9	Snx9	25.0837
Q9CQN6	Transmembrane protein 14C	Tmem14c	25.0823
Q9QVP9	Protein-tyrosine kinase 2-beta	Ptk2b	25.0816
P97760	DNA-directed RNA polymerase II subunit RPB3	Polr2c	25.0816
Q8BGS7	Choline/ethanolaminephosphotransferase 1	Cept1	25.074
Q61466	SWI/SNF-related matrix-associated actin-dependent regulator of chromatin subfamily D member 1	Smarcd1	25.0684
P53702	Cytochrome c-type heme lyase	Hccs	25.0684
O55101	Synaptogyrin-2	Syngr2	25.0642
P51174	Long-chain specific acyl-CoA dehydrogenase, mitochondrial	Acadl	25.0607
O08914	Fatty-acid amide hydrolase 1	Faah	25.0531
P00416	Cytochrome c oxidase subunit 3	mt-Co3	25.0516
Q6NZN0	RNA-binding protein 26	Rbm26	25.0489
Q62384	Zinc finger protein ZPR1	Zpr1	25.0489
Q9DC23	DnaJ homolog subfamily C member 10	Dnajc10	25.0405
Q99PV8	B-cell lymphoma/leukemia 11B	Bcl11b	25.039
Q9Z0W3	Nuclear pore complex protein Nup160	Nup160	25.0374
Q9ER88	28S ribosomal protein S29, mitochondrial	Dap3	25.0374
Q9EQI8	39S ribosomal protein L46, mitochondrial	Mrpl46	25.0374
Q9DCE5	p21-activated protein kinase-interacting protein 1	Pak1ip1	25.0374
P70318	Nucleolysin TIAR	Tial1	25.0339
Q8BW70	Ubiquitin carboxyl-terminal hydrolase 38	Usp38	25.0319
Q9D0R8	Protein LSM12 homolog	Lsm12	25.0311
P28667	MARCKS-related protein	Marcksl1	25.0311
Q9CQ91	NADH dehydrogenase [ubiquinone] 1 alpha subcomplex subunit 3	Ndufa3	25.0282
Q99J99	3-mercaptopyruvate sulfurtransferase	Mpst	25.0261
P10107	Annexin A1	Anxa1	25.0193
Q8BHL8	Proteasome inhibitor PI31 subunit	Psmf1	25.0184
Q8K297	Procollagen galactosyltransferase 1	Colgalt1	25.0172
Q6PGH2	Hematological and neurological expressed 1-like protein	Hn1l	25.0172
Q8BYA0	Tubulin-specific chaperone D	Tbcd	25.0172
Q99LJ1	Tissue alpha-L-fucosidase	Fuca1	25.0098
Q63829	COMM domain-containing protein 3	Commd3	25.0085
Q61249	Immunoglobulin-binding protein 1	Igbp1	25.0075
P28843	Dipeptidyl peptidase 4;Dipeptidyl peptidase 4 membrane form;Dipeptidyl peptidase 4 soluble form	Dpp4	25.0075
Q9CR51	V-type proton ATPase subunit G 1	Atp6v1g1	25.0042
Q9CZ04	COP9 signalosome complex subunit 7a	Cops7a	24.9995
Q9WTX6	Cullin-1	Cul1	24.9986
Q8BVF2	Phosducin-like protein 3	Pdcl3	24.9968
Q8JZX4	Splicing factor 45	Rbm17	24.9929
O08759	Ubiquitin-protein ligase E3A	Ube3a	24.9929
Q99LR1	Monoacylglycerol lipase ABHD12	Abhd12	24.9923
Q5DTM8	E3 ubiquitin-protein ligase BRE1A	Rnf20	24.9923
Q9JI48	Placenta-specific gene 8 protein	Plac8	24.9893
Q9DB27	Malignant T-cell-amplified sequence 1	Mcts1	24.9861
O88508	DNA (cytosine-5)-methyltransferase 3A	Dnmt3a	24.9852
Q60715	Prolyl 4-hydroxylase subunit alpha-1	P4ha1	24.9822
Q922H4	Mannose-1-phosphate guanyltransferase alpha	Gmppa	24.9811
Q9EQP2	EH domain-containing protein 4	Ehd4	24.9778
P62838;P61079	Ubiquitin-conjugating enzyme E2 D2;Ubiquitin-conjugating enzyme E2 D3	Ube2d2;Ube2d3	24.9773
Q91VM9	Inorganic pyrophosphatase 2, mitochondrial	Ppa2	24.9773
Q9Z199;P63271	Transcription elongation factor SPT4-B;Transcription elongation factor SPT4-A	Supt4h1b;Supt4h1a	24.9733
Q9WTP7	GTP:AMP phosphotransferase AK3, mitochondrial	Ak3	24.9721
Q9CQV6;Q91VR7	Microtubule-associated proteins 1A/1B light chain 3B;Microtubule-associated proteins 1A/1B light chain 3A	Map1lc3b;Map1lc3a	24.9694
Q99JX7	Nuclear RNA export factor 1	Nxf1	24.9686
Q5EG47	5-AMP-activated protein kinase catalytic subunit alpha-1	Prkaa1	24.9667
Q7TT37	Elongator complex protein 1	Ikbkap	24.9658
Q9CQQ8	U6 snRNA-associated Sm-like protein LSm7	Lsm7	24.963
Q9QUM4	Signaling lymphocytic activation molecule	Slamf1	24.9608
Q9CPU2	NADH dehydrogenase [ubiquinone] 1 beta subcomplex subunit 2, mitochondrial	Ndufb2	24.9586
Q8CHP8	Phosphoglycolate phosphatase	Pgp	24.9572
Q9WUU7	Cathepsin Z	Ctsz	24.9473
Q3UMW7	MAP kinase-activated protein kinase 3	Mapkapk3	24.9473
P29416	Beta-hexosaminidase subunit alpha	Hexa	24.9448
Q9QYF1	Retinol dehydrogenase 11	Rdh11	24.9388
Q9JLR9	HIG1 domain family member 1A, mitochondrial	Higd1a	24.9377
Q9CRA8	Exosome complex component RRP46	Exosc5	24.9374
Q80TA1	Ethanolaminephosphotransferase 1	Ept1	24.936
O35114	Lysosome membrane protein 2	Scarb2	24.936
P04441	H-2 class II histocompatibility antigen gamma chain	Cd74	24.931
Q6PIU9	Uncharacterized protein FLJ45252 homolog		24.931
Q9Z1T1	AP-3 complex subunit beta-1	Ap3b1	24.931
Q8BHG9	CGG triplet repeat-binding protein 1	Cggbp1	24.931
Q8BIH0	Histone deacetylase complex subunit SAP130	Sap130	24.9271
P61226	Ras-related protein Rap-2b	Rap2b	24.9263
O35215	D-dopachrome decarboxylase	Ddt	24.9222
Q64516	Glycerol kinase	Gk	24.9201
Q9CYA0	Cysteine-rich with EGF-like domain protein 2	Creld2	24.9192
Q9D7S7	60S ribosomal protein L22-like 1	Rpl22l1	24.918
Q9R0U0	Serine/arginine-rich splicing factor 10	Srsf10	24.9121
Q9CQ85	Mitochondrial import inner membrane translocase subunit Tim22	Timm22	24.9053
Q99K28	ADP-ribosylation factor GTPase-activating protein 2	Arfgap2	24.9053
Q9CZY3	Ubiquitin-conjugating enzyme E2 variant 1	Ube2v1	24.9053
Q6P1Y8	Type II inositol 3,4-bisphosphate 4-phosphatase	Inpp4b	24.9007
Q8BLF1	Neutral cholesterol ester hydrolase 1	Nceh1	24.8995
Q9DBE9	pre-rRNA processing protein FTSJ3	Ftsj3	24.8995
Q60823	RAC-beta serine/threonine-protein kinase	Akt2	24.8983
Q9Z1K5	E3 ubiquitin-protein ligase ARIH1	Arih1	24.8943
Q9QYF9	Protein NDRG3	Ndrg3	24.8943
Q9JJU8	SH3 domain-binding glutamic acid-rich-like protein	Sh3bgrl	24.8936
Q8BY87	Ubiquitin carboxyl-terminal hydrolase 47	Usp47	24.8922
Q8BXC6	COMM domain-containing protein 2	Commd2	24.8862
Q8C4B4	Protein unc-119 homolog B	Unc119b	24.8824
P62835	Ras-related protein Rap-1A	Rap1a	24.8824
P97770	THUMP domain-containing protein 3	Thumpd3	24.8818
Q3UZA1	CapZ-interacting protein	Rcsd1	24.8746
Q8CI51	PDZ and LIM domain protein 5	Pdlim5	24.8746
Q80YD1	ATP-dependent RNA helicase SUPV3L1, mitochondrial	Supv3l1	24.8736
Q9D0M5	Dynein light chain 2, cytoplasmic	Dynll2	24.869
P00329	Alcohol dehydrogenase 1	Adh1	24.8638
P49442	Inositol polyphosphate 1-phosphatase	Inpp1	24.8623
Q8BIJ6	Isoleucine--tRNA ligase, mitochondrial	Iars2	24.8604
Q6ZWY3	40S ribosomal protein S27-like	Rps27l	24.8586
P07607	Thymidylate synthase	Tyms	24.857
Q8BRN9	Coiled-coil and C2 domain-containing protein 1B	Cc2d1b	24.8558
Q8R323	Replication factor C subunit 3	Rfc3	24.8546
P06795;P21447	Multidrug resistance protein 1B;Multidrug resistance protein 1A	Abcb1b;Abcb1a	24.8501
Q8R5H1	Ubiquitin carboxyl-terminal hydrolase 15	Usp15	24.8501
Q8BI84	Melanoma inhibitory activity protein 3	Mia3	24.8466
P52825	Carnitine O-palmitoyltransferase 2, mitochondrial	Cpt2	24.8437
Q8K0B2	Probable lysosomal cobalamin transporter	Lmbrd1	24.8425
Q8CI11	Guanine nucleotide-binding protein-like 3	Gnl3	24.8425
Q7TQK1	Integrator complex subunit 7	Ints7	24.8425
P70224	GTPase IMAP family member 1	Gimap1	24.842
Q8BK72	28S ribosomal protein S27, mitochondrial	Mrps27	24.8326
Q8K183	Pyridoxal kinase	Pdxk	24.8293
Q9R060	Cytosolic Fe-S cluster assembly factor NUBP1	Nubp1	24.8269
Q91VR8	Protein BRICK1	Brk1	24.8256
Q8BH74	Nuclear pore complex protein Nup107	Nup107	24.825
Q8R502	Volume-regulated anion channel subunit LRRC8C	Lrrc8c	24.825
Q921Z5	Tumor necrosis factor alpha-induced protein 8	Tnfaip8	24.8218
Q8R332	Nucleoporin p58/p45	Nupl1	24.8203
Q91WM2	Cat eye syndrome critical region protein 5 homolog	Cecr5	24.8157
Q9D8Y0	EF-hand domain-containing protein D2	Efhd2	24.8144
Q9JKF7	39S ribosomal protein L39, mitochondrial	Mrpl39	24.8075
Q9CWU9	Nucleoporin Nup37	Nup37	24.8075
Q8BFP9	[Pyruvate dehydrogenase (acetyl-transferring)] kinase isozyme 1, mitochondrial	Pdk1	24.8075
Q8CEC0	Nuclear pore complex protein Nup88	Nup88	24.8007
Q9JK38	Glucosamine 6-phosphate N-acetyltransferase	Gnpnat1	24.8007
A2AF47	Dedicator of cytokinesis protein 11	Dock11	24.8007
Q8CHK3	Lysophospholipid acyltransferase 7	Mboat7	24.7994
P56873	Sjoegren syndrome/scleroderma autoantigen 1 homolog	Sssca1	24.7929
Q8CDG3	Deubiquitinating protein VCIP135	Vcpip1	24.7917
P59017	Bcl-2-like protein 13	Bcl2l13	24.7799
Q3TNL8	Inositol 1,4,5-trisphosphate receptor-interacting protein	Itprip	24.777
Q06180	Tyrosine-protein phosphatase non-receptor type 2	Ptpn2	24.7758
Q6P2K6	Serine/threonine-protein phosphatase 4 regulatory subunit 3A	Smek1	24.7729
Q9QUJ7	Long-chain-fatty-acid--CoA ligase 4	Acsl4	24.772
Q8R143	Pituitary tumor-transforming gene 1 protein-interacting protein	Pttg1ip	24.772
Q62170	P-selectin glycoprotein ligand 1	Selplg	24.772
Q62077	1-phosphatidylinositol 4,5-bisphosphate phosphodiesterase gamma-1	Plcg1	24.7696
Q91VC9	Growth hormone-inducible transmembrane protein	Ghitm	24.7668
P70362	Ubiquitin fusion degradation protein 1 homolog	Ufd1l	24.7668
Q6A0D4	Raftlin	Rftn1	24.7655
Q9D0G0	28S ribosomal protein S30, mitochondrial	Mrps30	24.765
O55222	Integrin-linked protein kinase	Ilk	24.7613
P56212	cAMP-regulated phosphoprotein 19	Arpp19	24.7613
Q05186	Reticulocalbin-1	Rcn1	24.7592
Q7TNS2	MICOS complex subunit Mic10	Minos1	24.7592
Q9CQ62	2,4-dienoyl-CoA reductase, mitochondrial	Decr1	24.7526
Q921E6	Polycomb protein EED	Eed	24.7494
Q7TPD0	Integrator complex subunit 3	Ints3	24.7494
Q9D0W5	Peptidyl-prolyl cis-trans isomerase-like 1	Ppil1	24.7459
P24788	Cyclin-dependent kinase 11B	Cdk11b	24.7431
P97429	Annexin A4	Anxa4	24.7431
P56960	Exosome component 10	Exosc10	24.7431
Q9CWY8	Ribonuclease H2 subunit A	Rnaseh2a	24.7422
Q6PAR5	GTPase-activating protein and VPS9 domain-containing protein 1	Gapvd1	24.7422
Q9D0F6	Replication factor C subunit 5	Rfc5	24.7391
P59328	WD repeat and HMG-box DNA-binding protein 1	Wdhd1	24.7373
Q9ET26	E3 ubiquitin-protein ligase RNF114	Rnf114	24.7373
Q91WV0	Protein Dr1	Dr1	24.7332
Q8K337	Type II inositol 1,4,5-trisphosphate 5-phosphatase	Inpp5b	24.7324
Q3UE37	Ubiquitin-conjugating enzyme E2 Z	Ube2z	24.7317
Q80U58;Q80U78	Pumilio homolog 2;Pumilio homolog 1	Pum2;Pum1	24.7309
Q8R404	Protein QIL1	Qil1	24.7238
Q5SVQ0	Histone acetyltransferase KAT7	Kat7	24.7233
Q91YE6	Importin-9	Ipo9	24.7233
A2A432	Cullin-4B	Cul4b	24.7233
Q8K3C3	Protein LZIC	Lzic	24.7233
Q9Z1P6	NADH dehydrogenase [ubiquinone] 1 alpha subcomplex subunit 7	Ndufa7	24.7233
Q6PD03	Serine/threonine-protein phosphatase 2A 56 kDa regulatory subunit alpha isoform	Ppp2r5a	24.7233
Q8R3N6	THO complex subunit 1	Thoc1	24.7233
Q9ERF3	WD repeat-containing protein 61;WD repeat-containing protein 61, N-terminally processed	Wdr61	24.7209
Q8BG51	Mitochondrial Rho GTPase 1	Rhot1	24.718
Q921J4	Ubiquitin-conjugating enzyme E2 S	Ube2s	24.7163
Q91ZJ5	UTP--glucose-1-phosphate uridylyltransferase	Ugp2	24.7117
Q62523	Zyxin	Zyx	24.7108
Q9R0P5	Destrin	Dstn	24.709
Q8VEE0	Ribulose-phosphate 3-epimerase	Rpe	24.7069
Q9JIG8	PRA1 family protein 2	Praf2	24.706
O35459	Delta(3,5)-Delta(2,4)-dienoyl-CoA isomerase, mitochondrial	Ech1	24.706
Q7TNG5	Echinoderm microtubule-associated protein-like 2	Eml2	24.7048
E9Q6J5		Bod1l	24.7018
Q9D020	Cytosolic 5-nucleotidase 3A	Nt5c3a	24.7011
Q8BGT7	Survival of motor neuron-related-splicing factor 30	Smndc1	24.6965
Q8VE22	28S ribosomal protein S23, mitochondrial	Mrps23	24.6965
Q9JHS3	Ragulator complex protein LAMTOR2	Lamtor2	24.6954
P33609	DNA polymerase alpha catalytic subunit	Pola1	24.6943
Q3TYX3	SET and MYND domain-containing protein 5	Smyd5	24.6943
P16110	Galectin-3	Lgals3	24.6943
Q61490	CD166 antigen	Alcam	24.6923
Q69ZQ2	Pre-mRNA-splicing factor ISY1 homolog	Isy1	24.6915
P62331	ADP-ribosylation factor 6	Arf6	24.6872
Q8BYW1	Rho GTPase-activating protein 25	Arhgap25	24.6862
Q4VBE8	WD repeat-containing protein 18	Wdr18	24.6862
P70268	Serine/threonine-protein kinase N1	Pkn1	24.6838
Q62084	Protein phosphatase 1 regulatory subunit 14B	Ppp1r14b	24.6838
Q9JHS9	Spliceosome-associated protein CWC15 homolog	Cwc15	24.6808
Q9CYI4	Putative RNA-binding protein Luc7-like 1	Luc7l	24.6786
Q8BH93	MAPK-interacting and spindle-stabilizing protein-like	Mapk1ip1l	24.678
P03921	NADH-ubiquinone oxidoreductase chain 5	Mtnd5	24.6751
P58462	Forkhead box protein P1	Foxp1	24.6751
Q9CR41	Huntingtin-interacting protein K	Hypk	24.6642
Q8CII2	Cell division cycle protein 123 homolog	Cdc123	24.6628
Q91YI0	Argininosuccinate lyase	Asl	24.6628
Q91WM3	U3 small nucleolar RNA-interacting protein 2	Rrp9	24.6618
Q6ZQ88	Lysine-specific histone demethylase 1A	Kdm1a	24.6581
P61211	ADP-ribosylation factor-like protein 1	Arl1	24.6564
Q9DC70	NADH dehydrogenase [ubiquinone] iron-sulfur protein 7, mitochondrial	Ndufs7	24.6556
Q9DBG5	Perilipin-3	Plin3	24.6536
P52760	Ribonuclease UK114	Hrsp12	24.6536
P62743	AP-2 complex subunit sigma	Ap2s1	24.6536
Q8BYC6	Serine/threonine-protein kinase TAO3	Taok3	24.6524
Q6NS46	Protein RRP5 homolog	Pdcd11	24.651
Q8C163	Nuclease EXOG, mitochondrial	Exog	24.648
O35598	Disintegrin and metalloproteinase domain-containing protein 10	Adam10	24.6456
Q80V26	Inositol monophosphatase 3	Impad1	24.6437
Q7M6Y3	Phosphatidylinositol-binding clathrin assembly protein	Picalm	24.6437
Q9DBR0	A-kinase anchor protein 8	Akap8	24.6374
Q810U5	Coiled-coil domain-containing protein 50	Ccdc50	24.6366
O35130	Ribosomal RNA small subunit methyltransferase NEP1	Emg1	24.6366
Q9D6N5	Dr1-associated corepressor	Drap1	24.6347
Q62465	Synaptic vesicle membrane protein VAT-1 homolog	Vat1	24.6336
Q8VE62	Polyadenylate-binding protein-interacting protein 1	Paip1	24.6329
Q9JKK1	Syntaxin-6	Stx6	24.6281
Q9D967	Magnesium-dependent phosphatase 1	Mdp1	24.6271
Q11136	Xaa-Pro dipeptidase	Pepd	24.6271
O55106	Striatin	Strn	24.6254
Q9Z1W9	STE20/SPS1-related proline-alanine-rich protein kinase	Stk39	24.6171
Q8BZN6	Dedicator of cytokinesis protein 10	Dock10	24.6171
Q8BK08	Transmembrane protein 11, mitochondrial	Tmem11	24.6171
Q9JLZ8	Single Ig IL-1-related receptor	Sigirr	24.6171
Q9CXW2	28S ribosomal protein S22, mitochondrial	Mrps22	24.6072
P97300	Neuroplastin	Nptn	24.6072
Q9WVE8	Protein kinase C and casein kinase substrate in neurons protein 2	Pacsin2	24.6062
Q3V3E1	Ubiquitin-associated and SH3 domain-containing protein A	Ubash3a	24.6049
[truncated: 1,633 more rows]

## Sheet: Fig1e_Th17_IPA
ID	Symbol	Entrez Gene Name	Location	Type(s)
P01899	HLA-A	major histocompatibility complex, class I, A	Plasma Membrane	other
P06795	Abcb1b	ATP-binding cassette, sub-family B (MDR/TAP), member 1B	Plasma Membrane	transporter
Q99LR1	ABHD12	abhydrolase domain containing 12	Plasma Membrane	enzyme
Q8BYZ1	ABI3	ABI family member 3	Plasma Membrane	other
P61161	ACTR2	ARP2 actin related protein 2 homolog	Plasma Membrane	other
Q99JY9	ACTR3	ARP3 actin related protein 3 homolog	Plasma Membrane	other
O35598	ADAM10	ADAM metallopeptidase domain 10	Plasma Membrane	peptidase
Q9Z0M6	ADGRE5	adhesion G protein-coupled receptor E5	Plasma Membrane	G-protein coupled receptor
Q8VDL4	ADPGK	ADP dependent glucokinase	Plasma Membrane	kinase
Q9JKV1	ADRM1	adhesion regulating molecule 1	Plasma Membrane	other
Q9WVK0	AGTRAP	angiotensin II receptor associated protein	Plasma Membrane	G-protein coupled receptor
Q61490	ALCAM	activated leukocyte cell adhesion molecule	Plasma Membrane	other
P30355	ALOX5AP	arachidonate 5-lipoxygenase activating protein	Plasma Membrane	other
Q80UP5	ANKRD13A	ankyrin repeat domain 13A	Plasma Membrane	other
Q6P9J9	ANO6	anoctamin 6	Plasma Membrane	ion channel
P10107	ANXA1	annexin A1	Plasma Membrane	enzyme
P07356	ANXA2	annexin A2	Plasma Membrane	other
P97429	ANXA4	annexin A4	Plasma Membrane	other
P48036	ANXA5	annexin A5	Plasma Membrane	transporter
P14824	ANXA6	annexin A6	Plasma Membrane	ion channel
Q07076	ANXA7	annexin A7	Plasma Membrane	ion channel
Q9DBG3	Ap2b1	adaptor-related protein complex 2, beta 1 subunit	Plasma Membrane	other
Q9Z1T1	AP3B1	adaptor related protein complex 3 beta 1 subunit	Plasma Membrane	transporter
Q9D7N9	APMAP	adipocyte plasma membrane associated protein	Plasma Membrane	enzyme
P62331	ARF6	ADP ribosylation factor 6	Plasma Membrane	transporter
Q9CQW2	ARL8B	ADP ribosylation factor like GTPase 8B	Plasma Membrane	enzyme
Q9D5T0	ATAD1	ATPase family, AAA domain containing 1	Plasma Membrane	enzyme
Q8VDN2	ATP1A1	ATPase Na+/K+ transporting subunit alpha 1	Plasma Membrane	transporter
P14094	ATP1B1	ATPase Na+/K+ transporting subunit beta 1	Plasma Membrane	transporter
P97370	ATP1B3	ATPase Na+/K+ transporting subunit beta 3	Plasma Membrane	transporter
G5E829	ATP2B1	ATPase plasma membrane Ca2+ transporting 1	Plasma Membrane	transporter
Q6Q477	ATP2B4	ATPase plasma membrane Ca2+ transporting 4	Plasma Membrane	transporter
P50516	ATP6V1A	ATPase H+ transporting V1 subunit A	Plasma Membrane	transporter
P01887	B2M	beta-2-microglobulin	Plasma Membrane	transmembrane receptor
D3Z6Q9	BIN2	bridging integrator 2	Plasma Membrane	other
P18572	BSG	basigin (Ok blood group)	Plasma Membrane	transporter
P40124	CAP1	cyclase associated actin cytoskeleton regulatory protein 1	Plasma Membrane	other
Q60865	CAPRIN1	cell cycle associated protein 1	Plasma Membrane	other
Q3V3V9	CARMIL2	capping protein regulator and myosin 1 linker 2	Plasma Membrane	other
P47774	CCR7	C-C motif chemokine receptor 7	Plasma Membrane	G-protein coupled receptor
A8E0Y8	CD101	CD101 molecule	Plasma Membrane	other
P08920	CD2	CD2 molecule	Plasma Membrane	transmembrane receptor
O54901	CD200	CD200 molecule	Plasma Membrane	other
P24161	CD247	CD247 molecule	Plasma Membrane	transmembrane receptor
P41272	CD27	CD27 molecule	Plasma Membrane	transmembrane receptor
P31041	CD28	CD28 molecule	Plasma Membrane	transmembrane receptor
Q61470	CD37	CD37 molecule	Plasma Membrane	other
P04235	CD3D	CD3d molecule	Plasma Membrane	transmembrane receptor
P22646	CD3E	CD3e molecule	Plasma Membrane	transmembrane receptor
P11942	CD3G	CD3g molecule	Plasma Membrane	transmembrane receptor
P06332	CD4	CD4 molecule	Plasma Membrane	transmembrane receptor
P15379	CD44	CD44 molecule (Indian blood group)	Plasma Membrane	other
Q61735	CD47	CD47 molecule	Plasma Membrane	transmembrane receptor
P18181	CD48	CD48 molecule	Plasma Membrane	other
P13379	CD5	CD5 molecule	Plasma Membrane	transmembrane receptor
Q61003	CD6	CD6 molecule	Plasma Membrane	transmembrane receptor
P37217	CD69	CD69 molecule	Plasma Membrane	transmembrane receptor
P04441	CD74	CD74 molecule	Plasma Membrane	transmembrane receptor
P35762	CD81	CD81 molecule	Plasma Membrane	other
P40237	CD82	CD82 molecule	Plasma Membrane	other
Q18PI6	CD84	CD84 molecule	Plasma Membrane	other
P40240	CD9	CD9 molecule	Plasma Membrane	other
P60766	Cdc42	cell division cycle 42	Plasma Membrane	enzyme
Q8BHL7	CDC42SE1	CDC42 small effector 1	Plasma Membrane	other
Q8BGH7	CDC42SE2	CDC42 small effector 2	Plasma Membrane	other
Q9CQX5	CLDND1	claudin domain containing 1	Plasma Membrane	other
Q91V08	Clec2d (includes others)	C-type lectin domain family 2, member d	Plasma Membrane	transmembrane receptor
Q9QYB1	CLIC4	chloride intracellular channel 4	Plasma Membrane	ion channel
Q61189	CLNS1A	chloride nucleotide-sensitive channel 1A	Plasma Membrane	ion channel
Q8VBZ3	CLPTM1	CLPTM1, transmembrane protein	Plasma Membrane	other
O08585	CLTA	clathrin light chain A	Plasma Membrane	other
Q6IRU5	CLTB	clathrin light chain B	Plasma Membrane	other
Q68FD5	CLTC	clathrin heavy chain	Plasma Membrane	other
Q9CX13	CNIH4	cornichon family AMPA receptor auxiliary protein 4	Plasma Membrane	other
Q9QXT0	CNPY2	canopy FGF signaling regulator 2	Plasma Membrane	other
Q8BIG7	COMTD1	catechol-O-methyltransferase domain containing 1	Plasma Membrane	enzyme
Q64735	CR1L	complement C3b/C4b receptor 1 like	Plasma Membrane	other
P12399	Ctla2a/Ctla2b	cytotoxic T lymphocyte-associated protein 2 alpha	Plasma Membrane	other
P09793	CTLA4	cytotoxic T-lymphocyte associated protein 4	Plasma Membrane	transmembrane receptor
Q91WC9	DAGLB	diacylglycerol lipase beta	Plasma Membrane	enzyme
A2ADY9	DDI2	DNA damage inducible 1 homolog 2	Plasma Membrane	transporter
O09005	DEGS1	delta 4-desaturase, sphingolipid 1	Plasma Membrane	enzyme
O08808	DIAPH1	diaphanous related formin 1	Plasma Membrane	other
Q811D0	DLG1	discs large MAGUK scaffold protein 1	Plasma Membrane	kinase
B1AZP2	DLGAP4	DLG associated protein 4	Plasma Membrane	other
P60904	DNAJC5	DnaJ heat shock protein family (Hsp40) member C5	Plasma Membrane	other
P39054	DNM2	dynamin 2	Plasma Membrane	enzyme
P97465	DOK1	docking protein 1	Plasma Membrane	kinase
O70469	DOK2	docking protein 2	Plasma Membrane	other
P28843	DPP4	dipeptidyl peptidase 4	Plasma Membrane	peptidase
Q91ZU6	Dst	dystonin	Plasma Membrane	other
Q9EQP2	EHD4	EH domain containing 4	Plasma Membrane	enzyme
P21995	EMB	embigin	Plasma Membrane	transporter
Q8C7X2	EMC1	ER membrane protein complex subunit 1	Plasma Membrane	other
P48193	EPB41	erythrocyte membrane protein band 4.1	Plasma Membrane	other
O70318	EPB41L2	erythrocyte membrane protein band 4.1 like 2	Plasma Membrane	other
Q80VP1	EPN1	epsin 1	Plasma Membrane	transporter
Q60902	EPS15L1	epidermal growth factor receptor pathway substrate 15 like 1	Plasma Membrane	other
Q8BFZ9	ERLIN2	ER lipid raft associated 2	Plasma Membrane	kinase
Q3TZZ7	ESYT2	extended synaptotagmin 2	Plasma Membrane	other
P70429	EVL	Enah/Vasp-like	Plasma Membrane	other
Q6KAR6	EXOC3	exocyst complex component 3	Plasma Membrane	transporter
Q8R313	EXOC6	exocyst complex component 6	Plasma Membrane	transporter
Q6PGF7	EXOC8	exocyst complex component 8	Plasma Membrane	other
P26040	EZR	ezrin	Plasma Membrane	other
O08914	FAAH	fatty acid amide hydrolase	Plasma Membrane	enzyme
Q9WUD8	FAIM	Fas apoptotic inhibitory molecule	Plasma Membrane	other
Q5F226	FAT2	FAT atypical cadherin 2	Plasma Membrane	other
Q8K285	FCHO1	FCH domain only 1	Plasma Membrane	other
Q9R059	FHL3	four and a half LIM domains 3	Plasma Membrane	other
Q6P9Q6	FKBP15	FK506 binding protein 15	Plasma Membrane	enzyme
O08917	FLOT1	flotillin 1	Plasma Membrane	other
Q60634	FLOT2	flotillin 2	Plasma Membrane	other
P97808	FXYD5	FXYD domain containing ion transport regulator 5	Plasma Membrane	ion channel
P39688	FYN	FYN proto-oncogene, Src family tyrosine kinase	Plasma Membrane	kinase
Q8CFB4	GBP5	guanylate binding protein 5	Plasma Membrane	enzyme
Q9JL56	GDE1	glycerophosphodiester phosphodiesterase 1	Plasma Membrane	enzyme
P27601	GNA13	G protein subunit alpha 13	Plasma Membrane	enzyme
P08752	GNAI2	G protein subunit alpha i2	Plasma Membrane	enzyme
P63094	GNAS	GNAS complex locus	Plasma Membrane	enzyme
P62874	GNB1	G protein subunit beta 1	Plasma Membrane	enzyme
P62880	GNB2	G protein subunit beta 2	Plasma Membrane	enzyme
Q9DAS9	GNG12	G protein subunit gamma 12	Plasma Membrane	enzyme
P63213	GNG2	G protein subunit gamma 2	Plasma Membrane	enzyme
Q80SZ7	GNG5	G protein subunit gamma 5	Plasma Membrane	other
Q8BUV3	GPHN	gephyrin	Plasma Membrane	enzyme
Q8BUV8	GPR107	G protein-coupled receptor 107	Plasma Membrane	G-protein coupled receptor
Q91WD0	GPR108	G protein-coupled receptor 108	Plasma Membrane	G-protein coupled receptor
Q3U6B2	GPR183	G protein-coupled receptor 183	Plasma Membrane	G-protein coupled receptor
Q8BFQ3	GPR68	G protein-coupled receptor 68	Plasma Membrane	G-protein coupled receptor
O70293	GRK6	G protein-coupled receptor kinase 6	Plasma Membrane	kinase
P14438	HLA-DQA1	major histocompatibility complex, class II, DQ alpha 1	Plasma Membrane	transmembrane receptor
P14483	HLA-DQB1	major histocompatibility complex, class II, DQ beta 1	Plasma Membrane	other
P06339	HLA-E	major histocompatibility complex, class I, E	Plasma Membrane	transmembrane receptor
Q00547	HMMR	hyaluronan mediated motility receptor	Plasma Membrane	transmembrane receptor
P13597	ICAM1	intercellular adhesion molecule 1	Plasma Membrane	transmembrane receptor
P35330	ICAM2	intercellular adhesion molecule 2	Plasma Membrane	other
Q60751	IGF1R	insulin like growth factor 1 receptor	Plasma Membrane	transmembrane receptor
Q07113	IGF2R	insulin like growth factor 2 receptor	Plasma Membrane	transmembrane receptor
P01872	IGHM	immunoglobulin heavy constant mu	Plasma Membrane	transmembrane receptor
Q61098	IL18R1	interleukin 18 receptor 1	Plasma Membrane	transmembrane receptor
O70394	IL27RA	interleukin 27 receptor subunit alpha	Plasma Membrane	transmembrane receptor
P01590	IL2RA	interleukin 2 receptor subunit alpha	Plasma Membrane	transmembrane receptor
P16297	IL2RB	interleukin 2 receptor subunit beta	Plasma Membrane	transmembrane receptor
P34902	IL2RG	interleukin 2 receptor subunit gamma	Plasma Membrane	transmembrane receptor
O55222	ILK	integrin linked kinase	Plasma Membrane	kinase
Q8K337	INPP5B	inositol polyphosphate-5-phosphatase B	Plasma Membrane	phosphatase
Q61739	ITGA6	integrin subunit alpha 6	Plasma Membrane	transmembrane receptor
Q60677	ITGAE	integrin subunit alpha E	Plasma Membrane	other
P24063	ITGAL	integrin subunit alpha L	Plasma Membrane	transmembrane receptor
P09055	ITGB1	integrin subunit beta 1	Plasma Membrane	transmembrane receptor
P11835	ITGB2	integrin subunit beta 2	Plasma Membrane	transmembrane receptor
P26011	ITGB7	integrin subunit beta 7	Plasma Membrane	transmembrane receptor
Q61500	ITM2A	integral membrane protein 2A	Plasma Membrane	other
O89051	ITM2B	integral membrane protein 2B	Plasma Membrane	other
Q9ERI5	JMJD6	arginine demethylase and lysine hydroxylase	Plasma Membrane	transmembrane receptor
O88824	JTB	jumping translocation breakpoint	Plasma Membrane	other
P62482	KCNAB2	potassium voltage-gated channel subfamily A regulatory beta subunit 2	Plasma Membrane	ion channel
Q6WVG3	KCTD12	potassium channel tetramerization domain containing 12	Plasma Membrane	ion channel
Q6S5J6	KRIT1	KRIT1, ankyrin repeat containing	Plasma Membrane	other
Q5RL79	KRTCAP2	keratinocyte associated protein 2	Plasma Membrane	enzyme
Q61790	LAG3	lymphocyte activating 3	Plasma Membrane	transmembrane receptor
P11438	LAMP1	lysosomal associated membrane protein 1	Plasma Membrane	other
P17047	LAMP2	lysosomal associated membrane protein 2	Plasma Membrane	enzyme
Q9CQ22	LAMTOR1	late endosomal/lysosomal adaptor, MAPK and MTOR activator 1	Plasma Membrane	other
O89112	LANCL1	LanC like 1	Plasma Membrane	other
O54957	LAT	linker for activation of T-cells	Plasma Membrane	other
Q9CQ74	LEPROTL1	leptin receptor overlapping transcript like 1	Plasma Membrane	other
Q07797	LGALS3BP	galectin 3 binding protein	Plasma Membrane	transmembrane receptor
Q91V01	LPCAT3	lysophosphatidylcholine acyltransferase 3	Plasma Membrane	enzyme
P55302	LRPAP1	LDL receptor related protein associated protein 1	Plasma Membrane	other
Q8R502	LRRC8C	leucine rich repeat containing 8 VRAC subunit C	Plasma Membrane	ion channel
P05533	Ly6a (includes others)	lymphocyte antigen 6 complex, locus A	Plasma Membrane	other
Q64253	LY6E	lymphocyte antigen 6 family member E	Plasma Membrane	other
Q60767	LY75	lymphocyte antigen 75	Plasma Membrane	transmembrane receptor
Q01965	LY9	lymphocyte antigen 9	Plasma Membrane	other
Q08288	LYAR	Ly1 antibody reactive	Plasma Membrane	other
Q9CQY5	MAGT1	magnesium transporter 1	Plasma Membrane	enzyme
P26645	Marcks	myristoylated alanine rich protein kinase C substrate	Plasma Membrane	other
Q8CHK3	MBOAT7	membrane bound O-acyltransferase domain containing 7	Plasma Membrane	enzyme
Q6ZQI3	MLEC	malectin	Plasma Membrane	other
Q921Y0	MOB1A	MOB kinase activator 1A	Plasma Membrane	other
Q9D023	MPC2	mitochondrial pyruvate carrier 2	Plasma Membrane	other
P70290	MPP1	membrane palmitoylated protein 1	Plasma Membrane	kinase
Q9JLB0	MPP6	membrane palmitoylated protein 6	Plasma Membrane	kinase
P26041	MSN	moesin	Plasma Membrane	other
Q80TA6	MTMR12	myotubularin related protein 12	Plasma Membrane	other
P22366	MYD88	myeloid differentiation primary response 88	Plasma Membrane	other
Q8BLF1	NCEH1	neutral cholesterol ester hydrolase 1	Plasma Membrane	enzyme
P57716	NCSTN	nicastrin	Plasma Membrane	peptidase
Q9JMH7	NEU3	neuraminidase 3	Plasma Membrane	enzyme
O55126	NIPSNAP2	nipsnap homolog 2	Plasma Membrane	other
Q6GQT9	NOMO1 (includes others)	NODAL modulator 1	Plasma Membrane	other
P97300	Nptn	neuroplastin	Plasma Membrane	other
Q61503	NT5E	5'-nucleotidase ecto	Plasma Membrane	phosphatase
P56380	NUDT2	nudix hydrolase 2	Plasma Membrane	phosphatase
Q99PG2	OGFR	opioid growth factor receptor	Plasma Membrane	other
B9EJ86	OSBPL8	oxysterol binding protein like 8	Plasma Membrane	transporter
Q9JIP4	PANX1	pannexin 1	Plasma Membrane	transporter
Q02242	PDCD1	programmed cell death 1	Plasma Membrane	phosphatase
Q08481	PECAM1	platelet and endothelial cell adhesion molecule 1	Plasma Membrane	other
O55022	PGRMC1	progesterone receptor membrane component 1	Plasma Membrane	transmembrane receptor
O35691	PNN	pinin, desmosome associated protein	Plasma Membrane	other
Q62086	PON2	paraoxonase 2	Plasma Membrane	enzyme
Q8BSS9	PPFIA2	PTPRF interacting protein alpha 2	Plasma Membrane	phosphatase
Q9D0W5	PPIL1	peptidylprolyl isomerase like 1	Plasma Membrane	enzyme
Q7TNP2	PPP2R1B	protein phosphatase 2 scaffold subunit Abeta	Plasma Membrane	phosphatase
P48453	PPP3CB	protein phosphatase 3 catalytic subunit beta	Plasma Membrane	phosphatase
Q6P2K6	PPP4R3A	protein phosphatase 4 regulatory subunit 3A	Plasma Membrane	other
P04925	PRNP	prion protein	Plasma Membrane	other
Q9JK23	PSMG1	proteasome assembly chaperone 1	Plasma Membrane	other
P06800	PTPRC	protein tyrosine phosphatase, receptor type C	Plasma Membrane	phosphatase
Q64697	PTPRCAP	protein tyrosine phosphatase, receptor type C associated protein	Plasma Membrane	other
Q91ZR1	RAB4B	RAB4B, member RAS oncogene family	Plasma Membrane	enzyme
P55258	RAB8A	RAB8A, member RAS oncogene family	Plasma Membrane	enzyme
P63001	RAC1	Rac family small GTPase 1	Plasma Membrane	enzyme
P61226	RAP2B	RAP2B, member of RAS oncogene family	Plasma Membrane	enzyme
Q60790	RASA3	RAS p21 protein activator 3	Plasma Membrane	ion channel
Q5EBH1	RASSF5	Ras association domain family member 5	Plasma Membrane	other
Q6A0D4	RFTN1	raftlin, lipid raft linker 1	Plasma Membrane	other
Q9JL25	RGS1	regulator of G protein signaling 1	Plasma Membrane	other
Q60855	RIPK1	receptor interacting serine/threonine kinase 1	Plasma Membrane	kinase
Q9QZL0	RIPK3	receptor interacting serine/threonine kinase 3	Plasma Membrane	kinase
P62071	RRAS2	RAS related 2	Plasma Membrane	enzyme
Q6ZPE2	SBF1	SET binding factor 1	Plasma Membrane	phosphatase
O35114	SCARB2	scavenger receptor class B member 2	Plasma Membrane	other
P60060	SEC61G	Sec61 translocon gamma subunit	Plasma Membrane	transporter
P18337	SELL	selectin L	Plasma Membrane	transmembrane receptor
Q62170	SELPLG	selectin P ligand	Plasma Membrane	other
Q62178	SEMA4A	semaphorin 4A	Plasma Membrane	other
O09126	SEMA4D	semaphorin 4D	Plasma Membrane	transmembrane receptor
P55194	SH3BP1	SH3 domain binding protein 1	Plasma Membrane	other
Q91WA6	SHARPIN	SHANK associated RH domain interactor	Plasma Membrane	other
Q9JLZ8	SIGIRR	single Ig and TIR domain containing	Plasma Membrane	transmembrane receptor
O55242	SIGMAR1	sigma non-opioid intracellular receptor 1	Plasma Membrane	transmembrane receptor
Q8C503	SIT1	signaling threshold regulating transmembrane adaptor 1	Plasma Membrane	other
Q9QUM4	SLAMF1	signaling lymphocytic activation molecule family member 1	Plasma Membrane	transmembrane receptor
Q9ET39	SLAMF6	SLAM family member 6	Plasma Membrane	transmembrane receptor
Q9WVL3	SLC12A7	solute carrier family 12 member 7	Plasma Membrane	transporter
P53986	SLC16A1	solute carrier family 16 member 1	Plasma Membrane	transporter
P57787	SLC16A3	solute carrier family 16 member 3	Plasma Membrane	transporter
P51912	SLC1A5	solute carrier family 1 member 5	Plasma Membrane	transporter
Q9JIM1	SLC29A1	solute carrier family 29 member 1 (Augustine blood group)	Plasma Membrane	transporter
P17809	SLC2A1	solute carrier family 2 member 1	Plasma Membrane	transporter
P32037	SLC2A3	solute carrier family 2 member 3	Plasma Membrane	transporter
Q8K2P7	SLC38A1	solute carrier family 38 member 1	Plasma Membrane	transporter
P13808	SLC4A2	solute carrier family 4 member 2	Plasma Membrane	transporter
Q8BTY2	SLC4A7	solute carrier family 4 member 7	Plasma Membrane	transporter
Q8JZR6	SLC4A8	solute carrier family 4 member 8	Plasma Membrane	transporter
Q09143	SLC7A1	solute carrier family 7 member 1	Plasma Membrane	transporter
Q9Z127	SLC7A5	solute carrier family 7 member 5	Plasma Membrane	transporter
P70441	SLC9A3R1	SLC9A3 regulator 1	Plasma Membrane	other
O09044	SNAP23	synaptosome associated protein 23	Plasma Membrane	transporter
Q9Z266	SNAPIN	SNAP associated protein	Plasma Membrane	other
P15702	SPN	sialophorin	Plasma Membrane	transmembrane receptor
P16546	SPTAN1	spectrin alpha, non-erythrocytic 1	Plasma Membrane	other
Q62261	SPTBN1	spectrin beta, non-erythrocytic 1	Plasma Membrane	other
P70302	STIM1	stromal interaction molecule 1	Plasma Membrane	ion channel
P55821	STMN2	stathmin 2	Plasma Membrane	other
P54116	STOM	stomatin	Plasma Membrane	other
Q99JB2	STOML2	stomatin like 2	Plasma Membrane	other
Q9Z1Z2	STRAP	serine/threonine kinase receptor associated protein	Plasma Membrane	other
P46978	STT3A	STT3A, catalytic subunit of the oligosaccharyltransferase complex	Plasma Membrane	enzyme
Q9D3G5	STX11	syntaxin 11	Plasma Membrane	transporter
P70452	STX4	syntaxin 4	Plasma Membrane	transporter
O70439	STX7	syntaxin 7	Plasma Membrane	transporter
O88983	STX8	syntaxin 8	Plasma Membrane	other
Q64324	STXBP2	syntaxin binding protein 2	Plasma Membrane	transporter
Q60770	STXBP3	syntaxin binding protein 3	Plasma Membrane	transporter
Q8K400	STXBP5	syntaxin binding protein 5	Plasma Membrane	other
Q8K4L3	SVIL	supervillin	Plasma Membrane	other
O09117	SYPL1	synaptophysin like 1	Plasma Membrane	transporter
Q4VBD2	TAPT1	transmembrane anterior posterior transformation 1	Plasma Membrane	G-protein coupled receptor
P58802	TBC1D10A	TBC1 domain family member 10A	Plasma Membrane	other
Q8BHL3	TBC1D10B	TBC1 domain family member 10B	Plasma Membrane	enzyme
Q9R099	TBL2	transducin beta like 2	Plasma Membrane	other
Q9CY27	TECR	trans-2,3-enoyl-CoA reductase	Plasma Membrane	enzyme
P47226	TES	testin LIM domain protein	Plasma Membrane	other
Q62351	TFRC	transferrin receptor	Plasma Membrane	transporter
P01831	THY1	Thy-1 cell surface antigen	Plasma Membrane	other
Q9Z0U1	TJP2	tight junction protein 2	Plasma Membrane	kinase
P26039	TLN1	talin 1	Plasma Membrane	other
Q9DBU0	TM9SF1	transmembrane 9 superfamily member 1	Plasma Membrane	transporter
P58021	TM9SF2	transmembrane 9 superfamily member 2	Plasma Membrane	transporter
Q8BK08	TMEM11	transmembrane protein 11	Plasma Membrane	G-protein coupled receptor
Q9CQN6	TMEM14C	transmembrane protein 14C	Plasma Membrane	other
P52875	TMEM165	transmembrane protein 165	Plasma Membrane	other
Q9D1X9	TMEM50B	transmembrane protein 50B	Plasma Membrane	other
O35714	TNFRSF18	TNF receptor superfamily member 18	Plasma Membrane	transmembrane receptor
Q9ER63	Tnfrsf22/Tnfrsf23	tumor necrosis factor receptor superfamily, member 22	Plasma Membrane	transmembrane receptor
P47741	TNFRSF4	TNF receptor superfamily member 4	Plasma Membrane	transmembrane receptor
P58771	Tpm1	tropomyosin 1, alpha	Plasma Membrane	other
Q9WTR1	TRPV2	transient receptor potential cation channel subfamily V member 2	Plasma Membrane	ion channel
Q8QZY6	TSPAN14	tetraspanin 14	Plasma Membrane	other
O70401	TSPAN6	tetraspanin 6	Plasma Membrane	other
P23591	TSTA3	tissue specific transplantation antigen P35B	Plasma Membrane	enzyme
Q8BGB2	TTC7A	tetratricopeptide repeat domain 7A	Plasma Membrane	other
Q6P5F7	TTYH3	tweety family member 3	Plasma Membrane	ion channel
Q8BTV1	TUSC3	tumor suppressor candidate 3	Plasma Membrane	transporter
Q99KD5	UNC45A	unc-45 myosin chaperone A	Plasma Membrane	other
P70398	USP9X	ubiquitin specific peptidase 9, X-linked	Plasma Membrane	peptidase
P63024	VAMP3	vesicle associated membrane protein 3	Plasma Membrane	other
O70404	VAMP8	vesicle associated membrane protein 8	Plasma Membrane	transporter
Q9WV55	VAPA	VAMP associated protein A	Plasma Membrane	other
Q9QY76	VAPB	VAMP associated protein B and C	Plasma Membrane	other
P70460	VASP	vasodilator stimulated phosphoprotein	Plasma Membrane	other
Q62465	VAT1	vesicle amine transport 1	Plasma Membrane	transporter
Q64727	VCL	vinculin	Plasma Membrane	enzyme
Q8BGQ1	VIPAS39	VPS33B interacting protein, apical-basolateral polarity regulator, spe-39 homolog	Plasma Membrane	other
Q99KU0	VMP1	vacuole membrane protein 1	Plasma Membrane	other
Q9D659	VSIR	V-set immunoregulatory receptor	Plasma Membrane	other
O88384	VTI1B	vesicle transport through interaction with t-SNAREs 1B	Plasma Membrane	transporter
Q8BH43	WASF2	WAS protein family member 2	Plasma Membrane	other
P43404	ZAP70	zeta chain of T-cell receptor associated protein kinase 70	Plasma Membrane	kinase
Q3UPF5	ZC3HAV1	zinc finger CCCH-type containing, antiviral 1	Plasma Membrane	other
Q5Y5T1	ZDHHC20	zinc finger DHHC-type containing 20	Plasma Membrane	enzyme
Q62523	ZYX	zyxin	Plasma Membrane	other
Q8K268	ABCF3	ATP binding cassette subfamily F member 3	Other	transporter
Q7M759	ABHD17B	abhydrolase domain containing 17B	Other	peptidase
Q4KML4	ABRACL	ABRA C-terminal like	Other	other
P54923	ADPRH	ADP-ribosylarginine hydrolase	Other	enzyme
Q80WC7	AGFG2	ArfGAP with FG repeats 2	Other	other
Q68FL4	AHCYL2	adenosylhomocysteinase like 2	Other	enzyme
Q8VC28	Akr1c12/Akr1c13	aldo-keto reductase family 1, member C13	Other	enzyme
B2RXR6	ANKRD44	ankyrin repeat domain 44	Other	other
Q3UL36	ARGLU1	arginine and glutamate rich 1	Other	other
A6H630	ARMT1	acidic residue methyltransferase 1	Other	enzyme
Q80Y55	BSDC1	BSD domain containing 1	Other	other
Q9CQH7	BTF3L4	basic transcription factor 3 like 4	Other	other
Q9R0P4	C11orf58	chromosome 11 open reading frame 58	Other	other
Q8VD62	C11orf68	chromosome 11 open reading frame 68	Other	other
Q9D937	C11orf98	chromosome 11 open reading frame 98	Other	other
Q8BWQ6	C16orf62	chromosome 16 open reading frame 62	Other	other
Q3TYS2	C17orf62	chromosome 17 open reading frame 62	Other	other
Q9D7E4	C19orf25	chromosome 19 open reading frame 25	Other	other
Q99LX5	C1orf35	chromosome 1 open reading frame 35	Other	other
Q5EBG8	C1orf50	chromosome 1 open reading frame 50	Other	other
Q9D1K7	C20orf27	chromosome 20 open reading frame 27	Other	other
Q149G0	C2orf68	chromosome 2 open reading frame 68	Other	other
Q8BR90	C5orf51	chromosome 5 open reading frame 51	Other	other
Q9CXL3	C7orf50	chromosome 7 open reading frame 50	Other	other
Q3TQI7	C9orf78	chromosome 9 open reading frame 78	Other	other
Q8R0X2	CACUL1	CDK2 associated cullin domain 1	Other	other
Q8VEH6	CBWD1	COBW domain containing 1	Other	other
Q8R344	CCDC12	coiled-coil domain containing 12	Other	other
Q9D8X2	CCDC124	coiled-coil domain containing 124	Other	other
Q8C7V8	CCDC134	coiled-coil domain containing 134	Other	other
Q9CR29	CCDC43	coiled-coil domain containing 43	Other	other
Q8C6E0	CFAP36	cilia and flagella associated protein 36	Other	other
Q9D1P4	CHORDC1	cysteine and histidine rich domain containing 1	Other	other
Q8BXA5	CLPTM1L	CLPTM1 like	Other	other
Q9CZT6	CMSS1	cms1 ribosomal small subunit homolog (yeast)	Other	other
Q8BQ47	CNPY4	canopy FGF signaling regulator 4	Other	other
Q8BXC6	COMMD2	COMM domain containing 2	Other	other
Q3V4B5	Commd6	COMM domain containing 6	Other	other
Q9CZG3	COMMD8	COMM domain containing 8	Other	other
Q9CYA0	CRELD2	cysteine rich with EGF like domains 2	Other	other
Q8CI33	CWF19L1	CWF19 like 1, cell cycle control (S. pombe)	Other	other
Q9CXV9	DCUN1D5	defective in cullin neddylation 1 domain containing 5	Other	other
Q9CQJ6	DENR	density regulated re-initiation and release factor	Other	other
Q9CXR1	DHRS7	dehydrogenase/reductase 7	Other	enzyme
Q6PE54	DHX40	DEAH-box helicase 40	Other	enzyme
Q91WT4	DNAJC17	DnaJ heat shock protein family (Hsp40) member C17	Other	other
Q8BHA3	DTD2	D-tyrosyl-tRNA deacylase 2 (putative)	Other	other
Q91XI1	DUS3L	dihydrouridine synthase 3 like	Other	other
Q9D8Y0	EFHD2	EF-hand domain family member D2	Other	other
P48024	Eif1	eukaryotic translation initiation factor 1	Other	other
Q8BMJ3	EIF1AY	eukaryotic translation initiation factor 1A, Y-linked	Other	translation regulator
Q9Z0N2	Eif2s3y	eukaryotic translation initiation factor 2, subunit 3, structural gene Y-linked	Other	other
Q8K0G5	EIPR1	EARP complex and GARP complex interacting protein 1	Other	other
Q8VC03	EML3	echinoderm microtubule associated protein like 3	Other	other
Q78T81	FAM102A	family with sequence similarity 102 member A	Other	other
Q3TGF2	FAM107B	family with sequence similarity 107 member B	Other	other
Q8VE88	FAM114A2	family with sequence similarity 114 member A2	Other	other
Q8BWU3	FAM131A	family with sequence similarity 131 member A	Other	transporter
Q9CVI2	FAM133B	family with sequence similarity 133 member B	Other	other
Q8CHT6	Fam169b	family with sequence similarity 169, member B	Other	other
Q9D8N2	FAM45A	family with sequence similarity 45 member A	Other	other
Q8BHZ0	FAM49A	family with sequence similarity 49 member A	Other	other
Q3TJZ6	FAM98A	family with sequence similarity 98 member A	Other	other
Q75N62	GIMAP8	GTPase, IMAP family member 8	Other	other
Q69ZC8	GPALPP1	GPALPP motifs containing 1	Other	other
A2A6A1	GPATCH8	G-patch domain containing 8	Other	other
Q8BQM4	HEATR3	HEAT repeat containing 3	Other	other
Q69ZR2	HECTD1	HECT domain E3 ubiquitin protein ligase 1	Other	enzyme
Q921F4	HNRNPLL	heterogeneous nuclear ribonucleoprotein L like	Other	other
Q3TC93	HS1BP3	HCLS1 binding protein 3	Other	other
Q5DTN8	JAKMIP3	Janus kinase and microtubule interacting protein 3	Other	other
Q8BNW9	KBTBD11	kelch repeat and BTB domain containing 11	Other	other
Q80U38	KHNYN	KH and NYN domain containing	Other	other
Q91X21	KIAA2013	KIAA2013	Other	other
Q9D1R2	KTI12	KTI12 chromatin associated homolog	Other	other
Q8BGB5	LIMD2	LIM domain containing 2	Other	other
Q8C3X8	LMF2	lipase maturation factor 2	Other	other
Q5XJV6	LMTK3	lemur tyrosine kinase 3	Other	kinase
Q505F5	LRRC47	leucine rich repeat containing 47	Other	other
Q9D0R8	LSM12	LSM12 homolog	Other	other
Q6NSQ7	LTV1	LTV1 ribosome biogenesis factor	Other	other
Q7TNC4	LUC7L2	LUC7 like 2, pre-mRNA splicing factor	Other	other
Q8K3C3	LZIC	leucine zipper and CTNNBIP1 domain containing	Other	other
Q8K3A9	MEPCE	methylphosphate capping enzyme	Other	enzyme
Q9DC37	MFSD1	major facilitator superfamily domain containing 1	Other	transporter
Q9D2V8	MFSD10	major facilitator superfamily domain containing 10	Other	transporter
Q3UBZ5	MIF4GD	MIF4G domain containing	Other	other
Q8BSU7	MOB3A	MOB kinase activator 3A	Other	other
Q9CWE0	MTFR1L	mitochondrial fission regulator 1 like	Other	other
Q8VE10	NAA40	N(alpha)-acetyltransferase 40, NatD catalytic subunit	Other	other
Q8BZW8	NHLRC2	NHL repeat containing 2	Other	enzyme
Q80XC6	NRDE2	NRDE-2, necessary for RNA interference, domain containing	Other	other
Q8C5P5	NT5DC1	5'-nucleotidase domain containing 1	Other	other
Q9D0B6	PBDC1	polysaccharide biosynthesis domain containing 1	Other	other
Q8BQ30	PPP1R18	protein phosphatase 1 regulatory subunit 18	Other	other
Q8K2V1	PPP4R1	protein phosphatase 4 regulatory subunit 1	Other	phosphatase
Q9JIG8	PRAF2	PRA1 domain family member 2	Other	other
Q9D820	Prorsd1	prolyl-tRNA synthetase domain containing 1	Other	other
Q80SY5	PRPF38B	pre-mRNA processing factor 38B	Other	other
Q8R574	PRPSAP2	phosphoribosyl pyrophosphate synthetase associated protein 2	Other	other
Q3UPH1	PRRC1	proline rich coiled-coil 1	Other	other
Q3TLH4	PRRC2C	proline rich coiled-coil 2C	Other	other
Q8BJY1	PSMD5	proteasome 26S subunit, non-ATPase 5	Other	other
Q9CZH3	PSMG3	proteasome assembly chaperone 3	Other	other
P0C7N9	PSMG4	proteasome assembly chaperone 4	Other	transcription regulator
Q9D3U0	PUS10	pseudouridylate synthase 10	Other	other
Q8CE46	PUS7L	pseudouridylate synthase 7 like	Other	other
Q8BSI6	R3hcc1	R3H domain and coiled-coil containing 1	Other	other
Q6NZN0	RBM26	RNA binding motif protein 26	Other	other
Q91V81	RBM42	RNA binding motif protein 42	Other	other
Q8R0F5	RBMX2	RNA binding motif protein, X-linked 2	Other	other
Q3UZA1	RCSD1	RCSD domain containing 1	Other	other
Q9CQV4	RETREG3	reticulophagy regulator family member 3	Other	other
Q9CYZ6	REX1BD	required for excision 1-B domain containing	Other	other
Q5SVD0	RFLNB	refilin B	Other	other
Q922Q2	RIOK1	RIO kinase 1	Other	kinase
Q9CQ18	RNASEH2C	ribonuclease H2 subunit C	Other	other
Q80TE0	RPAP1	RNA polymerase II associated protein 1	Other	other
Q9D706	RPAP3	RNA polymerase II associated protein 3	Other	enzyme
Q9D7S7	Rpl22l1	ribosomal protein L22 like 1	Other	other
Q6ZWU9	Rps27/Rps27rt	ribosomal protein S27	Other	other
Q149F1	RPUSD2	RNA pseudouridylate synthase domain containing 2	Other	enzyme
A2RTL5	Rsrc2	arginine/serine-rich coiled-coil 2	Other	other
Q99K95	RTFDC1	replication termination factor 2 domain containing 1	Other	other
Q9CPR1	RWDD4	RWD domain containing 4	Other	other
Q9D2C2	SAAL1	serum amyloid A like 1	Other	other
Q689Z5	SBNO1	strawberry notch homolog 1	Other	enzyme
Q8K1J5	SDE2	SDE2 telomere maintenance homolog	Other	other
Q8BH69	SEPHS1	selenophosphate synthetase 1	Other	enzyme
P84102	SERF2	small EDRK-rich factor 2	Other	other
Q9Z179	SHCBP1	SHC binding and spindle associated 1	Other	other
Q3TYX3	SMYD5	SMYD family member 5	Other	other
P56873	SSSCA1	Sjogren syndrome/scleroderma autoantigen 1	Other	other
Q6NXN1	SZRD1	SUZ RNA binding domain containing 1	Other	other
Q8C5W3	TBCEL	tubulin folding cofactor E like	Other	other
P97770	THUMPD3	THUMP domain containing 3	Other	other
Q8K003	TMA7	translation machinery associated 7 homolog	Other	other
Q91W52	TMEM19	transmembrane protein 19	Other	other
Q9D710	TMX2	thioredoxin related transmembrane protein 2	Other	enzyme
P01849	Trac	T cell receptor alpha constant	Other	other
Q8C0G2	TRAF3IP3	TRAF3 interacting protein 3	Other	other
Q3UDK1	TRAFD1	TRAF-type zinc finger domain containing 1	Other	other
P04214	Trbv1	T cell receptor beta, variable 1	Other	other
Q9CWH5	TRMT11	tRNA methyltransferase 11 homolog	Other	enzyme
Q8BNV1	TRMT2A	tRNA methyltransferase 2 homolog A	Other	kinase
Q8C8T8	TSR2	TSR2, ribosome maturation factor	Other	other
Q9JHE7	TSSC4	tumor suppressing subtransferable candidate 4	Other	other
A6H6E9	TTC23L	tetratricopeptide repeat domain 23 like	Other	other
Q8CD92	TTC27	tetratricopeptide repeat domain 27	Other	other
Q8BYY4	TTC39B	tetratricopeptide repeat domain 39B	Other	other
Q810A3	TTC9C	tetratricopeptide repeat domain 9C	Other	other
Q3UDE2	TTLL12	tubulin tyrosine ligase like 12	Other	other
Q3UX10	TUBAL3	tubulin alpha like 3	Other	enzyme
Q3TW96	UAP1L1	UDP-N-acetylglucosamine pyrophosphorylase 1 like 1	Other	other
Q8BGG7	UBASH3B	ubiquitin associated and SH3 domain containing B	Other	enzyme
Q921J4	UBE2S	ubiquitin conjugating enzyme E2 S	Other	other
Q78JW9	UBFD1	ubiquitin family domain containing 1	Other	other
Q8BU04	UBR7	ubiquitin protein ligase E3 component n-recognin 7 (putative)	Other	enzyme
B1AVZ0	UPRT	uracil phosphoribosyltransferase homolog	Other	enzyme
Q8BW70	USP38	ubiquitin specific peptidase 38	Other	peptidase
Q9CX11	UTP23	UTP23, small subunit processome component	Other	other
Q8CBE3	WDR37	WD repeat domain 37	Other	other
Q9D0R9	WDR89	WD repeat domain 89	Other	other
Q3U5F4	YRDC	yrdC N6-threonylcarbamoyltransferase domain containing	Other	other
Q80ZJ6	ZER1	zyg-11 related cell cycle regulator	Other	enzyme
Q9DCH6	ZFAND6	zinc finger AN1-type containing 6	Other	other
Q9DCK4	ZNF414	zinc finger protein 414	Other	other
Q9D115	ZNF706	zinc finger protein 706	Other	other
Q0VEE6	ZNF800	zinc finger protein 800	Other	other
Q3UFS0	ZYG11B	zyg-11 family member B, cell cycle regulator	Other	other
O35368	IFI16	interferon gamma inducible protein 16	Nucleus	transcription regulator
Q61033	TMPO	thymopoietin	Nucleus	other
P58742	AAAS	aladin WD repeat nucleoporin	Nucleus	other
Q3THG9	AARSD1	alanyl-tRNA synthetase domain containing 1	Nucleus	enzyme
Q9JKX4	AATF	apoptosis antagonizing transcription factor	Nucleus	transcription regulator
Q3TCJ1	ABRAXAS2	abraxas 2, BRISC complex subunit	Nucleus	other
Q6ZQK5	ACAP2	ArfGAP with coiled-coil, ankyrin repeat and PH domains 2	Nucleus	other
Q9JIX8	ACIN1	apoptotic chromatin condensation inducer 1	Nucleus	enzyme
Q8BFZ3	ACTBL2	actin, beta like 2	Nucleus	other
Q9Z2N8	ACTL6A	actin like 6A	Nucleus	other
Q91ZS8	ADARB1	adenosine deaminase, RNA specific B1	Nucleus	enzyme
Q6PAT0	ADAT3	adenosine deaminase, tRNA specific 3	Nucleus	enzyme
Q99JT9	ADI1	acireductone dioxygenase 1	Nucleus	enzyme
P55264	ADK	adenosine kinase	Nucleus	kinase
Q9Z103	ADNP	activity dependent neuroprotector homeobox	Nucleus	transcription regulator
Q9Z248	AEBP2	AE binding protein 2	Nucleus	transcription regulator
P63002	AES	amino-terminal enhancer of split	Nucleus	transcription regulator
Q3UHD9	AGAP2	ArfGAP with GTPase domain, ankyrin repeat and PH domain 2	Nucleus	enzyme
Q8K2K6	AGFG1	ArfGAP with FG repeats 1	Nucleus	other
P30561	AHR	aryl hydrocarbon receptor	Nucleus	ligand-dependent nuclear receptor
O08915	AIP	aryl hydrocarbon receptor interacting protein	Nucleus	transcription regulator
Q9DBR0	AKAP8	A-kinase anchoring protein 8	Nucleus	other
Q9R0L7	AKAP8L	A-kinase anchoring protein 8 like	Nucleus	other
Q3TSG4	ALKBH5	alkB homolog 5, RNA demethylase	Nucleus	enzyme
O08583	Alyref	Aly/REF export factor	Nucleus	other
Q8JZV7	AMDHD2	amidohydrolase domain containing 2	Nucleus	enzyme
P53995	ANAPC1	anaphase promoting complex subunit 1	Nucleus	other
Q8BZQ7	ANAPC2	anaphase promoting complex subunit 2	Nucleus	other
Q8BTZ4	ANAPC5	anaphase promoting complex subunit 5	Nucleus	other
Q9WVM3	ANAPC7	anaphase promoting complex subunit 7	Nucleus	other
Q8K1C0	ANGEL2	angel homolog 2	Nucleus	other
Q99NH0	ANKRD17	ankyrin repeat domain 17	Nucleus	other
O35381	Anp32a	acidic (leucine-rich) nuclear phosphoprotein 32 family, member A	Nucleus	other
Q9EST5	Anp32b	acidic (leucine-rich) nuclear phosphoprotein 32 family, member B	Nucleus	other
P97384	ANXA11	annexin A11	Nucleus	other
P28352	APEX1	apurinic/apyrimidinic endodeoxyribonuclease 1	Nucleus	enzyme
Q8CFQ3	AQR	aquarius intron-binding spliceosomal factor	Nucleus	other
Q99K28	ARFGAP2	ADP ribosylation factor GTPase activating protein 2	Nucleus	other
A2BH40	ARID1A	AT-rich interaction domain 1A	Nucleus	transcription regulator
Q9Z1K6	ARIH2	ariadne RBR E3 ubiquitin protein ligase 2	Nucleus	enzyme
Q9DBR3	ARMC8	armadillo repeat containing 8	Nucleus	other
Q9DAP7	ASF1B	anti-silencing function 1B histone chaperone	Nucleus	other
Q91X20	ASH2L	ASH2 like histone lysine methyltransferase complex subunit	Nucleus	transcription regulator
O54984	ASNA1	arsA arsenite transporter, ATP-binding, homolog 1 (bacterial)	Nucleus	transporter
Q9Z2A5	ATE1	arginyltransferase 1	Nucleus	enzyme
Q62388	ATM	ATM serine/threonine kinase	Nucleus	kinase
Q61687	ATRX	ATRX, chromatin remodeler	Nucleus	transcription regulator
O70305	ATXN2	ataxin 2	Nucleus	other
Q7TQH0	ATXN2L	ataxin 2 like	Nucleus	other
Q9CVD2	ATXN3	ataxin 3	Nucleus	peptidase
Q3UI43	BABAM1	BRISC and BRCA1 A complex member 1	Nucleus	other
P97303	BACH2	BTB domain and CNC homolog 2	Nucleus	transcription regulator
Q9Z1R2	BAG6	BCL2 associated athanogene 6	Nucleus	enzyme
O54962	BANF1	barrier to autointegration factor 1	Nucleus	other
Q91XV3	BASP1	brain abundant membrane attached signal protein 1	Nucleus	transcription regulator
Q9Z277	BAZ1B	bromodomain adjacent to zinc finger domain 1B	Nucleus	transcription regulator
Q9D287	BCAS2	BCAS2, pre-mRNA processing factor	Nucleus	other
Q9CWI3	BCCIP	BRCA2 and CDKN1A interacting protein	Nucleus	other
Q99PV8	BCL11B	B-cell CLL/lymphoma 11B	Nucleus	transcription regulator
Q8K019	BCLAF1	BCL2 associated transcription factor 1	Nucleus	transcription regulator
O08539	BIN1	bridging integrator 1	Nucleus	other
E9Q6J5	BOD1L1	biorientation of chromosomes in cell division 1 like 1	Nucleus	other
P97452	BOP1	block of proliferation 1	Nucleus	other
Q9Z0S1	BPNT1	3'(2'), 5'-bisphosphate nucleotidase 1	Nucleus	phosphatase
Q8C3R1	BRAT1	BRCA1 associated ATM activator 1	Nucleus	other
P46737	BRCC3	BRCA1/BRCA2-containing complex subunit 3	Nucleus	enzyme
Q7JJ13	BRD2	bromodomain containing 2	Nucleus	kinase
Q9ESU6	Brd4	bromodomain containing 4	Nucleus	kinase
Q8R3B7	BRD8	bromodomain containing 8	Nucleus	transcription regulator
Q9DCA5	BRIX1	BRX1, biogenesis of ribosomes	Nucleus	other
Q99N20	BRMS1	breast cancer metastasis suppressor 1	Nucleus	enzyme
Q64152	BTF3	basic transcription factor 3	Nucleus	transcription regulator
Q9WVA3	BUB3	BUB3, mitotic checkpoint protein	Nucleus	other
Q6PGH1	Bud31	BUD31 homolog	Nucleus	transcription regulator
O54825	BYSL	bystin like	Nucleus	other
Q9JK81	C12orf10	chromosome 12 open reading frame 10	Nucleus	other
Q810Q5	C15orf48	chromosome 15 open reading frame 48	Nucleus	other
Q9DCT6	C17orf49	chromosome 17 open reading frame 49	Nucleus	other
Q8BGA7	C7orf26	chromosome 7 open reading frame 26	Nucleus	other
Q9CS00	CACTIN	cactin, spliceosome C complex subunit	Nucleus	other
Q9CXW3	CACYBP	calcyclin binding protein	Nucleus	other
P08414	CAMK4	calcium/calmodulin dependent protein kinase IV	Nucleus	kinase
P24452	CAPG	capping actin protein, gelsolin like	Nucleus	other
Q9WVG6	CARM1	coactivator associated arginine methyltransferase 1	Nucleus	transcription regulator
O89110	CASP8	caspase 8	Nucleus	peptidase
Q08024	CBFB	core-binding factor beta subunit	Nucleus	transcription regulator
P22682	CBL	Cbl proto-oncogene	Nucleus	transcription regulator
Q3TTA7	CBLB	Cbl proto-oncogene B	Nucleus	enzyme
P83917	CBX1	chromobox 1	Nucleus	transcription regulator
P23198	CBX3	chromobox 3	Nucleus	transcription regulator
Q61686	CBX5	chromobox 5	Nucleus	transcription regulator
Q8BRN9	CC2D1B	coiled-coil and C2 domain containing 1B	Nucleus	transcription regulator
Q8CH18	CCAR1	cell division cycle and apoptosis regulator 1	Nucleus	transcription regulator
Q4QRL3	CCDC88B	coiled-coil domain containing 88B	Nucleus	enzyme
P51943	CCNA2	cyclin A2	Nucleus	other
P30280	CCND2	cyclin D2	Nucleus	other
Q61458	CCNH	cyclin H	Nucleus	transcription regulator
O88874	CCNK	cyclin K	Nucleus	kinase
Q52KE7	CCNL1	cyclin L1	Nucleus	other
Q9QWV9	CCNT1	cyclin T1	Nucleus	transcription regulator
Q8CC12	CDAN1	codanin 1	Nucleus	other
Q8R349	CDC16	cell division cycle 16	Nucleus	other
Q8BGZ4	CDC23	cell division cycle 23	Nucleus	enzyme
Q99JP4	CDC26	cell division cycle 26	Nucleus	other
Q9DC48	CDC40	cell division cycle 40	Nucleus	other
Q6A068	CDC5L	cell division cycle 5 like	Nucleus	transcription regulator
Q8JZM7	CDC73	cell division cycle 73	Nucleus	other
P11440	CDK1	cyclin dependent kinase 1	Nucleus	kinase
P24788	CDK11A	cyclin dependent kinase 11A	Nucleus	kinase
Q69ZA1	CDK13	cyclin dependent kinase 13	Nucleus	kinase
P97377	CDK2	cyclin dependent kinase 2	Nucleus	kinase
O35207	CDK2AP1	cyclin dependent kinase 2 associated protein 1	Nucleus	other
P30285	CDK4	cyclin dependent kinase 4	Nucleus	kinase
P49615	CDK5	cyclin dependent kinase 5	Nucleus	kinase
Q99LM2	CDK5RAP3	CDK5 regulatory subunit associated protein 3	Nucleus	other
Q64261	CDK6	cyclin dependent kinase 6	Nucleus	kinase
Q99J95	CDK9	cyclin dependent kinase 9	Nucleus	kinase
P46414	CDKN1B	cyclin dependent kinase inhibitor 1B	Nucleus	kinase
Q8BI72	CDKN2AIP	CDKN2A interacting protein	Nucleus	transcription regulator
P53569	CEBPZ	CCAAT/enhancer binding protein zeta	Nucleus	transcription regulator
P28659	Celf1	CUGBP, Elav-like family member 1	Nucleus	other
Q9Z0H4	CELF2	CUGBP Elav-like family member 2	Nucleus	other
Q60952	CEP250	centrosomal protein 250	Nucleus	other
Q924Z4	CERS2	ceramide synthase 2	Nucleus	transcription regulator
Q9R1K9	CETN2	centrin 2	Nucleus	enzyme
P18760	CFL1	cofilin 1	Nucleus	other
Q8BHG9	CGGBP1	CGG triplet repeat binding protein 1	Nucleus	transcription regulator
Q9QWF0	CHAF1A	chromatin assembly factor 1 subunit A	Nucleus	other
Q9D0N7	CHAF1B	chromatin assembly factor 1 subunit B	Nucleus	other
E9PZM4	CHD2	chromodomain helicase DNA binding protein 2	Nucleus	enzyme
Q6PDQ2	CHD4	chromodomain helicase DNA binding protein 4	Nucleus	enzyme
A2A8L1	CHD5	chromodomain helicase DNA binding protein 5	Nucleus	enzyme
Q8BIW9	CHTF18	chromosome transmission fidelity factor 18	Nucleus	other
Q9CY57	Chtop	chromatin target of PRMT1	Nucleus	other
Q99KN2	CIAO1	cytosolic iron-sulfur assembly component 1	Nucleus	transcription regulator
Q9Z0F4	CIB1	calcium and integrin binding 1	Nucleus	other
P60824	CIRBP	cold inducible RNA binding protein	Nucleus	translation regulator
A2AGT5	CKAP5	cytoskeleton associated protein 5	Nucleus	transcription regulator
Q9Z1Q5	CLIC1	chloride intracellular channel 1	Nucleus	ion channel
O35492	CLK3	CDC like kinase 3	Nucleus	kinase
Q99LI9	CLP1	cleavage and polyadenylation factor I subunit 1	Nucleus	kinase
Q60649	CLPB	ClpB homolog, mitochondrial AAA ATPase chaperonin	Nucleus	transcription regulator
Q99KK2	CMAS	cytidine monophosphate N-acetylneuraminic acid synthetase	Nucleus	enzyme
Q9DBP5	CMPK1	cytidine/uridine monophosphate kinase 1	Nucleus	kinase
Q9DBC3	CMTR1	cap methyltransferase 1	Nucleus	enzyme
P53996	CNBP	CCHC-type zinc finger nucleic acid binding protein	Nucleus	transcription regulator
Q8C5L3	CNOT2	CCR4-NOT transcription complex subunit 2	Nucleus	transcription regulator
Q60809	CNOT7	CCR4-NOT transcription complex subunit 7	Nucleus	transcription regulator
Q5SU73	COIL	coilin	Nucleus	enzyme
Q8K4M5	COMMD1	copper metabolism domain containing 1	Nucleus	transporter
P61202	Cops2	COP9 signalosome subunit 2	Nucleus	transcription regulator
O35864	COPS5	COP9 signalosome subunit 5	Nucleus	transcription regulator
O88545	COPS6	COP9 signalosome subunit 6	Nucleus	other
Q8VBV7	COPS8	COP9 signalosome subunit 8	Nucleus	other
Q3U898	COPS9	COP9 signalosome subunit 9	Nucleus	other
Q8C166	CPNE1	copine 1	Nucleus	transporter
Q9EPU4	CPSF1	cleavage and polyadenylation specific factor 1	Nucleus	other
O35218	CPSF2	cleavage and polyadenylation specific factor 2	Nucleus	other
Q9QXK7	CPSF3	cleavage and polyadenylation specific factor 3	Nucleus	enzyme
Q6NVF9	CPSF6	cleavage and polyadenylation specific factor 6	Nucleus	other
Q8BTV2	CPSF7	cleavage and polyadenylation specific factor 7	Nucleus	other
Q01147	CREB1	cAMP responsive element binding protein 1	Nucleus	transcription regulator
O88668	CREG1	cellular repressor of E1A stimulated genes 1	Nucleus	transcription regulator
P63154	CRNKL1	crooked neck pre-mRNA splicing factor 1	Nucleus	other
Q91X84	CRTC3	CREB regulated transcription coactivator 3	Nucleus	other
Q9ERK4	CSE1L	chromosome segregation 1 like	Nucleus	transporter
Q60737	CSNK2A1	casein kinase 2 alpha 1	Nucleus	kinase
P97315	CSRP1	cysteine and glycine rich protein 1	Nucleus	other
Q99LC2	CSTF1	cleavage stimulation factor subunit 1	Nucleus	other
Q8BIQ5	CSTF2	cleavage stimulation factor subunit 2	Nucleus	other
Q99LI7	CSTF3	cleavage stimulation factor subunit 3	Nucleus	other
O88712	CTBP1	C-terminal binding protein 1	Nucleus	enzyme
Q61164	CTCF	CCCTC-binding factor	Nucleus	transcription regulator
Q7TSG2	CTDP1	CTD phosphatase subunit 1	Nucleus	phosphatase
Q9CWL8	CTNNBL1	catenin beta like 1	Nucleus	other
P70698	CTPS1	CTP synthase 1	Nucleus	enzyme
Q62018	CTR9	CTR9 homolog, Paf1/RNA polymerase II complex component	Nucleus	other
Q9WTX6	CUL1	cullin 1	Nucleus	enzyme
Q9D4H8	CUL2	cullin 2	Nucleus	enzyme
Q9JLV5	CUL3	cullin 3	Nucleus	enzyme
Q3TCH7	CUL4A	cullin 4A	Nucleus	other
A2A432	CUL4B	cullin 4B	Nucleus	other
Q9D5V5	CUL5	cullin 5	Nucleus	ion channel
P70403	Cux1	cut-like homeobox 1	Nucleus	transcription regulator
Q9JHS9	CWC15	CWC15 spliceosome associated protein homolog	Nucleus	other
Q8C5N3	CWC22	CWC22 spliceosome associated protein homolog	Nucleus	other
Q3TKY6	CWC27	CWC27 spliceosome associated protein homolog	Nucleus	enzyme
Q9CWW7	CXXC1	CXXC finger protein 1	Nucleus	transcription regulator
Q80TR8	DCAF1	DDB1 and CUL4 associated factor 1	Nucleus	kinase
Q6PAC3	DCAF13	DDB1 and CUL4 associated factor 13	Nucleus	other
Q8N7N5	DCAF8	DDB1 and CUL4 associated factor 8	Nucleus	other
P43346	DCK	deoxycytidine kinase	Nucleus	kinase
Q91YD3	DCP1A	decapping mRNA 1A	Nucleus	other
Q9DAR7	DCPS	decapping enzyme, scavenger	Nucleus	enzyme
Q9Z0Y1	DCTN3	dynactin subunit 3	Nucleus	other
Q8CBY8	DCTN4	dynactin subunit 4	Nucleus	other
Q9QZ73	DCUN1D1	defective in cullin neddylation 1 domain containing 1	Nucleus	other
Q3U1J4	DDB1	damage specific DNA binding protein 1	Nucleus	other
Q91VR5	DDX1	DEAD-box helicase 1	Nucleus	enzyme
Q501J6	DDX17	DEAD-box helicase 17	Nucleus	enzyme
Q8K363	DDX18	DEAD-box helicase 18	Nucleus	enzyme
Q61655	DDX19A	DEAD-box helicase 19A	Nucleus	enzyme
Q9JJY4	DDX20	DEAD-box helicase 20	Nucleus	transcription regulator
Q9JIK5	DDX21	DExD-box helicase 21	Nucleus	enzyme
Q921N6	DDX27	DEAD-box helicase 27	Nucleus	enzyme
Q8VDW0	DDX39A	DExD-box helicase 39A	Nucleus	enzyme
Q9Z1N5	DDX39B	DExD-box helicase 39B	Nucleus	enzyme
Q91VN6	DDX41	DEAD-box helicase 41	Nucleus	enzyme
Q569Z5	DDX46	DEAD-box helicase 46	Nucleus	enzyme
Q9CWX9	DDX47	DEAD-box helicase 47	Nucleus	enzyme
Q4FZF3	DDX49	DEAD-box helicase 49	Nucleus	enzyme
Q61656	DDX5	DEAD-box helicase 5	Nucleus	enzyme
Q99MJ9	DDX50	DExD-box helicase 50	Nucleus	enzyme
Q8K301	DDX52	DExD-box helicase 52	Nucleus	enzyme
Q9D0R4	DDX56	DEAD-box helicase 56	Nucleus	enzyme
P54823	DDX6	DEAD-box helicase 6	Nucleus	enzyme
Q7TNV0	DEK	DEK proto-oncogene	Nucleus	transcription regulator
O54786	DFFA	DNA fragmentation factor subunit alpha	Nucleus	enzyme
O54788	DFFB	DNA fragmentation factor subunit beta	Nucleus	enzyme
Q9EQM6	DGCR8	DGCR8, microprocessor complex subunit	Nucleus	enzyme
P00375	DHFR	dihydrofolate reductase	Nucleus	enzyme
O35286	DHX15	DEAH-box helicase 15	Nucleus	enzyme
Q99PU8	DHX30	DExH-box helicase 30	Nucleus	enzyme
A2A4P0	DHX8	DEAH-box helicase 8	Nucleus	enzyme
O70133	DHX9	DExH-box helicase 9	Nucleus	enzyme
Q8C9B9	DIDO1	death inducer-obliterator 1	Nucleus	other
Q8BTT6	DIEXF	digestive organ expansion factor homolog (zebrafish)	Nucleus	other
Q9CSH3	DIS3	DIS3 homolog, exosome endoribonuclease and 3'-5' exoribonuclease	Nucleus	enzyme
Q9ESX5	DKC1	dyskerin pseudouridine synthase 1	Nucleus	enzyme
Q9JI44	DMAP1	DNA methyltransferase 1 associated protein 1	Nucleus	transcription regulator
P63037	DNAJA1	DnaJ heat shock protein family (Hsp40) member A1	Nucleus	other
Q9QYJ0	DNAJA2	DnaJ heat shock protein family (Hsp40) member A2	Nucleus	enzyme
Q9QYJ3	DNAJB1	DnaJ heat shock protein family (Hsp40) member B1	Nucleus	transcription regulator
Q9QYI5	DNAJB2	DnaJ heat shock protein family (Hsp40) member B2	Nucleus	other
Q9D832	DNAJB4	DnaJ heat shock protein family (Hsp40) member B4	Nucleus	other
P54103	DNAJC2	DnaJ heat shock protein family (Hsp40) member C2	Nucleus	other
Q6NZB0	DNAJC8	DnaJ heat shock protein family (Hsp40) member C8	Nucleus	other
Q91WN1	DNAJC9	DnaJ heat shock protein family (Hsp40) member C9	Nucleus	other
P13864	DNMT1	DNA methyltransferase 1	Nucleus	enzyme
O88508	DNMT3A	DNA methyltransferase 3 alpha	Nucleus	enzyme
Q8R2M2	DNTTIP2	deoxynucleotidyltransferase terminal interacting protein 2	Nucleus	other
Q8BPA8	DPCD	deleted in primary ciliary dyskinesia homolog (mouse)	Nucleus	other
Q61103	DPF2	double PHD fingers 2	Nucleus	other
Q99LT0	DPY30	dpy-30, histone methyltransferase complex regulatory subunit	Nucleus	enzyme
Q91WV0	DR1	down-regulator of transcription 1	Nucleus	transcription regulator
Q9D6N5	DRAP1	DR1 associated protein 1	Nucleus	transcription regulator
O35075	DSCR3	DSCR3 arrestin fold containing	Nucleus	other
Q8R0K9	E2F4	E2F transcription factor 4	Nucleus	transcription regulator
O08792	EBF2	early B-cell factor 2	Nucleus	transcription regulator
Q9CS74	ECD	ecdysoneless cell cycle regulator	Nucleus	transcription regulator
Q9QZH6	ECSIT	ECSIT signalling integrator	Nucleus	transcription regulator
Q9JMG1	EDF1	endothelial differentiation related factor 1	Nucleus	transcription regulator
Q921E6	EED	embryonic ectoderm development	Nucleus	transcription regulator
O08810	EFTUD2	elongation factor Tu GTP binding domain containing 2	Nucleus	enzyme
Q3THJ3	EIF1AD	eukaryotic translation initiation factor 1A domain containing	Nucleus	other
Q91VC3	EIF4A3	eukaryotic translation initiation factor 4A3	Nucleus	enzyme
Q80Y81	ELAC2	elaC ribonuclease Z 2	Nucleus	enzyme
Q60775	ELF1	E74 like ETS transcription factor 1	Nucleus	transcription regulator
Q8CB77	ELOA	elongin A	Nucleus	transcription regulator
P62869	Elob	elongin B	Nucleus	transcription regulator
P83940	ELOC	elongin C	Nucleus	transcription regulator
P60003	ELOF1	elongation factor 1 homolog	Nucleus	other
Q9CZX0	ELP3	elongator acetyltransferase complex subunit 3	Nucleus	enzyme
Q9CRD2	EMC2	ER membrane protein complex subunit 2	Nucleus	other
Q99KI3	EMC3	ER membrane protein complex subunit 3	Nucleus	other
O08579	EMD	emerin	Nucleus	other
O35130	EMG1	EMG1, N1-specific pseudouridine methyltransferase	Nucleus	enzyme
Q9JIX0	ENY2	ENY2, transcription and export complex 2 subunit	Nucleus	transcription regulator
P84089	ERH	ERH, mRNA splicing and mitosis factor	Nucleus	other
P97360	ETV6	ETS variant 6	Nucleus	transcription regulator
Q61545	Ewsr1	Ewing sarcoma breakpoint region 1	Nucleus	other
Q9DAA6	EXOSC1	exosome component 1	Nucleus	enzyme
P56960	EXOSC10	exosome component 10	Nucleus	kinase
Q8VBV3	EXOSC2	exosome component 2	Nucleus	enzyme
Q7TQK4	EXOSC3	exosome component 3	Nucleus	enzyme
Q921I9	EXOSC4	exosome component 4	Nucleus	enzyme
Q9CRA8	EXOSC5	exosome component 5	Nucleus	enzyme
Q8BTW3	EXOSC6	exosome component 6	Nucleus	other
Q9D0M0	EXOSC7	exosome component 7	Nucleus	enzyme
Q9D753	EXOSC8	exosome component 8	Nucleus	enzyme
Q9JHI7	EXOSC9	exosome component 9	Nucleus	enzyme
P97480	EYA3	EYA transcriptional coactivator and phosphatase 3	Nucleus	phosphatase
Q61188	EZH2	enhancer of zeste 2 polycomb repressive complex 2 subunit	Nucleus	transcription regulator
Q9CQY2	FAM103A1	family with sequence similarity 103 member A1	Nucleus	other
Q91WE2	FAM192A	family with sequence similarity 192 member A	Nucleus	other
Q9WV03	FAM50A	family with sequence similarity 50 member A	Nucleus	other
Q80VD1	FAM98B	family with sequence similarity 98 member B	Nucleus	enzyme
P35550	FBL	fibrillarin	Nucleus	enzyme
P39749	FEN1	flap structure-specific endonuclease 1	Nucleus	enzyme
Q9D824	Fip1l1	FIP1 like 1 (S. cerevisiae)	Nucleus	other
Q62446	FKBP3	FK506 binding protein 3	Nucleus	enzyme
P30416	FKBP4	FK506 binding protein 4	Nucleus	enzyme
Q64378	FKBP5	FK506 binding protein 5	Nucleus	enzyme
P26323	FLI1	Fli-1 proto-oncogene, ETS transcription factor	Nucleus	transcription regulator
Q9JJ28	FLII	FLII, actin remodeling protein	Nucleus	other
Q80TY0	FNBP1	formin binding protein 1	Nucleus	enzyme
Q6ZQ03	FNBP4	formin binding protein 4	Nucleus	other
P42128	FOXK1	forkhead box K1	Nucleus	transcription regulator
Q9R1E0	FOXO1	forkhead box O1	Nucleus	transcription regulator
P58462	Foxp1	forkhead box P1	Nucleus	transcription regulator
P97376	FRG1	FSHD region gene 1	Nucleus	transporter
Q8BGW1	FTO	FTO, alpha-ketoglutarate dependent dioxygenase	Nucleus	enzyme
Q9DBE9	FTSJ3	FtsJ RNA methyltransferase homolog 3	Nucleus	enzyme
Q91WJ8	FUBP1	far upstream element binding protein 1	Nucleus	transcription regulator
P56959	Fus	fused in sarcoma	Nucleus	transcription regulator
O35601	FYB1	FYN binding protein 1	Nucleus	other
P97855	G3BP1	G3BP stress granule assembly factor 1	Nucleus	enzyme
Q00422	GABPA	GA binding protein transcription factor alpha subunit	Nucleus	transcription regulator
Q9CR59	GADD45GIP1	GADD45G interacting protein 1	Nucleus	other
Q99KY4	GAK	cyclin G associated kinase	Nucleus	kinase
Q9CY66	Gar1	GAR1 ribonucleoprotein	Nucleus	other
Q8CHY6	GATAD2A	GATA zinc finger domain containing 2A	Nucleus	transcription regulator
Q8VHR5	GATAD2B	GATA zinc finger domain containing 2B	Nucleus	transcription regulator
Q9CQQ4	GEMIN2	gem nuclear organelle associated protein 2	Nucleus	other
Q8BX17	GEMIN5	gem nuclear organelle associated protein 5	Nucleus	other
P56213	GFER	growth factor, augmenter of liver regeneration	Nucleus	enzyme
Q9D7M1	GID8	GID complex subunit 8 homolog	Nucleus	other
Q99JY3	GIMAP4	GTPase, IMAP family member 4	Nucleus	other
Q9D600	GINS2	GINS complex subunit 2	Nucleus	other
Q9CY94	GINS3	GINS complex subunit 3	Nucleus	other
Q99LZ3	GINS4	GINS complex subunit 4	Nucleus	other
Q68FF6	GIT1	GIT ArfGAP 1	Nucleus	kinase
Q9JLQ2	GIT2	GIT ArfGAP 2	Nucleus	other
Q8R322	GLE1	GLE1, RNA export mediator	Nucleus	other
Q922P9	GLYR1	glyoxylate reductase 1 homolog	Nucleus	other
Q9JL35	Gm15807/Hmgn5	high-mobility group nucleosome binding domain 5	Nucleus	other
P63158	Gm21596/Hmgb1	high mobility group box 1	Nucleus	transcription regulator
Q62189	Gm8587/Snrpa	small nuclear ribonucleoprotein polypeptide A	Nucleus	other
Q9JL60	GMEB1	glucocorticoid modulatory element binding protein 1	Nucleus	transcription regulator
P36916	GNL1	G protein nucleolar 1 (putative)	Nucleus	other
Q99LH1	GNL2	G protein nucleolar 2	Nucleus	enzyme
Q8CI11	GNL3	G protein nucleolar 3	Nucleus	other
Q9CRC9	GNPDA2	glucosamine-6-phosphate deaminase 2	Nucleus	enzyme
P0C8B4	GON7	GON7, KEOPS complex subunit	Nucleus	other
Q3UFS4	GPATCH11	G-patch domain containing 11	Nucleus	other
Q99LD4	GPS1	G protein pathway suppressor 1	Nucleus	other
Q810D6	GRWD1	glutamate rich WD repeat containing 1	Nucleus	other
Q2NL51	GSK3A	glycogen synthase kinase 3 alpha	Nucleus	kinase
Q9WV60	GSK3B	glycogen synthase kinase 3 beta	Nucleus	kinase
P62915	GTF2B	general transcription factor IIB	Nucleus	transcription regulator
Q9D0D5	GTF2E1	general transcription factor IIE subunit 1	Nucleus	transcription regulator
Q9D902	GTF2E2	general transcription factor IIE subunit 2	Nucleus	transcription regulator
Q3THK3	GTF2F1	general transcription factor IIF subunit 1	Nucleus	transcription regulator
Q8R0A0	GTF2F2	general transcription factor IIF subunit 2	Nucleus	transcription regulator
Q9ESZ8	GTF2I	general transcription factor IIi	Nucleus	transcription regulator
Q8K284	GTF3C1	general transcription factor IIIC subunit 1	Nucleus	transcription regulator
Q8BMQ2	GTF3C4	general transcription factor IIIC subunit 4	Nucleus	transcription regulator
Q99ME9	GTPBP4	GTP binding protein 4	Nucleus	enzyme
P10922	H1F0	H1 histone family member 0	Nucleus	other
Q3THW5	H2AFV	H2A histone family member V	Nucleus	other
P27661	H2AFX	H2A histone family member X	Nucleus	transcription regulator
Q9QZQ8	H2AFY	H2A histone family member Y	Nucleus	other
Q8BY71	HAT1	histone acetyltransferase 1	Nucleus	enzyme
Q61191	HCFC1	host cell factor C1	Nucleus	transcription regulator
P49710	HCLS1	hematopoietic cell-specific Lyn substrate 1	Nucleus	other
O09106	HDAC1	histone deacetylase 1	Nucleus	transcription regulator
P70288	HDAC2	histone deacetylase 2	Nucleus	transcription regulator
Q6NZM9	HDAC4	histone deacetylase 4	Nucleus	transcription regulator
Q9Z2V5	HDAC6	histone deacetylase 6	Nucleus	transcription regulator
Q8C2B3	HDAC7	histone deacetylase 7	Nucleus	transcription regulator
Q8VH37	HDAC8	histone deacetylase 8	Nucleus	transcription regulator
Q3UMU9	HDGFL2	HDGF like 2	Nucleus	other
Q8VDJ3	HDLBP	high density lipoprotein binding protein	Nucleus	transporter
Q6NVF4	HELB	DNA helicase B	Nucleus	enzyme
Q60848	HELLS	helicase, lymphoid specific	Nucleus	enzyme
Q6DFV5	HELZ	helicase with zinc finger	Nucleus	enzyme
E9QAM5	HELZ2	helicase with zinc finger 2	Nucleus	transcription regulator
Q9ERZ0	HEMGN	hemogen	Nucleus	other
Q8R409	HEXIM1	hexamethylene bisacetamide inducible 1	Nucleus	transcription regulator
P70349	HINT1	histidine triad nucleotide binding protein 1	Nucleus	enzyme
Q8BLH7	HIRIP3	HIRA interacting protein 3	Nucleus	other
P43275	Hist1h1a	histone cluster 1, H1a	Nucleus	other
P43276	Hist1h1b	histone cluster 1, H1b	Nucleus	other
P15864	HIST1H1C	histone cluster 1 H1 family member c	Nucleus	other
P43277	HIST1H1D	histone cluster 1 H1 family member d	Nucleus	other
P43274	Hist1h1e	histone cluster 1, H1e	Nucleus	other
Q8CGP6	HIST1H2AH	histone cluster 1 H2A family member h	Nucleus	other
Q8CGP1	HIST1H2BK	histone cluster 1 H2B family member k	Nucleus	other
Q64523	HIST2H2AC	histone cluster 2 H2A family member c	Nucleus	other
Q9DC33	HMG20A	high mobility group 20A	Nucleus	transcription regulator
P30681	HMGB2	high mobility group box 2	Nucleus	transcription regulator
O54879	Hmgb3	high mobility group box 3	Nucleus	other
P18608	HMGN1	high mobility group nucleosome binding domain 1	Nucleus	transcription regulator
P09602	Hmgn2 (includes others)	high mobility group nucleosomal binding domain 2	Nucleus	other
Q9CX86	HNRNPA0	heterogeneous nuclear ribonucleoprotein A0	Nucleus	other
P49312	Hnrnpa1	heterogeneous nuclear ribonucleoprotein A1	Nucleus	other
O88569	HNRNPA2B1	heterogeneous nuclear ribonucleoprotein A2/B1	Nucleus	other
Q8BG05	Hnrnpa3	heterogeneous nuclear ribonucleoprotein A3	Nucleus	transporter
Q99020	HNRNPAB	heterogeneous nuclear ribonucleoprotein A/B	Nucleus	enzyme
Q9Z204	HNRNPC	heterogeneous nuclear ribonucleoprotein C (C1/C2)	Nucleus	other
Q60668	HNRNPD	heterogeneous nuclear ribonucleoprotein D	Nucleus	transcription regulator
Q9Z130	HNRNPDL	heterogeneous nuclear ribonucleoprotein D like	Nucleus	other
Q9Z2X1	HNRNPF	heterogeneous nuclear ribonucleoprotein F	Nucleus	other
O35737	HNRNPH1	heterogeneous nuclear ribonucleoprotein H1	Nucleus	other
P70333	HNRNPH2	heterogeneous nuclear ribonucleoprotein H2	Nucleus	other
P61979	HNRNPK	heterogeneous nuclear ribonucleoprotein K	Nucleus	transcription regulator
Q8R081	HNRNPL	heterogeneous nuclear ribonucleoprotein L	Nucleus	other
Q9D0E1	HNRNPM	heterogeneous nuclear ribonucleoprotein M	Nucleus	other
Q8VEK3	HNRNPU	heterogeneous nuclear ribonucleoprotein U	Nucleus	transporter
Q8VDM6	HNRNPUL1	heterogeneous nuclear ribonucleoprotein U like 1	Nucleus	other
Q00PI9	HNRNPUL2	heterogeneous nuclear ribonucleoprotein U like 2	Nucleus	other
Q3TEA8	HP1BP3	heterochromatin protein 1 binding protein 3	Nucleus	other
Q8CFE2	HPF1	histone PARylation factor 1	Nucleus	other
Q9CQZ1	HSBP1	heat shock factor binding protein 1	Nucleus	other
Q8BGC0	HTATSF1	HIV-1 Tat specific factor 1	Nucleus	transcription regulator
Q7TMY8	HUWE1	HECT, UBA and WWE domain containing 1, E3 ubiquitin protein ligase	Nucleus	transcription regulator
Q9D8C4	IFI35	interferon induced protein 35	Nucleus	other
Q8R5F7	IFIH1	interferon induced with helicase C domain 1	Nucleus	enzyme
O88522	IKBKG	inhibitor of nuclear factor kappa B kinase subunit gamma	Nucleus	kinase
Q03267	IKZF1	IKAROS family zinc finger 1	Nucleus	transcription regulator
O08900	IKZF3	IKAROS family zinc finger 3	Nucleus	transcription regulator
Q9CXY6	ILF2	interleukin enhancer binding factor 2	Nucleus	transcription regulator
Q9Z1X4	ILF3	interleukin enhancer binding factor 3	Nucleus	transcription regulator
Q6P4S8	INTS1	integrator complex subunit 1	Nucleus	other
Q8K2A7	INTS10	integrator complex subunit 10	Nucleus	other
Q9CWS4	INTS11	integrator complex subunit 11	Nucleus	other
Q7TPD0	INTS3	integrator complex subunit 3	Nucleus	other
Q8CIM8	INTS4	integrator complex subunit 4	Nucleus	other
Q6PCM2	INTS6	integrator complex subunit 6	Nucleus	enzyme
Q7TQK1	INTS7	integrator complex subunit 7	Nucleus	other
Q80V86	INTS8	integrator complex subunit 8	Nucleus	other
Q8K114	INTS9	integrator complex subunit 9	Nucleus	other
Q8VI75	IPO4	importin 4	Nucleus	transporter
Q8BKC5	IPO5	importin 5	Nucleus	transporter
Q9EPL8	IPO7	importin 7	Nucleus	transporter
Q7TMY7	IPO8	importin 8	Nucleus	transporter
Q91YE6	IPO9	importin 9	Nucleus	transporter
E9Q1P8	IRF2BP2	interferon regulatory factor 2 binding protein 2	Nucleus	transcription regulator
Q8K3X4	IRF2BPL	interferon regulatory factor 2 binding protein like	Nucleus	other
P70671	IRF3	interferon regulatory factor 3	Nucleus	transcription regulator
Q64287	IRF4	interferon regulatory factor 4	Nucleus	transcription regulator
Q61179	IRF9	interferon regulatory factor 9	Nucleus	transcription regulator
Q9JL16	ISG20	interferon stimulated exonuclease gene 20	Nucleus	enzyme
Q3U1G5	ISG20L2	interferon stimulated exonuclease gene 20 like 2	Nucleus	enzyme
Q69ZQ2	ISY1-RAB43	ISY1-RAB43 readthrough	Nucleus	other
Q8C1D8	IWS1	IWS1, SUPT6H interacting protein	Nucleus	enzyme
P97825	JPT1	Jupiter microtubule associated homolog 1	Nucleus	other
P09450	JUNB	JunB proto-oncogene, AP-1 transcription factor subunit	Nucleus	transcription regulator
Q5SVQ0	KAT7	lysine acetyltransferase 7	Nucleus	enzyme
Q6ZQ88	KDM1A	lysine demethylase 1A	Nucleus	enzyme
P59997	KDM2A	lysine demethylase 2A	Nucleus	enzyme
Q6ZPY7	KDM3B	lysine demethylase 3B	Nucleus	enzyme
Q3TCX3	KHDC4	KH domain containing 4, pre-mRNA splicing factor	Nucleus	other
Q60749	KHDRBS1	KH RNA binding domain containing, signal transduction associated 1	Nucleus	transcription regulator
Q3U0V1	KHSRP	KH-type splicing regulatory protein	Nucleus	enzyme
Q6P9P6	KIF11	kinesin family member 11	Nucleus	other
Q6P9L6	KIF15	kinesin family member 15	Nucleus	other
Q3V300	KIF22	kinesin family member 22	Nucleus	other
Q922S8	KIF2C	kinesin family member 2C	Nucleus	other
P33174	KIF4A	kinesin family member 4A	Nucleus	other
Q8K339	KIN	Kin17 DNA and RNA binding protein	Nucleus	other
Q9JJZ6	KLF13	Kruppel like factor 13	Nucleus	transcription regulator
Q8C3Y4	KNTC1	kinetochore associated 1	Nucleus	other
P52293	KPNA2	karyopherin subunit alpha 2	Nucleus	transporter
O35344	KPNA3	karyopherin subunit alpha 3	Nucleus	transporter
O35343	KPNA4	karyopherin subunit alpha 4	Nucleus	transporter
O35345	KPNA6	karyopherin subunit alpha 6	Nucleus	transporter
P70168	KPNB1	karyopherin subunit beta 1	Nucleus	transporter
Q8BGA5	KRR1	KRR1, small subunit processome component homolog	Nucleus	other
Q9CR70	Lage3	L antigen family, member 3	Nucleus	other
Q05CL8	LARP7	La ribonucleoprotein domain family member 7	Nucleus	other
A2BE28	LAS1L	LAS1 like, ribosome biogenesis factor	Nucleus	other
Q9CX60	LBH	limb bud and heart development	Nucleus	transcription regulator
Q3U9G9	LBR	lamin B receptor	Nucleus	enzyme
P70662	LDB1	LIM domain binding 1	Nucleus	transcription regulator
P27782	LEF1	lymphoid enhancer binding factor 1	Nucleus	transcription regulator
Q5XJE5	LEO1	LEO1 homolog, Paf1/RNA polymerase II complex component	Nucleus	other
P37913	LIG1	DNA ligase 1	Nucleus	enzyme
P97386	LIG3	DNA ligase 3	Nucleus	enzyme
P48678	LMNA	lamin A/C	Nucleus	other
P14733	LMNB1	lamin B1	Nucleus	other
P21619	LMNB2	lamin B2	Nucleus	other
Q9CRC8	LRRC40	leucine rich repeat containing 40	Nucleus	other
Q8BUI3	LRWD1	leucine rich repeats and WD repeat domain containing 1	Nucleus	other
Q8VC85	LSM1	LSM1 homolog, mRNA degradation associated	Nucleus	other
O35900	LSM2	LSM2 homolog, U6 small nuclear RNA and mRNA degradation associated	Nucleus	other
P62311	LSM3	LSM3 homolog, U6 small nuclear RNA and mRNA degradation associated	Nucleus	other
Q9QXA5	LSM4	LSM4 homolog, U6 small nuclear RNA and mRNA degradation associated	Nucleus	other
P62313	LSM6	LSM6 homolog, U6 small nuclear RNA and mRNA degradation associated	Nucleus	other
Q9CQQ8	LSM7	LSM7 homolog, U6 small nuclear RNA and mRNA degradation associated	Nucleus	other
Q6ZWM4	LSM8	LSM8 homolog, U6 small nuclear RNA associated	Nucleus	other
Q6A009	LTN1	listerin E3 ubiquitin protein ligase 1	Nucleus	enzyme
Q9CYI4	LUC7L	LUC7 like	Nucleus	other
Q5SUF2	LUC7L3	LUC7 like 3 pre-mRNA splicing factor	Nucleus	other
Q9WTX8	MAD1L1	mitotic arrest deficient 1 like 1	Nucleus	other
Q9Z1B5	MAD2L1	mitotic arrest deficient 2 like 1	Nucleus	other
Q9DCX1	MAD2L1BP	MAD2L1 binding protein	Nucleus	other
P61327	MAGOH	mago homolog, exon junction complex core component	Nucleus	other
Q8BGS0	MAK16	MAK16 homolog	Nucleus	other
Q8BH93	MAPK1IP1L	mitogen-activated protein kinase 1 interacting protein 1 like	Nucleus	other
Q3UMW7	MAPKAPK3	mitogen-activated protein kinase-activated protein kinase 3	Nucleus	kinase
Q8K310	MATR3	matrin 3	Nucleus	other
P28574	MAX	MYC associated factor X	Nucleus	transcription regulator
Q9Z2E1	MBD2	methyl-CpG binding domain protein 2	Nucleus	transcription regulator
Q9Z2D8	MBD3	methyl-CpG binding domain protein 3	Nucleus	enzyme
Q9JKP5	MBNL1	muscleblind like splicing regulator 1	Nucleus	other
P97310	MCM2	minichromosome maintenance complex component 2	Nucleus	enzyme
P25206	MCM3	minichromosome maintenance complex component 3	Nucleus	enzyme
Q9WUU9	MCM3AP	minichromosome maintenance complex component 3 associated protein	Nucleus	other
P49717	MCM4	minichromosome maintenance complex component 4	Nucleus	enzyme
P49718	MCM5	minichromosome maintenance complex component 5	Nucleus	enzyme
P97311	MCM6	minichromosome maintenance complex component 6	Nucleus	enzyme
Q61881	MCM7	minichromosome maintenance complex component 7	Nucleus	enzyme
Q8R3C0	MCMBP	minichromosome maintenance complex binding protein	Nucleus	other
Q3UGS4	MCRIP1	MAPK regulated corepressor interacting protein 1	Nucleus	other
Q9Z2D6	MECP2	methyl-CpG binding protein 2	Nucleus	transcription regulator
Q925J9	MED1	mediator complex subunit 1	Nucleus	transcription regulator
A2ABV5	MED14	mediator complex subunit 14	Nucleus	transcription regulator
Q924H2	MED15	mediator complex subunit 15	Nucleus	transcription regulator
Q9R0X0	MED20	mediator complex subunit 20	Nucleus	transcription regulator
Q9CQ39	MED21	mediator complex subunit 21	Nucleus	transcription regulator
Q80YQ2	MED23	mediator complex subunit 23	Nucleus	transcription regulator
Q9CQA5	MED4	mediator complex subunit 4	Nucleus	transcription regulator
Q9Z120	METTL1	methyltransferase like 1	Nucleus	enzyme
Q9CQG2	METTL16	methyltransferase like 16	Nucleus	enzyme
Q8C3P7	METTL3	methyltransferase like 3	Nucleus	enzyme
Q9JK91	MLH1	mutL homolog 1	Nucleus	enzyme
Q9D071	MMS19	MMS19 homolog, cytosolic iron-sulfur assembly component	Nucleus	transcription regulator
P51949	MNAT1	MNAT1, CDK activating kinase assembly factor	Nucleus	other
O08789	MNT	MAX network transcriptional repressor	Nucleus	transcription regulator
P60762	MORF4L1	mortality factor 4 like 1	Nucleus	other
P23249	MOV10	Mov10 RISC complex RNA helicase	Nucleus	enzyme
Q61216	MRE11	MRE11 homolog, double strand break repair nuclease	Nucleus	enzyme
Q9CQL7	MRFAP1	Morf4 family associated protein 1	Nucleus	other
Q9DAT2	MRGBP	MRG domain binding protein	Nucleus	other
P43247	MSH2	mutS homolog 2	Nucleus	enzyme
P54276	MSH6	mutS homolog 6	Nucleus	enzyme
Q8K4B0	MTA1	metastasis associated 1	Nucleus	transcription regulator
Q9R190	MTA2	metastasis associated 1 family member 2	Nucleus	transcription regulator
Q924K8	MTA3	metastasis associated 1 family member 3	Nucleus	enzyme
Q9CQ65	MTAP	methylthioadenosine phosphorylase	Nucleus	enzyme
Q9JLN9	MTOR	mechanistic target of rapamycin kinase	Nucleus	kinase
P62774	MTPN	myotrophin	Nucleus	transcription regulator
Q9EQK5	MVP	major vault protein	Nucleus	other
Q7TPV4	MYBBP1A	MYB binding protein 1a	Nucleus	transcription regulator
Q9EQS3	MYCBP	MYC binding protein	Nucleus	transcription regulator
Q7TPH6	MYCBP2	MYC binding protein 2, E3 ubiquitin protein ligase	Nucleus	enzyme
Q8C854	MYEF2	myelin expression factor 2	Nucleus	transcription regulator
Q9QY36	NAA10	N(alpha)-acetyltransferase 10, NatA catalytic subunit	Nucleus	enzyme
Q80UM3	NAA15	N(alpha)-acetyltransferase 15, NatA auxiliary subunit	Nucleus	transcription regulator
Q9DBB4	NAA16	N(alpha)-acetyltransferase 16, NatA auxiliary subunit	Nucleus	enzyme
Q61127	NAB2	NGFI-A binding protein 2	Nucleus	transcription regulator
P28656	NAP1L1	nucleosome assembly protein 1 like 1	Nucleus	other
Q99MD9	NASP	nuclear autoantigenic sperm protein	Nucleus	other
Q8K224	NAT10	N-acetyltransferase 10	Nucleus	enzyme
Q9R207	NBN	nibrin	Nucleus	other
Q8K2Z4	NCAPD2	non-SMC condensin I complex subunit D2	Nucleus	other
Q6ZQK0	NCAPD3	non-SMC condensin II complex subunit D3	Nucleus	other
Q6DFV1	NCAPG2	non-SMC condensin II complex subunit G2	Nucleus	other
Q8C156	NCAPH	non-SMC condensin I complex subunit H	Nucleus	other
Q8BSP2	NCAPH2	non-SMC condensin II complex subunit H2	Nucleus	other
Q3UYV9	NCBP1	nuclear cap binding protein subunit 1	Nucleus	other
Q9CQ49	NCBP2	nuclear cap binding protein subunit 2	Nucleus	other
Q8BZR9	NCBP3	nuclear cap binding subunit 3	Nucleus	other
P09405	NCL	nucleolin	Nucleus	other
Q91W39	NCOA5	nuclear receptor coactivator 5	Nucleus	other
Q60974	NCOR1	nuclear receptor corepressor 1	Nucleus	transcription regulator
Q8VCB1	NDC1	NDC1 transmembrane nucleoporin	Nucleus	other
Q9CZA6	NDE1	nudE neurodevelopment protein 1	Nucleus	other
Q62433	NDRG1	N-myc downstream regulated 1	Nucleus	kinase
Q9JKL4	NDUFAF3	NADH:ubiquinone oxidoreductase complex assembly factor 3	Nucleus	other
P29595	NEDD8	neural precursor cell expressed, developmentally down-regulated 8	Nucleus	enzyme
Q9ES74	NEK7	NIMA related kinase 7	Nucleus	kinase
Q8K1R7	NEK9	NIMA related kinase 9	Nucleus	kinase
Q8BG30	NELFA	negative elongation factor complex member A	Nucleus	other
Q8C4Y3	NELFB	negative elongation factor complex member B	Nucleus	other
Q922L6	NELFCD	negative elongation factor complex member C/D	Nucleus	other
P19426	NELFE	negative elongation factor complex member E	Nucleus	other
Q8CCP0	NEMF	nuclear export mediator factor	Nucleus	other
Q6ZQE4	NEMP1	nuclear envelope integral membrane protein 1	Nucleus	other
O88942	NFATC1	nuclear factor of activated T-cells 1	Nucleus	transcription regulator
Q60591	NFATC2	nuclear factor of activated T-cells 2	Nucleus	transcription regulator
O09130	NFATC2IP	nuclear factor of activated T-cells 2 interacting protein	Nucleus	other
P25799	NFKB1	nuclear factor kappa B subunit 1	Nucleus	transcription regulator
Q9WTK5	NFKB2	nuclear factor kappa B subunit 2	Nucleus	transcription regulator
Q60778	NFKBIB	NFKB inhibitor beta	Nucleus	transcription regulator
P23708	NFYA	nuclear transcription factor Y subunit alpha	Nucleus	transcription regulator
P63139	NFYB	nuclear transcription factor Y subunit beta	Nucleus	transcription regulator
P70353	NFYC	nuclear transcription factor Y subunit gamma	Nucleus	transcription regulator
Q9DB96	NGDN	neuroguidin	Nucleus	other
Q9CRB2	NHP2	NHP2 ribonucleoprotein	Nucleus	other
Q91VE6	NIFK	nucleolar protein interacting with the FHA domain of MKI67	Nucleus	other
Q9CXK8	NIP7	NIP7, nucleolar pre-rRNA processing protein	Nucleus	other
Q6KCD5	NIPBL	NIPBL, cohesin loading factor	Nucleus	transcription regulator
Q9CQE1	NIPSNAP3A	nipsnap homolog 3A	Nucleus	other
Q8VEJ4	NLE1	notchless homolog 1	Nucleus	enzyme
Q01768	NME2	NME/NM23 nucleoside diphosphate kinase 2	Nucleus	kinase
Q8K2T1	NMRAL1	NmrA like redox sensor 1	Nucleus	other
Q9WV70	NOC2L	NOC2 like nucleolar associated transcriptional repressor	Nucleus	transcription regulator
Q8VI84	NOC3L	NOC3 like DNA replication regulator	Nucleus	other
Q8BHY2	NOC4L	nucleolar complex associated 4 homolog	Nucleus	other
Q5RJG1	NOL10	nucleolar protein 10	Nucleus	other
Q8BJW5	NOL11	nucleolar protein 11	Nucleus	other
Q8R5K4	NOL6	nucleolar protein 6	Nucleus	other
Q9D7Z3	NOL7	nucleolar protein 7	Nucleus	other
Q3TZX8	NOL9	nucleolar protein 9	Nucleus	kinase
Q99K48	NONO	non-POU domain containing octamer binding	Nucleus	other
Q9CQS2	NOP10	NOP10 ribonucleoprotein	Nucleus	other
Q8R3N1	NOP14	NOP14 nucleolar protein	Nucleus	other
Q9CPT5	NOP16	NOP16 nucleolar protein	Nucleus	other
Q922K7	NOP2	NOP2 nucleolar protein	Nucleus	other
Q9D6Z1	NOP56	NOP56 ribonucleoprotein	Nucleus	other
Q6DFW4	NOP58	NOP58 ribonucleoprotein	Nucleus	enzyme
Q8BMC4	NOP9	NOP9 nucleolar protein	Nucleus	other
Q6NSR8	NPEPL1	aminopeptidase like 1	Nucleus	peptidase
P60670	NPLOC4	NPL4 homolog, ubiquitin recognition factor	Nucleus	other
Q61937	NPM1	nucleophosmin 1	Nucleus	transcription regulator
Q9CPP0	NPM3	nucleophosmin/nucleoplasmin 3	Nucleus	other
P49117	NR2C2	nuclear receptor subfamily 2 group C member 2	Nucleus	ligand-dependent nuclear receptor
P06537	NR3C1	nuclear receptor subfamily 3 group C member 1	Nucleus	ligand-dependent nuclear receptor
Q99J45	NRBP1	nuclear receptor binding protein 1	Nucleus	kinase
Q9WU00	NRF1	nuclear respiratory factor 1	Nucleus	transcription regulator
Q8VC65	NRM	nurim	Nucleus	other
Q9D720	NSMCE1	NSE1 homolog, SMC5-SMC6 complex component	Nucleus	transporter
Q91VT1	NSMCE2	NSE2/MMS21 homolog, SMC5-SMC6 complex SUMO ligase	Nucleus	enzyme
Q9CPR8	NSMCE3	NSE3 homolog, SMC5-SMC6 complex component	Nucleus	other
Q5NCR9	NSRP1	nuclear speckle splicing regulatory protein 1	Nucleus	other
Q1HFZ0	NSUN2	NOP2/Sun RNA methyltransferase family member 2	Nucleus	enzyme
Q8K4F6	NSUN5	NOP2/Sun RNA methyltransferase family member 5	Nucleus	other
Q64311	NTAN1	N-terminal asparagine amidase	Nucleus	enzyme
P54729	NUB1	negative regulator of ubiquitin like proteins 1	Nucleus	other
Q9R061	NUBP2	nucleotide binding protein 2	Nucleus	other
P81117	NUCB2	nucleobindin 2	Nucleus	other
Q6PIP5	NUDCD1	NudC domain containing 1	Nucleus	other
Q6P3D0	NUDT16	nudix hydrolase 16	Nucleus	enzyme
Q9CQF3	NUDT21	nudix hydrolase 21	Nucleus	other
Q8BH74	NUP107	nucleoporin 107	Nucleus	transporter
Q8R0G9	NUP133	nucleoporin 133	Nucleus	transporter
Q99P88	NUP155	nucleoporin 155	Nucleus	transporter
Q9Z0W3	NUP160	nucleoporin 160	Nucleus	transporter
Q6ZQH8	NUP188	nucleoporin 188	Nucleus	other
Q9QY81	NUP210	nucleoporin 210	Nucleus	transporter
Q80U93	NUP214	nucleoporin 214	Nucleus	transporter
Q8R4R6	NUP35	nucleoporin 35	Nucleus	transporter
Q9CWU9	NUP37	nucleoporin 37	Nucleus	transporter
P59235	NUP43	nucleoporin 43	Nucleus	transporter
Q9JIH2	NUP50	nucleoporin 50	Nucleus	transporter
Q8BTS4	NUP54	nucleoporin 54	Nucleus	transporter
Q8R332	NUP58	nucleoporin 58	Nucleus	transporter
Q63850	NUP62	nucleoporin 62	Nucleus	transporter
Q8CEC0	NUP88	nucleoporin 88	Nucleus	transporter
Q8BJ71	NUP93	nucleoporin 93	Nucleus	other
Q6PFD9	NUP98	nucleoporin 98	Nucleus	transporter
Q9ERH4	NUSAP1	nucleolar and spindle associated protein 1	Nucleus	other
P61971	NUTF2	nuclear transport factor 2	Nucleus	transporter
Q9DBY8	NVL	nuclear VCP-like	Nucleus	other
Q99JX7	NXF1	nuclear RNA export factor 1	Nucleus	transporter
P97346	NXN	nucleoredoxin	Nucleus	enzyme
Q8K2C7	OS9	OS9, endoplasmic reticulum lectin	Nucleus	other
Q8BWU5	OSGEP	O-sialoglycoprotein endopeptidase	Nucleus	peptidase
Q62422	OSTF1	osteoclast stimulating factor 1	Nucleus	transcription regulator
Q6P9R2	OXSR1	oxidative stress responsive 1	Nucleus	kinase
Q8CCS6	PABPN1	poly(A) binding protein nuclear 1	Nucleus	enzyme
Q8K2T8	PAF1	PAF1 homolog, Paf1/RNA polymerase II complex component	Nucleus	other
Q9DCE5	PAK1IP1	PAK1 interacting protein 1	Nucleus	other
Q61183	PAPOLA	poly(A) polymerase alpha	Nucleus	enzyme
Q99LX0	PARK7	Parkinsonism associated deglycase	Nucleus	enzyme
Q8VDG3	PARN	poly(A)-specific ribonuclease	Nucleus	enzyme
P11103	PARP1	poly(ADP-ribose) polymerase 1	Nucleus	enzyme
Q8CAS9	PARP9	poly(ADP-ribose) polymerase family member 9	Nucleus	enzyme
P58501	PAXBP1	PAX3 and PAX7 binding protein 1	Nucleus	other
Q8BSQ9	PBRM1	polybromo 1	Nucleus	other
Q3TVI8	PBXIP1	PBX homeobox interacting protein 1	Nucleus	transcription regulator
P60335	PCBP1	poly(rC) binding protein 1	Nucleus	translation regulator
Q61990	PCBP2	poly(rC) binding protein 2	Nucleus	other
Q8BFV2	PCID2	PCI domain containing 2	Nucleus	transcription regulator
P59114	PCIF1	PDX1 C-terminal inhibiting factor 1	Nucleus	other
Q9CQX4	PCLAF	PCNA clamp associated factor	Nucleus	other
P17918	PCNA	proliferating cell nuclear antigen	Nucleus	enzyme
Q6P8I4	PCNP	PEST proteolytic signal containing nuclear protein	Nucleus	other
Q6NS46	PDCD11	programmed cell death 11	Nucleus	other
Q61823	PDCD4	programmed cell death 4	Nucleus	other
P56812	PDCD5	programmed cell death 5	Nucleus	other
Q6A026	PDS5A	PDS5 cohesin associated factor A	Nucleus	other
Q4VA53	PDS5B	PDS5 cohesin associated factor B	Nucleus	other
Q9DBD5	PELP1	proline, glutamate and leucine rich protein 1	Nucleus	other
Q9EQ61	PES1	pescadillo ribosomal biogenesis factor 1	Nucleus	other
Q9WU28	PFDN5	prefoldin subunit 5	Nucleus	transcription regulator
Q80UU9	PGRMC2	progesterone receptor membrane component 2	Nucleus	other
P67778	PHB	prohibitin	Nucleus	transcription regulator
Q9QWH1	PHC2	polyhomeotic homolog 2	Nucleus	other
Q9D8M7	PHF10	PHD finger protein 10	Nucleus	other
P83870	PHF5A	PHD finger protein 5A	Nucleus	transcription regulator
Q9D4J7	PHF6	PHD finger protein 6	Nucleus	transcription regulator
O88907	PIAS1	protein inhibitor of activated STAT 1	Nucleus	transcription regulator
Q9CQJ2	PIH1D1	PIH1 domain containing 1	Nucleus	other
Q9QUR7	PIN1	peptidylprolyl cis/trans isomerase, NIMA-interacting 1	Nucleus	enzyme
Q9CWW6	PIN4	peptidylprolyl cis/trans isomerase, NIMA-interacting 4	Nucleus	enzyme
Q8BWR2	PITHD1	PITH domain containing 1	Nucleus	other
Q8R3U1	PLA2G16	phospholipase A2 group XVI	Nucleus	enzyme
Q9JI48	PLAC8	placenta specific 8	Nucleus	other
Q922V4	PLRG1	pleiotropic regulator 1	Nucleus	other
Q9CPV5	PMF1/PMF1-BGLAP	polyamine modulated factor 1	Nucleus	transcription regulator
Q60953	PML	promyelocytic leukemia	Nucleus	transcription regulator
Q9JLV6	PNKP	polynucleotide kinase 3'-phosphatase	Nucleus	kinase
Q9CPS7	PNO1	partner of NOB1 homolog	Nucleus	other
P33609	POLA1	DNA polymerase alpha 1, catalytic subunit	Nucleus	enzyme
P33611	POLA2	DNA polymerase alpha 2, accessory subunit	Nucleus	enzyme
P52431	POLD1	DNA polymerase delta 1, catalytic subunit	Nucleus	enzyme
O35654	POLD2	DNA polymerase delta 2, accessory subunit	Nucleus	enzyme
Q9EQ28	POLD3	DNA polymerase delta 3, accessory subunit	Nucleus	transcription regulator
Q8BG81	POLDIP3	DNA polymerase delta interacting protein 3	Nucleus	other
Q9WVF7	POLE	DNA polymerase epsilon, catalytic subunit	Nucleus	enzyme
Q9JKP7	POLE3	DNA polymerase epsilon 3, accessory subunit	Nucleus	enzyme
O35134	POLR1A	RNA polymerase I subunit A	Nucleus	enzyme
P70700	POLR1B	RNA polymerase I subunit B	Nucleus	enzyme
P08775	POLR2A	RNA polymerase II subunit A	Nucleus	enzyme
Q8CFI7	POLR2B	RNA polymerase II subunit B	Nucleus	enzyme
P97760	POLR2C	RNA polymerase II subunit C	Nucleus	enzyme
Q9D7M8	POLR2D	RNA polymerase II subunit D	Nucleus	enzyme
Q80UW8	POLR2E	RNA polymerase II subunit E	Nucleus	enzyme
P62488	POLR2G	RNA polymerase II subunit G	Nucleus	enzyme
Q923G2	POLR2H	RNA polymerase II subunit H	Nucleus	enzyme
P60898	POLR2I	RNA polymerase II subunit I	Nucleus	transcription regulator
O08740	POLR2J	RNA polymerase II subunit J	Nucleus	enzyme
Q9D483	POLR3C	RNA polymerase III subunit C	Nucleus	enzyme
Q8K3Z9	POM121/POM121C	POM121 transmembrane nucleoporin	Nucleus	other
P25425	POU2F1	POU class 2 homeobox 1	Nucleus	transcription regulator
Q91YU8	PPAN	peter pan homolog (Drosophila)	Nucleus	other
Q9QZH3	PPIE	peptidylprolyl isomerase E	Nucleus	enzyme
A2AR02	PPIG	peptidylprolyl isomerase G	Nucleus	enzyme
Q9D868	PPIH	peptidylprolyl isomerase H	Nucleus	enzyme
Q9D787	PPIL2	peptidylprolyl isomerase like 2	Nucleus	enzyme
Q9CXG3	PPIL4	peptidylprolyl isomerase like 4	Nucleus	enzyme
Q61074	PPM1G	protein phosphatase, Mg2+/Mn2+ dependent 1G	Nucleus	phosphatase
Q8BVQ5	PPME1	protein phosphatase methylesterase 1	Nucleus	enzyme
Q80W00	PPP1R10	protein phosphatase 1 regulatory subunit 10	Nucleus	other
Q3UM45	PPP1R7	protein phosphatase 1 regulatory subunit 7	Nucleus	phosphatase
Q8R3G1	PPP1R8	protein phosphatase 1 regulatory subunit 8	Nucleus	phosphatase
Q60996	Ppp2r5c	protein phosphatase 2, regulatory subunit B', gamma	Nucleus	phosphatase
Q922R5	PPP4R3B	protein phosphatase 4 regulatory subunit 3B	Nucleus	other
Q60676	PPP5C	protein phosphatase 5 catalytic subunit	Nucleus	phosphatase
Q9CQR6	PPP6C	protein phosphatase 6 catalytic subunit	Nucleus	phosphatase
Q8CEC6	PPWD1	peptidylprolyl isomerase domain and WD repeat containing 1	Nucleus	enzyme
Q99K43	PRC1	protein regulator of cytokinesis 1	Nucleus	other
P20664	PRIM1	DNA primase subunit 1	Nucleus	enzyme
P33610	PRIM2	DNA primase subunit 2	Nucleus	enzyme
Q9R078	PRKAB1	protein kinase AMP-activated non-catalytic subunit beta 1	Nucleus	kinase
O54950	PRKAG1	protein kinase AMP-activated non-catalytic subunit gamma 1	Nucleus	kinase
Q9JIF0	PRMT1	protein arginine methyltransferase 1	Nucleus	enzyme
Q922H1	PRMT3	protein arginine methyltransferase 3	Nucleus	enzyme
Q99KP6	PRPF19	pre-mRNA processing factor 19	Nucleus	enzyme
Q922U1	PRPF3	pre-mRNA processing factor 3	Nucleus	other
Q8CCF0	PRPF31	pre-mRNA processing factor 31	Nucleus	other
Q4FK66	PRPF38A	pre-mRNA processing factor 38A	Nucleus	other
Q8K2Z2	PRPF39	pre-mRNA processing factor 39	Nucleus	other
Q9DAW6	PRPF4	pre-mRNA processing factor 4	Nucleus	other
Q9R1C7	PRPF40A	pre-mRNA processing factor 40 homolog A	Nucleus	other
Q61136	PRPF4B	pre-mRNA processing factor 4B	Nucleus	kinase
Q91YR7	PRPF6	pre-mRNA processing factor 6	Nucleus	transcription regulator
Q99PV0	PRPF8	pre-mRNA processing factor 8	Nucleus	other
Q8BIW1	PRUNE1	prune exopolyphosphatase 1	Nucleus	enzyme
Q99JF8	PSIP1	PC4 and SFRS1 interacting protein 1	Nucleus	transcription regulator
Q60692	PSMB6	proteasome subunit beta 6	Nucleus	peptidase
P62192	PSMC1	proteasome 26S subunit, ATPase 1	Nucleus	peptidase
P46471	PSMC2	proteasome 26S subunit, ATPase 2	Nucleus	peptidase
O88685	PSMC3	proteasome 26S subunit, ATPase 3	Nucleus	enzyme
P54775	PSMC4	proteasome 26S subunit, ATPase 4	Nucleus	peptidase
P62196	PSMC5	proteasome 26S subunit, ATPase 5	Nucleus	transcription regulator
P62334	PSMC6	proteasome 26S subunit, ATPase 6	Nucleus	peptidase
Q9EST4	PSMG2	proteasome assembly chaperone 2	Nucleus	other
Q8R326	PSPC1	paraspeckle component 1	Nucleus	other
P17225	PTBP1	polypyrimidine tract binding protein 1	Nucleus	enzyme
Q8BHD7	PTBP3	polypyrimidine tract binding protein 3	Nucleus	other
P26350	Ptma (includes others)	prothymosin alpha	Nucleus	other
Q61152	PTPN18	protein tyrosine phosphatase, non-receptor type 18	Nucleus	phosphatase
Q8R143	PTTG1IP	PTTG1 interacting protein	Nucleus	other
Q3UEB3	PUF60	poly(U) binding splicing factor 60	Nucleus	other
Q8BKS9	PUM3	pumilio RNA binding family member 3	Nucleus	other
P42669	PURA	purine rich element binding protein A	Nucleus	transcription regulator
O35295	PURB	purine rich element binding protein B	Nucleus	transcription regulator
Q9WU56	PUS1	pseudouridylate synthase 1	Nucleus	enzyme
Q99LL5	PWP1	PWP1 homolog, endonuclein	Nucleus	other
Q8CHP5	PYM1	PYM homolog 1, exon junction complex associated factor	Nucleus	other
Q9QYS9	QKI	QKI, KH domain containing RNA binding	Nucleus	other
Q3UA37	QRICH1	glutamine rich 1	Nucleus	other
Q61550	RAD21	RAD21 cohesin complex component	Nucleus	transcription regulator
P54726	RAD23A	RAD23 homolog A, nucleotide excision repair protein	Nucleus	other
P54728	RAD23B	RAD23 homolog B, nucleotide excision repair protein	Nucleus	other
P70388	RAD50	RAD50 double strand break repair protein	Nucleus	enzyme
Q8C570	RAE1	ribonucleic acid export 1	Nucleus	other
Q64012	RALY	RALY heterogeneous nuclear ribonucleoprotein	Nucleus	transcription regulator
P62827	RAN	RAN, member RAS oncogene family	Nucleus	enzyme
P34022	RANBP1	RAN binding protein 1	Nucleus	other
Q9CT10	RANBP3	RAN binding protein 3	Nucleus	other
P69566	RANBP9	RAN binding protein 9	Nucleus	other
P46061	RANGAP1	Ran GTPase activating protein 1	Nucleus	other
Q8BMS9	RASSF2	Ras association domain family member 2	Nucleus	kinase
Q9CW46	RAVER1	ribonucleoprotein, PTB binding 1	Nucleus	other
P13405	RB1	RB transcriptional corepressor 1	Nucleus	transcription regulator
Q60972	RBBP4	RB binding protein 4, chromatin remodeling factor	Nucleus	enzyme
Q8BX09	RBBP5	RB binding protein 5, histone lysine methyltransferase complex subunit	Nucleus	enzyme
P97868	RBBP6	RB binding protein 6, ubiquitin ligase	Nucleus	enzyme
Q60973	RBBP7	RB binding protein 7, chromatin remodeling factor	Nucleus	transcription regulator
O88851	RBBP9	RB binding protein 9, serine hydrolase	Nucleus	other
Q99KG3	RBM10	RNA binding motif protein 10	Nucleus	other
Q8R4X3	RBM12	RNA binding motif protein 12	Nucleus	other
Q8C2Q3	RBM14	RNA binding motif protein 14	Nucleus	transcription regulator
Q8JZX4	RBM17	RNA binding motif protein 17	Nucleus	other
Q8R3C6	RBM19	RNA binding motif protein 19	Nucleus	other
Q8BHS3	RBM22	RNA binding motif protein 22	Nucleus	transporter
B2RY56	Rbm25	RNA binding motif protein 25	Nucleus	other
Q5SFM8	RBM27	RNA binding motif protein 27	Nucleus	other
Q8CGC6	RBM28	RNA binding motif protein 28	Nucleus	other
Q8VH51	RBM39	RNA binding motif protein 39	Nucleus	transcription regulator
Q8VE92	RBM4B	RNA binding motif protein 4B	Nucleus	other
Q91YE7	RBM5	RNA binding motif protein 5	Nucleus	other
Q9CQT2	RBM7	RNA binding motif protein 7	Nucleus	other
Q9CWZ3	RBM8A	RNA binding motif protein 8A	Nucleus	other
Q91W59	RBMS1	RNA binding motif single stranded interacting protein 1	Nucleus	other
Q9WV02	RBMX	RNA binding motif protein, X-linked	Nucleus	other
Q91VM5	Rbmxl1	RNA binding motif protein, X-linked like-1	Nucleus	other
P31266	RBPJ	recombination signal binding protein for immunoglobulin kappa J region	Nucleus	transcription regulator
Q8BK67	RCC2	regulator of chromosome condensation 2	Nucleus	other
Q8CFE3	RCOR1	REST corepressor 1	Nucleus	transcription regulator
P15307	REL	REL proto-oncogene, NF-kB subunit	Nucleus	transcription regulator
Q04207	RELA	RELA proto-oncogene, NF-kB subunit	Nucleus	transcription regulator
P35601	RFC1	replication factor C subunit 1	Nucleus	transcription regulator
Q9WUK4	RFC2	replication factor C subunit 2	Nucleus	other
Q8R323	RFC3	replication factor C subunit 3	Nucleus	enzyme
Q99J62	RFC4	replication factor C subunit 4	Nucleus	other
Q9D0F6	RFC5	replication factor C subunit 5	Nucleus	enzyme
P48377	RFX1	regulatory factor X1	Nucleus	transcription regulator
Q9ERU9	RGPD4 (includes others)	RANBP2-like and GRIP domain containing 5	Nucleus	enzyme
Q9DC04	RGS3	regulator of G protein signaling 3	Nucleus	other
Q6PR54	RIF1	replication timing regulatory factor 1	Nucleus	other
Q8CD15	RIOX2	ribosomal oxygenase 2	Nucleus	enzyme
Q9CWY8	RNASEH2A	ribonuclease H2 subunit A	Nucleus	enzyme
Q80ZV0	RNASEH2B	ribonuclease H2 subunit B	Nucleus	enzyme
Q9CQJ4	RNF2	ring finger protein 2	Nucleus	transcription regulator
Q5DTM8	RNF20	ring finger protein 20	Nucleus	enzyme
O55236	RNGTT	RNA guanylyltransferase and 5'-phosphatase	Nucleus	phosphatase
Q9D0L8	RNMT	RNA guanine-7 methyltransferase	Nucleus	enzyme
P51450	RORC	RAR related orphan receptor C	Nucleus	ligand-dependent nuclear receptor
Q8VEE4	RPA1	replication protein A1	Nucleus	other
Q62193	RPA2	replication protein A2	Nucleus	other
Q9CQ71	RPA3	replication protein A3	Nucleus	other
Q9JJ80	RPF2	ribosome production factor 2 homolog	Nucleus	other
P53026	RPL10A	ribosomal protein L10a	Nucleus	other
P35979	RPL12	ribosomal protein L12	Nucleus	other
P47963	RPL13	ribosomal protein L13	Nucleus	other
P67984	RPL22	ribosomal protein L22	Nucleus	other
P62751	Rpl23a	ribosomal protein L23A	Nucleus	other
P27659	RPL3	ribosomal protein L3	Nucleus	other
P47964	Rpl36	ribosomal protein L36	Nucleus	other
P47911	RPL6	ribosomal protein L6	Nucleus	other
P14148	RPL7	ribosomal protein L7	Nucleus	transcription regulator
P51410	RPL9	ribosomal protein L9	Nucleus	other
P47955	Rplp1 (includes others)	ribosomal protein, large, P1	Nucleus	other
Q9CQH8	RPP14	ribonuclease P/MRP subunit p14	Nucleus	enzyme
O88796	RPP30	ribonuclease P/MRP subunit p30	Nucleus	enzyme
Q9CSU0	RPRD1B	regulation of nuclear pre-mRNA domain containing 1B	Nucleus	other
Q6NXI6	RPRD2	regulation of nuclear pre-mRNA domain containing 2	Nucleus	other
P07742	RRM1	ribonucleotide reductase catalytic subunit M1	Nucleus	enzyme
P11157	RRM2	ribonucleotide reductase regulatory subunit M2	Nucleus	enzyme
P56183	Rrp1	ribosomal RNA processing 1 homolog (S. cerevisiae)	Nucleus	other
Q6P5B0	RRP12	ribosomal RNA processing 12 homolog	Nucleus	other
Q9CYX7	RRP15	ribosomal RNA processing 15 homolog	Nucleus	other
Q91YK2	RRP1B	ribosomal RNA processing 1B	Nucleus	transcription regulator
Q9DB85	RRP8	ribosomal RNA processing 8	Nucleus	enzyme
Q91WM3	RRP9	ribosomal RNA processing 9, U3 small nucleolar RNA binding protein	Nucleus	other
Q9CYH6	RRS1	ribosome biogenesis regulator homolog	Nucleus	other
Q8BVY0	RSL1D1	ribosomal L1 domain containing 1	Nucleus	other
Q9D7H3	RTCA	RNA 3'-terminal phosphate cyclase	Nucleus	enzyme
A2AQ19	RTF1	RTF1 homolog, Paf1/RNA polymerase II complex component	Nucleus	other
Q9CQE8	RTRAF	RNA transcription, translation and transport factor	Nucleus	other
Q03347	RUNX1	runt related transcription factor 1	Nucleus	transcription regulator
P60122	RUVBL1	RuvB like AAA ATPase 1	Nucleus	transcription regulator
Q9WTM5	RUVBL2	RuvB like AAA ATPase 2	Nucleus	transcription regulator
D3YXK2	SAFB	scaffold attachment factor B	Nucleus	other
Q60710	SAMHD1	SAM and HD domain containing deoxynucleoside triphosphate triphosphohydrolase 1	Nucleus	enzyme
Q8BIH0	SAP130	Sin3A associated protein 130	Nucleus	transcription regulator
O55128	SAP18	Sin3A associated protein 18	Nucleus	transcription regulator
O88574	SAP30	Sin3A associated protein 30	Nucleus	transcription regulator
Q02614	SAP30BP	SAP30 binding protein	Nucleus	transcription regulator
Q9D1J3	SARNP	SAP domain containing ribonucleoprotein	Nucleus	transcription regulator
Q9Z315	SART1	SART1, U4/U6.U5 tri-snRNP-associated protein 1	Nucleus	other
Q9JLI8	SART3	squamous cell carcinoma antigen recognized by T-cells 3	Nucleus	other
Q60611	SATB1	SATB homeobox 1	Nucleus	transcription regulator
P70122	SBDS	SBDS, ribosome maturation factor	Nucleus	other
Q6DID3	SCAF8	SR-related CTD associated factor 8	Nucleus	other
Q80UZ2	SDAD1	SDA1 domain containing 1	Nucleus	other
Q5M8N4	SDR39U1	short chain dehydrogenase/reductase family 39U member 1	Nucleus	other
Q3UQA7	SELENOH	selenoprotein H	Nucleus	other
Q9EP97	SENP3	SUMO1/sentrin/SMT3 specific peptidase 3	Nucleus	peptidase
Q8C1B7	2011-09-01	septin 11	Nucleus	other
Q9EQU5	SET	SET nuclear proto-oncogene	Nucleus	phosphatase
Q91WC0	SETD3	SET domain containing 3	Nucleus	enzyme
Q8VHL1	SETD7	SET domain containing lysine methyltransferase 7	Nucleus	enzyme
A2AKX3	SETX	senataxin	Nucleus	enzyme
Q64213	Sf1	splicing factor 1	Nucleus	other
Q8K4Z5	SF3A1	splicing factor 3a subunit 1	Nucleus	other
Q62203	Sf3a2	splicing factor 3a, subunit 2	Nucleus	other
Q9D554	SF3A3	splicing factor 3a subunit 3	Nucleus	other
Q99NB9	SF3B1	splicing factor 3b subunit 1	Nucleus	other
Q921M3	SF3B3	splicing factor 3b subunit 3	Nucleus	other
Q8QZY9	SF3B4	splicing factor 3b subunit 4	Nucleus	other
Q923D4	SF3B5	splicing factor 3b subunit 5	Nucleus	other
P59708	SF3B6	splicing factor 3b subunit 6	Nucleus	other
Q8VIJ6	SFPQ	splicing factor proline and glutamine rich	Nucleus	other
Q8BP27	SFR1	SWI5 dependent homologous recombination repair protein 1	Nucleus	transcription regulator
Q3USH5	SFSWAP	splicing factor SWAP	Nucleus	other
Q91VW3	SH3BGRL3	SH3 domain binding glutamate rich protein like 3	Nucleus	other
Q60520	SIN3A	SIN3 transcription regulator family member A	Nucleus	transcription regulator
Q8VDQ8	SIRT2	sirtuin 2	Nucleus	transcription regulator
Q8BKJ9	SIRT7	sirtuin 7	Nucleus	enzyme
Q9CZU3	SKIV2L2	Ski2 like RNA helicase 2	Nucleus	other
Q9WTX5	SKP1	S-phase kinase associated protein 1	Nucleus	transcription regulator
Q8CBA2	SLFN5	schlafen family member 5	Nucleus	enzyme
O54988	SLK	STE20 like kinase	Nucleus	kinase
Q8CH25	SLTM	SAFB like transcription modulator	Nucleus	other
Q62432	SMAD2	SMAD family member 2	Nucleus	transcription regulator
Q6DIC0	SMARCA2	SWI/SNF related, matrix associated, actin dependent regulator of chromatin, subfamily a, member 2	Nucleus	transcription regulator
Q3TKT4	SMARCA4	SWI/SNF related, matrix associated, actin dependent regulator of chromatin, subfamily a, member 4	Nucleus	transcription regulator
Q91ZW3	SMARCA5	SWI/SNF related, matrix associated, actin dependent regulator of chromatin, subfamily a, member 5	Nucleus	transcription regulator
Q04692	SMARCAD1	SWI/SNF-related, matrix-associated actin-dependent regulator of chromatin, subfamily a, containing DEAD/H box 1	Nucleus	enzyme
Q9Z0H3	SMARCB1	SWI/SNF related, matrix associated, actin dependent regulator of chromatin, subfamily b, member 1	Nucleus	transcription regulator
P97496	SMARCC1	SWI/SNF related, matrix associated, actin dependent regulator of chromatin subfamily c member 1	Nucleus	transcription regulator
Q6PDG5	SMARCC2	SWI/SNF related, matrix associated, actin dependent regulator of chromatin subfamily c member 2	Nucleus	transcription regulator
Q61466	SMARCD1	SWI/SNF related, matrix associated, actin dependent regulator of chromatin, subfamily d, member 1	Nucleus	transcription regulator
Q99JR8	SMARCD2	SWI/SNF related, matrix associated, actin dependent regulator of chromatin, subfamily d, member 2	Nucleus	transcription regulator
O54941	SMARCE1	SWI/SNF related, matrix associated, actin dependent regulator of chromatin, subfamily e, member 1	Nucleus	transcription regulator
Q9CU62	SMC1A	structural maintenance of chromosomes 1A	Nucleus	transporter
Q8CG48	SMC2	structural maintenance of chromosomes 2	Nucleus	transporter
Q9CW03	SMC3	structural maintenance of chromosomes 3	Nucleus	other
Q8CG47	SMC4	structural maintenance of chromosomes 4	Nucleus	transporter
Q6P5D8	SMCHD1	structural maintenance of chromosomes flexible hinge domain containing 1	Nucleus	enzyme
Q8BGT7	SMNDC1	survival motor neuron domain containing 1	Nucleus	other
Q3UKJ7	SMU1	SMU1, DNA replication regulator and spliceosomal factor	Nucleus	other
Q9CWR2	SMYD3	SET and MYND domain containing 3	Nucleus	enzyme
Q78PY7	SND1	staphylococcal nuclease and tudor domain containing 1	Nucleus	enzyme
Q6P4T2	SNRNP200	small nuclear ribonucleoprotein U5 subunit 200	Nucleus	enzyme
Q6PE01	SNRNP40	small nuclear ribonucleoprotein U5 subunit 40	Nucleus	other
Q62376	SNRNP70	small nuclear ribonucleoprotein U1 subunit 70	Nucleus	other
P57784	SNRPA1	small nuclear ribonucleoprotein polypeptide A'	Nucleus	other
P27048	SNRPB	small nuclear ribonucleoprotein polypeptides B and B1	Nucleus	other
Q9CQI7	SNRPB2	small nuclear ribonucleoprotein polypeptide B2	Nucleus	other
Q62241	Snrpc	U1 small nuclear ribonucleoprotein C	Nucleus	other
P62315	SNRPD1	small nuclear ribonucleoprotein D1 polypeptide	Nucleus	other
P62317	SNRPD2	small nuclear ribonucleoprotein D2 polypeptide	Nucleus	other
P62320	SNRPD3	small nuclear ribonucleoprotein D3 polypeptide	Nucleus	other
P62305	Snrpe	small nuclear ribonucleoprotein E	Nucleus	other
P62307	SNRPF	small nuclear ribonucleoprotein polypeptide F	Nucleus	other
P62309	Snrpg	small nuclear ribonucleoprotein polypeptide G	Nucleus	other
Q9D0T1	SNU13	small nuclear ribonucleoprotein 13	Nucleus	other
Q9CSN1	SNW1	SNW domain containing 1	Nucleus	transcription regulator
Q9QX47	SON	SON DNA binding protein	Nucleus	other
O89090	SP1	Sp1 transcription factor	Nucleus	transcription regulator
O35892	Sp100	nuclear antigen Sp100	Nucleus	transcription regulator
Q8BVK9	SP110	SP110 nuclear body protein	Nucleus	other
Q61142	SPIN1	spindlin 1	Nucleus	other
Q80VJ2	SRA1	steroid receptor RNA activator 1	Nucleus	transcription regulator
Q8BZX4	SREK1	splicing regulatory glutamic acid and lysine rich protein 1	Nucleus	other
Q8BMA6	SRP68	signal recognition particle 68	Nucleus	other
O70551	SRPK1	SRSF protein kinase 1	Nucleus	kinase
O54781	SRPK2	SRSF protein kinase 2	Nucleus	kinase
Q52KI8	Srrm1	serine/arginine repetitive matrix 1	Nucleus	other
Q8BTI8	Srrm2	serine/arginine repetitive matrix 2	Nucleus	other
Q99MR6	SRRT	serrate, RNA effector molecule	Nucleus	other
Q6PDM2	SRSF1	serine and arginine rich splicing factor 1	Nucleus	other
Q9R0U0	SRSF10	serine and arginine rich splicing factor 10	Nucleus	other
Q62093	SRSF2	serine and arginine rich splicing factor 2	Nucleus	transcription regulator
P84104	SRSF3	serine and arginine rich splicing factor 3	Nucleus	other
Q8VE97	SRSF4	serine and arginine rich splicing factor 4	Nucleus	other
O35326	Srsf5	serine/arginine-rich splicing factor 5	Nucleus	other
Q3TWW8	SRSF6	serine and arginine rich splicing factor 6	Nucleus	other
Q8BL97	SRSF7	serine and arginine rich splicing factor 7	Nucleus	other
Q9D0B0	SRSF9	serine and arginine rich splicing factor 9	Nucleus	enzyme
P32067	SSB	Sjogren syndrome antigen B	Nucleus	enzyme
Q08943	SSRP1	structure specific recognition protein 1	Nucleus	other
Q9D3E6	STAG1	stromal antigen 1	Nucleus	transcription regulator
O35638	STAG2	stromal antigen 2	Nucleus	transcription regulator
Q9CQ26	STAMBP	STAM binding protein	Nucleus	enzyme
P42225	STAT1	signal transducer and activator of transcription 1	Nucleus	transcription regulator
Q9WVL2	STAT2	signal transducer and activator of transcription 2	Nucleus	transcription regulator
P42227	STAT3	signal transducer and activator of transcription 3	Nucleus	transcription regulator
P42228	STAT4	signal transducer and activator of transcription 4	Nucleus	transcription regulator
P42230	STAT5A	signal transducer and activator of transcription 5A	Nucleus	transcription regulator
P42232	STAT5B	signal transducer and activator of transcription 5B	Nucleus	transcription regulator
P52633	STAT6	signal transducer and activator of transcription 6	Nucleus	transcription regulator
Q8BG48	STK17B	serine/threonine kinase 17b	Nucleus	kinase
Q99JT2	STK26	serine/threonine kinase 26	Nucleus	kinase
Q91VJ4	STK38	serine/threonine kinase 38	Nucleus	kinase
Q9Z1W9	STK39	serine/threonine kinase 39	Nucleus	kinase
Q3UUJ4	STRADA	STE20-related kinase adaptor alpha	Nucleus	kinase
Q8C079	STRIP1	striatin interacting protein 1	Nucleus	other
P11031	SUB1	SUB1 homolog, transcriptional regulator	Nucleus	transcription regulator
Q8CH02	SUGP1	SURP and G-patch domain containing 1	Nucleus	other
Q9CX34	SUGT1	SGT1 homolog, MIS12 kinetochore complex assembly cochaperone	Nucleus	other
P63166	SUMO1	small ubiquitin-like modifier 1	Nucleus	enzyme
P61957	SUMO2	small ubiquitin-like modifier 2	Nucleus	enzyme
Q9Z172	SUMO3	small ubiquitin-like modifier 3	Nucleus	other
Q8BJS4	SUN2	Sad1 and UNC84 domain containing 2	Nucleus	other
Q920B9	SUPT16H	SPT16 homolog, facilitates chromatin remodeling subunit	Nucleus	transcription regulator
Q9Z199	Supt4b	suppressor of Ty 4B	Nucleus	transcription regulator
O55201	SUPT5H	SPT5 homolog, DSIF elongation factor subunit	Nucleus	transcription regulator
Q62383	SUPT6H	SPT6 homolog, histone chaperone	Nucleus	transcription regulator
P09926	SURF2	surfeit 2	Nucleus	other
P70279	SURF6	surfeit 6	Nucleus	other
Q80U70	SUZ12	SUZ12 polycomb repressive complex 2 subunit	Nucleus	enzyme
Q7TMK9	SYNCRIP	synaptotagmin binding cytoplasmic RNA interacting protein	Nucleus	other
Q6ZWR6	SYNE1	spectrin repeat containing nuclear envelope protein 1	Nucleus	other
Q6ZWQ0	SYNE2	spectrin repeat containing nuclear envelope protein 2	Nucleus	other
Q4FZC9	SYNE3	spectrin repeat containing nuclear envelope family member 3	Nucleus	other
Q9JJ11	TACC3	transforming acidic coiled-coil containing protein 3	Nucleus	other
Q80UV9	TAF1	TATA-box binding protein associated factor 1	Nucleus	transcription regulator
Q8K0H5	TAF10	TATA-box binding protein associated factor 10	Nucleus	transcription regulator
Q8C092	TAF5	TATA-box binding protein associated factor 5	Nucleus	transcription regulator
Q62311	TAF6	TATA-box binding protein associated factor 6	Nucleus	transcription regulator
Q9EQH4	TAF8	TATA-box binding protein associated factor 8	Nucleus	transcription regulator
A2A690	TANC2	tetratricopeptide repeat, ankyrin repeat and coiled-coil containing 2	Nucleus	transcription regulator
Q921F2	TARDBP	TAR DNA binding protein	Nucleus	transcription regulator
Q9D0R2	TARS	threonyl-tRNA synthetase	Nucleus	enzyme
Q60949	TBC1D1	TBC1 domain family member 1	Nucleus	other
Q8C9V1	TBC1D10C	TBC1 domain family member 10C	Nucleus	other
Q9QXE7	TBL1X	transducin beta like 1X-linked	Nucleus	transcription regulator
Q8BHJ5	TBL1XR1	transducin beta like 1 X-linked receptor 1	Nucleus	transcription regulator
P29037	TBP	TATA-box binding protein	Nucleus	transcription regulator
P10711	TCEA1	transcription elongation factor A1	Nucleus	transcription regulator
Q8CGF7	TCERG1	transcription elongation regulator 1	Nucleus	transcription regulator
Q00417	Tcf7	transcription factor 7, T cell specific	Nucleus	transcription regulator
O08784	TCOF1	treacle ribosome biogenesis factor 1	Nucleus	transporter
Q8BJ37	TDP1	tyrosyl-DNA phosphodiesterase 1	Nucleus	enzyme
Q3URQ0	TEX10	testis expressed 10	Nucleus	other
Q8R3N6	THOC1	THO complex 1	Nucleus	transcription regulator
B1AZI6	THOC2	THO complex 2	Nucleus	other
Q5U4D9	THOC6	THO complex 6	Nucleus	other
Q569Z6	THRAP3	thyroid hormone receptor associated protein 3	Nucleus	transcription regulator
Q99J36	THUMPD1	THUMP domain containing 1	Nucleus	other
Q91YJ3	THYN1	thymocyte nuclear protein 1	Nucleus	other
P52912	TIA1	TIA1 cytotoxic granule associated RNA binding protein	Nucleus	other
P70318	TIAL1	TIA1 cytotoxic granule associated RNA binding protein like 1	Nucleus	transcription regulator
Q9R1X4	TIMELESS	timeless circadian regulator	Nucleus	other
Q08122	TLE3	transducin like enhancer of split 3	Nucleus	other
A2A8U2	TMEM201	transmembrane protein 201	Nucleus	other
Q9DBS1	TMEM43	transmembrane protein 43	Nucleus	other
Q9WUU8	TNIP1	TNFAIP3 interacting protein 1	Nucleus	other
Q8BFY9	TNPO1	transportin 1	Nucleus	transporter
Q99LG2	TNPO2	transportin 2	Nucleus	transporter
Q9D2E2	TOE1	target of EGR1, exonuclease	Nucleus	enzyme
Q04750	TOP1	DNA topoisomerase I	Nucleus	enzyme
Q01320	TOP2A	DNA topoisomerase II alpha	Nucleus	enzyme
Q64511	TOP2B	DNA topoisomerase II beta	Nucleus	enzyme
Q921T2	TOR1AIP1	torsin 1A interacting protein 1	Nucleus	other
P70399	TP53BP1	tumor protein p53 binding protein 1	Nucleus	transcription regulator
Q99PW4	TP53RK	TP53 regulating kinase	Nucleus	kinase
F6ZDS4	TPR	translocated promoter region, nuclear basket protein	Nucleus	transporter
A2APB8	TPX2	TPX2, microtubule nucleation factor	Nucleus	other
Q6PFR5	TRA2A	transformer 2 alpha homolog	Nucleus	other
P62996	TRA2B	transformer 2 beta homolog	Nucleus	other
Q8K2L8	TRAPPC12	trafficking protein particle complex 12	Nucleus	other
Q91XB0	TREX1	three prime repair exonuclease 1	Nucleus	enzyme
Q8BGX0	TRIM23	tripartite motif containing 23	Nucleus	enzyme
Q62318	TRIM28	tripartite motif containing 28	Nucleus	transcription regulator
Q99PP7	TRIM33	tripartite motif containing 33	Nucleus	transcription regulator
Q9D735	TRIR	telomerase RNA component interacting RNase	Nucleus	other
Q8CE96	TRMT6	tRNA methyltransferase 6	Nucleus	other
Q80XC2	TRMT61A	tRNA methyltransferase 61A	Nucleus	enzyme
Q80YV3	TRRAP	transformation/transcription domain associated protein	Nucleus	transcription regulator
Q9EQN3	TSC22D4	TSC22 domain family member 4	Nucleus	transcription regulator
Q8BMZ5	TSEN34	tRNA splicing endonuclease subunit 34	Nucleus	enzyme
Q62348	TSN	translin	Nucleus	other
Q9QZE7	TSNAX	translin associated factor X	Nucleus	transporter
Q5SWD9	TSR1	TSR1, ribosome maturation factor	Nucleus	other
Q8BHN1	TXLNG	taxilin gamma	Nucleus	other
P83877	TXNL4A	thioredoxin like 4A	Nucleus	enzyme
P07607	TYMS	thymidylate synthetase	Nucleus	enzyme
Q9D883	U2af1	U2 small nuclear ribonucleoprotein auxiliary factor (U2AF) 1	Nucleus	other
P26369	U2AF2	U2 small nuclear RNA auxiliary factor 2	Nucleus	other
Q6NV83	U2SURP	U2 snRNP associated SURP domain containing	Nucleus	other
Q91YN5	UAP1	UDP-N-acetylglucosamine pyrophosphorylase 1	Nucleus	enzyme
Q80X50	Ubap2l	ubiquitin-associated protein 2-like	Nucleus	other
P63280	UBE2I	ubiquitin conjugating enzyme E2 I	Nucleus	enzyme
P68037	UBE2L3	ubiquitin conjugating enzyme E2 L3	Nucleus	enzyme
Q6ZPJ3	UBE2O	ubiquitin conjugating enzyme E2 O	Nucleus	enzyme
Q9CZY3	UBE2V1	ubiquitin conjugating enzyme E2 V1	Nucleus	transcription regulator
Q3UE37	UBE2Z	ubiquitin conjugating enzyme E2 Z	Nucleus	enzyme
O08759	UBE3A	ubiquitin protein ligase E3A	Nucleus	enzyme
Q8BGR9	UBLCP1	ubiquitin like domain containing CTD phosphatase 1	Nucleus	phosphatase
Q9QZM0	UBQLN2	ubiquilin 2	Nucleus	other
Q6WKZ8	UBR2	ubiquitin protein ligase E3 component n-recognin 2	Nucleus	enzyme
A2AN08	UBR4	ubiquitin protein ligase E3 component n-recognin 4	Nucleus	enzyme
Q80TP3	UBR5	ubiquitin protein ligase E3 component n-recognin 5	Nucleus	enzyme
P25976	UBTF	upstream binding transcription factor, RNA polymerase I	Nucleus	transcription regulator
Q6P5G6	UBXN7	UBX domain protein 7	Nucleus	other
O70475	UGDH	UDP-glucose 6-dehydrogenase	Nucleus	enzyme
Q8VDF2	UHRF1	ubiquitin like with PHD and ring finger domains 1	Nucleus	transcription regulator
Q5U5Q9	UIMC1	ubiquitin interaction motif containing 1	Nucleus	other
Q9EPU0	UPF1	UPF1, RNA helicase and ATPase	Nucleus	enzyme
Q91W78	USB1	U6 snRNA biogenesis phosphodiesterase 1	Nucleus	enzyme
B1AY13	USP24	ubiquitin specific peptidase 24	Nucleus	peptidase
Q3TIX9	USP39	ubiquitin specific peptidase 39	Nucleus	peptidase
P35123	USP4	ubiquitin specific peptidase 4	Nucleus	peptidase
Q6A4J8	USP7	ubiquitin specific peptidase 7	Nucleus	peptidase
Q640M1	UTP14A	UTP14A, small subunit processome component	Nucleus	other
Q8C7V3	UTP15	UTP15, small subunit processome component	Nucleus	other
Q5SSI6	UTP18	UTP18, small subunit processome component	Nucleus	other
Q5XG71	UTP20	UTP20, small subunit processome component	Nucleus	other
Q9JI13	UTP3	UTP3, small subunit processome component	Nucleus	other
Q8R2N2	UTP4	UTP4, small subunit processome component	Nucleus	other
Q8VCY6	UTP6	UTP6, small subunit processome component	Nucleus	other
Q8K245	UVRAG	UV radiation resistance associated	Nucleus	other
P27870	VAV1	vav guanine nucleotide exchange factor 1	Nucleus	transcription regulator
A2AIV2	VIRMA	vir like m6A methyltransferase associated	Nucleus	other
Q80X41	VRK1	vaccinia related kinase 1	Nucleus	kinase
Q8K3G5	VRK3	vaccinia related kinase 3	Nucleus	kinase
Q99KC8	VWA5A	von Willebrand factor A domain containing 5A	Nucleus	other
Q65Z40	WAPL	WAPL cohesin release factor	Nucleus	other
Q923D5	WBP11	WW domain binding protein 11	Nucleus	phosphatase
P59328	WDHD1	WD repeat and HMG-box DNA binding protein 1	Nucleus	other
Q4VBE8	WDR18	WD repeat domain 18	Nucleus	other
Q8K4P0	WDR33	WD repeat domain 33	Nucleus	other
Q9EP82	WDR4	WD repeat domain 4	Nucleus	other
Q6ZQL4	WDR43	WD repeat domain 43	Nucleus	other
Q9Z0H1	WDR46	WD repeat domain 46	Nucleus	enzyme
P61965	WDR5	WD repeat domain 5	Nucleus	enzyme
Q9ERF3	WDR61	WD repeat domain 61	Nucleus	other
Q99J09	WDR77	WD repeat domain 77	Nucleus	transcription regulator
Q8BFQ4	WDR82	WD repeat domain 82	Nucleus	other
Q91XU0	WRNIP1	Werner helicase interacting protein 1	Nucleus	enzyme
Q9ER69	WTAP	WT1 associated protein	Nucleus	other
Q9DCD2	XAB2	XPA binding protein 2	Nucleus	other
Q6P5F9	XPO1	exportin 1	Nucleus	transporter
Q9ESJ0	XPO4	exportin 4	Nucleus	transporter
Q924C1	XPO5	exportin 5	Nucleus	transporter
Q9EPK7	XPO7	exportin 7	Nucleus	transporter
Q9CRT8	XPOT	exportin for tRNA	Nucleus	other
Q60596	XRCC1	X-ray repair cross complementing 1	Nucleus	enzyme
P27641	XRCC5	X-ray repair cross complementing 5	Nucleus	enzyme
P23475	XRCC6	X-ray repair cross complementing 6	Nucleus	enzyme
Q9DBR1	XRN2	5'-3' exoribonuclease 2	Nucleus	enzyme
P62960	YBX1	Y-box binding protein 1	Nucleus	transcription regulator
Q9JKB3	YBX3	Y-box binding protein 3	Nucleus	transcription regulator
Q9R0I7	YLPM1	YLP motif containing 1	Nucleus	transcription regulator
P62700	YPEL5	yippee like 5	Nucleus	other
Q00899	YY1	YY1 transcription factor	Nucleus	transcription regulator
O88939	ZBTB7A	zinc finger and BTB domain containing 7A	Nucleus	transcription regulator
Q64321	ZBTB7B	zinc finger and BTB domain containing 7B	Nucleus	transcription regulator
Q6NZF1	ZC3H11A	zinc finger CCCH-type containing 11A	Nucleus	other
Q8BJ05	ZC3H14	zinc finger CCCH-type containing 14	Nucleus	other
Q3TIV5	Zc3h15	zinc finger CCCH-type containing 15	Nucleus	other
Q6ZPZ3	ZC3H4	zinc finger CCCH-type containing 4	Nucleus	other
B2RX14	ZCCHC11	zinc finger CCHC-type containing 11	Nucleus	enzyme
Q9CYA6	ZCCHC8	zinc finger CCHC-type containing 8	Nucleus	other
Q8C827	ZFP62	ZFP62 zinc finger protein	Nucleus	other
O88532	ZFR	zinc finger RNA binding protein	Nucleus	other
Q8VDM1	ZGPAT	zinc finger CCCH-type and G-patch domain containing	Nucleus	transcription regulator
Q6P1E1	ZMIZ1	zinc finger MIZ-type containing 1	Nucleus	other
Q80W54	ZMPSTE24	zinc metallopeptidase STE24	Nucleus	peptidase
Q61624	ZNF148	zinc finger protein 148	Nucleus	transcription regulator
Q9JMD0	ZNF207	zinc finger protein 207	Nucleus	transcription regulator
Q99LI5	ZNF281	zinc finger protein 281	Nucleus	transcription regulator
Q9DB42	ZNF593	zinc finger protein 593	Nucleus	transcription regulator
Q91VY9	ZNF622	zinc finger protein 622	Nucleus	other
Q61464	ZNF638	zinc finger protein 638	Nucleus	other
Q8R1N0	ZNF830	zinc finger protein 830	Nucleus	other
Q62384	ZPR1	ZPR1 zinc finger	Nucleus	other
Q9R020	Zranb2	zinc finger, RAN-binding domain containing 2	Nucleus	other
O54692	ZW10	zw10 kinetochore protein	Nucleus	other
Q8R060	ZWILCH	zwilch kinetochore protein	Nucleus	other
Q9CQU5	ZWINT	ZW10 interacting kinetochore protein	Nucleus	other
Q8CE08	ACPP	acid phosphatase, prostate	Extracellular Space	phosphatase
P31230	AIMP1	aminoacyl tRNA synthetase complex interacting multifunctional protein 1	Extracellular Space	cytokine
P07724	ALB	albumin	Extracellular Space	transporter
E9Q414	APOB	apolipoprotein B	Extracellular Space	transporter
Q9DCZ4	APOO	apolipoprotein O	Extracellular Space	other
Q78IK4	APOOL	apolipoprotein O like	Extracellular Space	other
Q9R0Q6	ARPC1A	actin related protein 2/3 complex subunit 1A	Extracellular Space	other
Q9EPE9	ATP13A1	ATPase 13A1	Extracellular Space	transporter
Q8BXV2	BRI3BP	BRI3 binding protein	Extracellular Space	other
Q8C708	C16orf54	chromosome 16 open reading frame 54	Extracellular Space	other
Q9CYI0	C17orf75	chromosome 17 open reading frame 75	Extracellular Space	other
Q9D024	CCDC47	coiled-coil domain containing 47	Extracellular Space	other
Q8VC31	CCDC9	coiled-coil domain containing 9	Extracellular Space	other
Q7TQK5	CCDC93	coiled-coil domain containing 93	Extracellular Space	other
Q8BTW8	CDK5RAP1	CDK5 regulatory subunit associated protein 1	Extracellular Space	enzyme
O88271	CFDP1	craniofacial development protein 1	Extracellular Space	other
Q921W0	CHMP1A	charged multivesicular body protein 1A	Extracellular Space	peptidase
Q63829	COMMD3	COMM domain containing 3	Extracellular Space	other
O89001	CPD	carboxypeptidase D	Extracellular Space	peptidase
P21460	CST3	cystatin C	Extracellular Space	other
Q80WW9	DDRGK1	DDRGK domain containing 1	Extracellular Space	other
Q8C2K1	DEF6	DEF6, guanine nucleotide exchange factor	Extracellular Space	other
Q3U1Y4	DENND4B	DENN domain containing 4B	Extracellular Space	other
Q8BW94	DNAH3	dynein axonemal heavy chain 3	Extracellular Space	enzyme
Q8C522	ENDOD1	endonuclease domain containing 1	Extracellular Space	enzyme
Q9EQH2	ERAP1	endoplasmic reticulum aminopeptidase 1	Extracellular Space	peptidase
Q8BH61	F13A1	coagulation factor XIII A chain	Extracellular Space	enzyme
Q80ZQ9	FAM206A	family with sequence similarity 206 member A	Extracellular Space	other
Q9CYH2	FAM213A	family with sequence similarity 213 member A	Extracellular Space	other
Q9D8T0	FAM3A	family with sequence similarity 3 member A	Extracellular Space	other
Q91VU0	FAM3C	family with sequence similarity 3 member C	Extracellular Space	cytokine
Q921M7	FAM49B	family with sequence similarity 49 member B	Extracellular Space	other
P06745	GPI	glucose-6-phosphate isomerase	Extracellular Space	enzyme
Q6PEM6	GRAMD2B	GRAM domain containing 2B	Extracellular Space	other
P28798	GRN	granulin precursor	Extracellular Space	growth factor
Q9D8T2	GSDMD	gasdermin D	Extracellular Space	other
P13020	GSN	gelsolin	Extracellular Space	other
Q8K0D2	HABP2	hyaluronan binding protein 2	Extracellular Space	peptidase
P01942	HBA1/HBA2	hemoglobin subunit alpha 2	Extracellular Space	transporter
P51859	HDGF	heparin binding growth factor	Extracellular Space	growth factor
Q9JHR7	IDE	insulin degrading enzyme	Extracellular Space	peptidase
P47879	IGFBP4	insulin like growth factor binding protein 4	Extracellular Space	other
P01868	IGHG1	immunoglobulin heavy constant gamma 1 (G1m marker)	Extracellular Space	peptidase
P01837	IGKC	immunoglobulin kappa constant	Extracellular Space	other
Q9QZ85	Iigp1	interferon inducible GTPase 1	Extracellular Space	enzyme
Q9Z1M8	IK	IK cytokine	Extracellular Space	cytokine
O54824	IL16	interleukin 16	Extracellular Space	cytokine
Q7TNI7	IL17F	interleukin 17F	Extracellular Space	cytokine
P04351	IL2	interleukin 2	Extracellular Space	cytokine
Q3TNL8	ITPRIP	inositol 1,4,5-trisphosphate receptor interacting protein	Extracellular Space	other
Q80UY2	KCMF1	potassium channel modulatory factor 1	Extracellular Space	enzyme
P11672	LCN2	lipocalin 2	Extracellular Space	transporter
P16045	LGALS1	galectin 1	Extracellular Space	other
P16110	LGALS3	galectin 3	Extracellular Space	other
Q9D945	LLPH	LLP homolog, long-term synaptic facilitation	Extracellular Space	other
P08905	LYZ	lysozyme	Extracellular Space	enzyme
Q9CXI5	MANF	mesencephalic astrocyte derived neurotrophic factor	Extracellular Space	other
P04370	MBP	myelin basic protein	Extracellular Space	other
Q9ERE7	MESD	mesoderm development LRP chaperone	Extracellular Space	other
P21956	MFGE8	milk fat globule-EGF factor 8 protein	Extracellular Space	other
P34884	MIF	macrophage migration inhibitory factor	Extracellular Space	cytokine
Q9D773	MRPL2	mitochondrial ribosomal protein L2	Extracellular Space	other
Q9CPT4	MYDGF	myeloid derived growth factor	Extracellular Space	cytokine
Q6URW6	MYH14	myosin heavy chain 14	Extracellular Space	enzyme
Q99KQ4	NAMPT	nicotinamide phosphoribosyltransferase	Extracellular Space	cytokine
Q8K4Z3	NAXE	NAD(P)HX epimerase	Extracellular Space	enzyme
Q9Z0J0	NPC2	NPC intracellular cholesterol transporter 2	Extracellular Space	transporter
Q3TCN2	PLBD2	phospholipase B domain containing 2	Extracellular Space	other
Q8BYB9	POGLUT1	protein O-glucosyltransferase 1	Extracellular Space	enzyme
Q9D0M1	PRPSAP1	phosphoribosyl pyrophosphate synthetase associated protein 1	Extracellular Space	other
Q61207	PSAP	prosaposin	Extracellular Space	enzyme
Q9JHK4	RABGGTA	Rab geranylgeranyltransferase alpha subunit	Extracellular Space	enzyme
Q60870	REEP5	receptor accessory protein 5	Extracellular Space	transporter
Q9ET26	RNF114	ring finger protein 114	Extracellular Space	enzyme
Q8VCA8	SCRN2	secernin 2	Extracellular Space	other
Q9D662	SEC23B	Sec23 homolog B, coat complex II component	Extracellular Space	transporter
P70124	SERPINB5	serpin family B member 5	Extracellular Space	other
Q8BY89	SLC44A2	solute carrier family 44 member 2	Extracellular Space	transporter
Q9DB10	SMDT1	single-pass membrane protein with aspartate rich tail 1	Extracellular Space	other
P70158	SMPDL3A	sphingomyelin phosphodiesterase acid like 3A	Extracellular Space	enzyme
Q80XQ2	TBC1D5	TBC1 domain family member 5	Extracellular Space	other
Q9ERA6	TFIP11	tuftelin interacting protein 11	Extracellular Space	other
P04202	TGFB1	transforming growth factor beta 1	Extracellular Space	growth factor
P35441	THBS1	thrombospondin 1	Extracellular Space	other
Q8BM55	TMEM214	transmembrane protein 214	Extracellular Space	other
Q3TX08	TRMT1	tRNA methyltransferase 1	Extracellular Space	enzyme
Q6PAM1	TXLNA	taxilin alpha	Extracellular Space	cytokine
Q8VCH8	UBXN4	UBX domain protein 4	Extracellular Space	other
O88342	WDR1	WD repeat domain 1	Extracellular Space	other
Q9CWR1	WDR73	WD repeat domain 73	Extracellular Space	other
E9Q784	ZC3H13	zinc finger CCCH-type containing 13	Extracellular Space	other
Q80YR4	ZNF598	zinc finger protein 598	Extracellular Space	enzyme
Q6PIU9	AAK1	AP2 associated kinase 1	Cytoplasm	kinase
P20065	Tmsb4x (includes others)	thymosin, beta 4, X chromosome	Cytoplasm	other
Q9CQD4	2610002M06Rik	RIKEN cDNA 2610002M06 gene	Cytoplasm	other
Q9D2R0	AACS	acetoacetyl-CoA synthetase	Cytoplasm	enzyme
Q8BGQ7	AARS	alanyl-tRNA synthetase	Cytoplasm	enzyme
Q9JI39	ABCB10	ATP binding cassette subfamily B member 10	Cytoplasm	transporter
Q61102	ABCB7	ATP binding cassette subfamily B member 7	Cytoplasm	transporter
P55096	ABCD3	ATP binding cassette subfamily D member 3	Cytoplasm	transporter
P61222	ABCE1	ATP binding cassette subfamily E member 1	Cytoplasm	transporter
Q6P542	ABCF1	ATP binding cassette subfamily F member 1	Cytoplasm	transporter
Q99LE6	ABCF2	ATP binding cassette subfamily F member 2	Cytoplasm	transporter
Q6PE15	ABHD10	abhydrolase domain containing 10	Cytoplasm	enzyme
Q8K4F5	ABHD11	abhydrolase domain containing 11	Cytoplasm	enzyme
Q8CBW3	ABI1	abl interactor 1	Cytoplasm	other
Q8K4G5	ABLIM1	actin binding LIM protein 1	Cytoplasm	other
Q5SSL4	ABR	active BCR-related	Cytoplasm	other
Q921H8	ACAA1	acetyl-CoA acyltransferase 1	Cytoplasm	enzyme
Q8BWT1	ACAA2	acetyl-CoA acyltransferase 2	Cytoplasm	enzyme
Q5SWU9	ACACA	acetyl-CoA carboxylase alpha	Cytoplasm	enzyme
Q8K370	ACAD10	acyl-CoA dehydrogenase family member 10	Cytoplasm	enzyme
Q8JZN5	ACAD9	acyl-CoA dehydrogenase family member 9	Cytoplasm	enzyme
P51174	ACADL	acyl-CoA dehydrogenase long chain	Cytoplasm	enzyme
P45952	ACADM	acyl-CoA dehydrogenase medium chain	Cytoplasm	enzyme
Q9DBL1	ACADSB	acyl-CoA dehydrogenase short/branched chain	Cytoplasm	enzyme
P50544	ACADVL	acyl-CoA dehydrogenase very long chain	Cytoplasm	enzyme
Q8QZT1	ACAT1	acetyl-CoA acetyltransferase 1	Cytoplasm	enzyme
Q8BMP6	ACBD3	acyl-CoA binding domain containing 3	Cytoplasm	other
Q9D061	ACBD6	acyl-CoA binding domain containing 6	Cytoplasm	other
Q91V92	ACLY	ATP citrate lyase	Cytoplasm	enzyme
P28271	ACO1	aconitase 1	Cytoplasm	enzyme
Q99KI0	ACO2	aconitase 2	Cytoplasm	enzyme
Q9CQR4	ACOT13	acyl-CoA thioesterase 13	Cytoplasm	enzyme
Q9QYR9	ACOT2	acyl-CoA thioesterase 2	Cytoplasm	enzyme
Q91V12	ACOT7	acyl-CoA thioesterase 7	Cytoplasm	enzyme
P58137	ACOT8	acyl-CoA thioesterase 8	Cytoplasm	enzyme
Q9R0X4	ACOT9	acyl-CoA thioesterase 9	Cytoplasm	enzyme
Q9EPL9	ACOX3	acyl-CoA oxidase 3, pristanoyl	Cytoplasm	enzyme
Q9D358	ACP1	acid phosphatase 1	Cytoplasm	phosphatase
Q05117	Acp5	acid phosphatase 5, tartrate resistant	Cytoplasm	phosphatase
Q8BP40	ACP6	acid phosphatase 6, lysophosphatidic	Cytoplasm	phosphatase
Q8VCW8	ACSF2	acyl-CoA synthetase family member 2	Cytoplasm	enzyme
Q9CZW4	ACSL3	acyl-CoA synthetase long chain family member 3	Cytoplasm	enzyme
Q9QUJ7	ACSL4	acyl-CoA synthetase long chain family member 4	Cytoplasm	enzyme
Q9QXG4	ACSS2	acyl-CoA synthetase short chain family member 2	Cytoplasm	enzyme
P60710	ACTB	actin beta	Cytoplasm	other
P68033	ACTC1	actin, alpha, cardiac muscle 1	Cytoplasm	enzyme
P63260	ACTG1	actin gamma 1	Cytoplasm	other
Q7TPR4	ACTN1	actinin alpha 1	Cytoplasm	transcription regulator
P57780	ACTN4	actinin alpha 4	Cytoplasm	transcription regulator
Q9QZB7	ACTR10	actin related protein 10 homolog	Cytoplasm	other
P61164	ACTR1A	ARP1 actin related protein 1 homolog A	Cytoplasm	other
Q8R5C5	ACTR1B	ARP1 actin related protein 1 homolog B	Cytoplasm	other
Q99JW2	ACY1	aminoacylase 1	Cytoplasm	peptidase
P56376	ACYP1	acylphosphatase 1	Cytoplasm	enzyme
P03958	ADA	adenosine deaminase	Cytoplasm	enzyme
Q9QYC0	ADD1	adducin 1	Cytoplasm	other
Q9QYB5	ADD3	adducin 3	Cytoplasm	other
P00329	ADH1C	alcohol dehydrogenase 1C (class I), gamma polypeptide	Cytoplasm	enzyme
P28474	ADH5	alcohol dehydrogenase 5 (class III), chi polypeptide	Cytoplasm	enzyme
Q6PDY2	ADO	2-aminoethanethiol dioxygenase	Cytoplasm	enzyme
Q8CG72	ADPRHL2	ADP-ribosylhydrolase like 2	Cytoplasm	enzyme
P54822	ADSL	adenylosuccinate lyase	Cytoplasm	enzyme
P46664	ADSS	adenylosuccinate synthase	Cytoplasm	enzyme
P28650	ADSSL1	adenylosuccinate synthase like 1	Cytoplasm	enzyme
Q8JZQ2	AFG3L2	AFG3 like matrix AAA peptidase subunit 2	Cytoplasm	peptidase
Q80WT5	AFTPH	aftiphilin	Cytoplasm	other
Q9ESW4	AGK	acylglycerol kinase	Cytoplasm	kinase
Q8CJG1	AGO1	argonaute 1, RISC catalytic component	Cytoplasm	translation regulator
Q8CJG0	AGO2	argonaute 2, RISC catalytic component	Cytoplasm	translation regulator
Q9D517	AGPAT3	1-acylglycerol-3-phosphate O-acyltransferase 3	Cytoplasm	enzyme
Q9D1E8	AGPAT5	1-acylglycerol-3-phosphate O-acyltransferase 5	Cytoplasm	enzyme
Q8C0I1	AGPS	alkylglycerone phosphate synthase	Cytoplasm	enzyme
P50247	AHCY	adenosylhomocysteinase	Cytoplasm	enzyme
Q8BK64	AHSA1	activator of HSP90 ATPase activity 1	Cytoplasm	other
Q9Z0X1	AIFM1	apoptosis inducing factor mitochondria associated 1	Cytoplasm	enzyme
Q91VJ1	AIM2	absent in melanoma 2	Cytoplasm	other
Q9WTP6	AK2	adenylate kinase 2	Cytoplasm	kinase
Q9WTP7	AK3	adenylate kinase 3	Cytoplasm	kinase
Q9WUR9	AK4	adenylate kinase 4	Cytoplasm	kinase
Q70FJ1	Akap9	A kinase (PRKA) anchor protein (yotiao) 9	Cytoplasm	other
Q9JII6	AKR1A1	aldo-keto reductase family 1 member A1	Cytoplasm	enzyme
P45376	AKR1B1	aldo-keto reductase family 1 member B	Cytoplasm	enzyme
Q8K023	AKR1C3	aldo-keto reductase family 1 member C3	Cytoplasm	enzyme
Q8VCX1	AKR1D1	aldo-keto reductase family 1 member D1	Cytoplasm	enzyme
Q9DCT1	AKR1E2	aldo-keto reductase family 1 member E2	Cytoplasm	enzyme
Q8CG76	AKR7A2	aldo-keto reductase family 7 member A2	Cytoplasm	enzyme
P31750	AKT1	AKT serine/threonine kinase 1	Cytoplasm	kinase
Q9D1F4	AKT1S1	AKT1 substrate 1	Cytoplasm	other
Q60823	AKT2	AKT serine/threonine kinase 2	Cytoplasm	kinase
P10518	ALAD	aminolevulinate dehydratase	Cytoplasm	enzyme
Q9Z110	ALDH18A1	aldehyde dehydrogenase 18 family member A1	Cytoplasm	kinase
Q9CZS1	ALDH1B1	aldehyde dehydrogenase 1 family member B1	Cytoplasm	enzyme
P47738	ALDH2	aldehyde dehydrogenase 2 family (mitochondrial)	Cytoplasm	enzyme
P47740	ALDH3A2	aldehyde dehydrogenase 3 family member A2	Cytoplasm	enzyme
Q9DBF1	ALDH7A1	aldehyde dehydrogenase 7 family member A1	Cytoplasm	enzyme
Q9JLJ2	ALDH9A1	aldehyde dehydrogenase 9 family member A1	Cytoplasm	enzyme
P05064	ALDOA	aldolase, fructose-bisphosphate A	Cytoplasm	enzyme
P05063	ALDOC	aldolase, fructose-bisphosphate C	Cytoplasm	enzyme
Q9DBE8	ALG2	ALG2, alpha-1,3/1,6-mannosyltransferase	Cytoplasm	enzyme
Q9DB25	ALG5	ALG5, dolichyl-phosphate beta-glucosyltransferase	Cytoplasm	enzyme
Q9DBT5	AMPD2	adenosine monophosphate deaminase 2	Cytoplasm	enzyme
O08739	AMPD3	adenosine monophosphate deaminase 3	Cytoplasm	enzyme
Q810B6	ANKFY1	ankyrin repeat and FYVE domain containing 1	Cytoplasm	transcription regulator
P97822	Anp32e	acidic (leucine-rich) nuclear phosphoprotein 32 family, member E	Cytoplasm	other
O35643	AP1B1	adaptor related protein complex 1 beta 1 subunit	Cytoplasm	transporter
P22892	AP1G1	adaptor related protein complex 1 gamma 1 subunit	Cytoplasm	transporter
O88512	AP1G2	adaptor related protein complex 1 gamma 2 subunit	Cytoplasm	transporter
P35585	AP1M1	adaptor related protein complex 1 mu 1 subunit	Cytoplasm	transporter
P61967	AP1S1	adaptor related protein complex 1 sigma 1 subunit	Cytoplasm	transporter
P17426	AP2A1	adaptor related protein complex 2 alpha 1 subunit	Cytoplasm	transporter
P17427	AP2A2	adaptor related protein complex 2 alpha 2 subunit	Cytoplasm	transporter
P84091	AP2M1	adaptor related protein complex 2 mu 1 subunit	Cytoplasm	transporter
P62743	AP2S1	adaptor related protein complex 2 sigma 1 subunit	Cytoplasm	transporter
Q9JKC8	AP3M1	adaptor related protein complex 3 mu 1 subunit	Cytoplasm	transporter
Q9DCR2	AP3S1	adaptor related protein complex 3 sigma 1 subunit	Cytoplasm	transporter
O88879	APAF1	apoptotic peptidase activating factor 1	Cytoplasm	other
Q8R5A3	APBB1IP	amyloid beta precursor protein binding family B member 1 interacting protein	Cytoplasm	other
Q8R146	APEH	acylaminoacyl-peptide hydrolase	Cytoplasm	peptidase
O35841	API5	apoptosis inhibitor 5	Cytoplasm	other
Q9WVQ5	APIP	APAF1 interacting protein	Cytoplasm	enzyme
Q99J72	APOBEC3B	apolipoprotein B mRNA editing enzyme catalytic subunit 3B	Cytoplasm	enzyme
Q8K3H0	APPL1	adaptor protein, phosphotyrosine interacting with PH domain and leucine zipper 1	Cytoplasm	other
P08030	APRT	adenine phosphoribosyltransferase	Cytoplasm	enzyme
P04627	ARAF	A-Raf proto-oncogene, serine/threonine kinase	Cytoplasm	kinase
Q8BZ05	ARAP2	ArfGAP with RhoGAP domain, ankyrin repeat and PH domain 2	Cytoplasm	other
Q5XJY5	ARCN1	archain 1	Cytoplasm	other
P84078	ARF1	ADP ribosylation factor 1	Cytoplasm	enzyme
P61750	ARF4	ADP ribosylation factor 4	Cytoplasm	enzyme
P84084	ARF5	ADP ribosylation factor 5	Cytoplasm	enzyme
Q9EPJ9	ARFGAP1	ADP ribosylation factor GTPase activating protein 1	Cytoplasm	transporter
G3X9K3	ARFGEF1	ADP ribosylation factor guanine nucleotide exchange factor 1	Cytoplasm	other
A2A5R2	ARFGEF2	ADP ribosylation factor guanine nucleotide exchange factor 2	Cytoplasm	other
Q5FWK3	ARHGAP1	Rho GTPase activating protein 1	Cytoplasm	other
Q8C0D4	ARHGAP12	Rho GTPase activating protein 12	Cytoplasm	other
Q811M1	ARHGAP15	Rho GTPase activating protein 15	Cytoplasm	other
Q3UIA2	ARHGAP17	Rho GTPase activating protein 17	Cytoplasm	other
Q8BYW1	ARHGAP25	Rho GTPase activating protein 25	Cytoplasm	other
A2AB59	ARHGAP27	Rho GTPase activating protein 27	Cytoplasm	other
Q640N3	ARHGAP30	Rho GTPase activating protein 30	Cytoplasm	other
Q3TBD2	ARHGAP45	Rho GTPase activating protein 45	Cytoplasm	transporter
Q99PT1	ARHGDIA	Rho GDP dissociation inhibitor alpha	Cytoplasm	other
Q61599	ARHGDIB	Rho GDP dissociation inhibitor beta	Cytoplasm	enzyme
Q61210	ARHGEF1	Rho guanine nucleotide exchange factor 1	Cytoplasm	other
Q60875	ARHGEF2	Rho/Rac guanine nucleotide exchange factor 2	Cytoplasm	other
Q8K4I3	ARHGEF6	Rac/Cdc42 guanine nucleotide exchange factor 6	Cytoplasm	other
Q9ES28	ARHGEF7	Rho guanine nucleotide exchange factor 7	Cytoplasm	other
Q9Z1K5	ARIH1	ariadne RBR E3 ubiquitin protein ligase 1	Cytoplasm	enzyme
P61211	ARL1	ADP ribosylation factor like GTPase 1	Cytoplasm	enzyme
Q9D0J4	ARL2	ADP ribosylation factor like GTPase 2	Cytoplasm	enzyme
Q9WUL7	ARL3	ADP ribosylation factor like GTPase 3	Cytoplasm	enzyme
Q9JKW0	ARL6IP1	ADP ribosylation factor like GTPase 6 interacting protein 1	Cytoplasm	other
Q8R5J9	ARL6IP5	ADP ribosylation factor like GTPase 6 interacting protein 5	Cytoplasm	other
Q9D7A8	ARMC1	armadillo repeat containing 1	Cytoplasm	other
Q9D0L7	ARMC10	armadillo repeat containing 10	Cytoplasm	other
Q8BNU0	ARMC6	armadillo repeat containing 6	Cytoplasm	other
Q9WV32	ARPC1B	actin related protein 2/3 complex subunit 1B	Cytoplasm	other
Q9CVB6	ARPC2	actin related protein 2/3 complex subunit 2	Cytoplasm	other
Q9JM76	ARPC3	actin related protein 2/3 complex subunit 3	Cytoplasm	other
P59999	ARPC4	actin related protein 2/3 complex subunit 4	Cytoplasm	other
Q9CPW4	ARPC5	actin related protein 2/3 complex subunit 5	Cytoplasm	other
Q9D898	ARPC5L	actin related protein 2/3 complex subunit 5 like	Cytoplasm	other
P56212	ARPP19	cAMP regulated phosphoprotein 19	Cytoplasm	transporter
Q8BWG8	ARRB1	arrestin beta 1	Cytoplasm	transporter
Q91YI4	ARRB2	arrestin beta 2	Cytoplasm	other
Q99KN1	ARRDC1	arrestin domain containing 1	Cytoplasm	other
Q9WV54	ASAH1	N-acylsphingosine amidohydrolase 1	Cytoplasm	enzyme
Q91YI0	ASL	argininosuccinate lyase	Cytoplasm	enzyme
Q61024	ASNS	asparagine synthetase (glutamine-hydrolyzing)	Cytoplasm	enzyme
Q8VBT9	ASPSCR1	ASPSCR1, UBX domain containing tether for SLC2A4	Cytoplasm	other
Q8C0M9	ASRGL1	asparaginase like 1	Cytoplasm	enzyme
P16460	ASS1	argininosuccinate synthase 1	Cytoplasm	enzyme
Q925I1	ATAD3A	ATPase family, AAA domain containing 3A	Cytoplasm	other
Q9CQY1	ATG12	autophagy related 12	Cytoplasm	other
Q9CPX6	ATG3	autophagy related 3	Cytoplasm	enzyme
Q8BGE6	ATG4B	autophagy related 4B cysteine peptidase	Cytoplasm	peptidase
Q99J83	ATG5	autophagy related 5	Cytoplasm	other
Q9D906	ATG7	autophagy related 7	Cytoplasm	enzyme
Q9CWJ9	ATIC	5-aminoimidazole-4-carboxamide ribonucleotide formyltransferase/IMP cyclohydrolase	Cytoplasm	enzyme
Q6PA06	ATL2	atlastin GTPase 2	Cytoplasm	other
Q91YH5	ATL3	atlastin GTPase 3	Cytoplasm	other
O08997	ATOX1	antioxidant 1 copper chaperone	Cytoplasm	transporter
O55143	ATP2A2	ATPase sarcoplasmic/endoplasmic reticulum Ca2+ transporting 2	Cytoplasm	transporter
Q64518	ATP2A3	ATPase sarcoplasmic/endoplasmic reticulum Ca2+ transporting 3	Cytoplasm	transporter
Q80XR2	ATP2C1	ATPase secretory pathway Ca2+ transporting 1	Cytoplasm	transporter
Q03265	ATP5A1	ATP synthase, H+ transporting, mitochondrial F1 complex, alpha subunit 1, cardiac muscle	Cytoplasm	transporter
P56480	ATP5B	ATP synthase, H+ transporting, mitochondrial F1 complex, beta polypeptide	Cytoplasm	transporter
Q91VR2	ATP5C1	ATP synthase, H+ transporting, mitochondrial F1 complex, gamma polypeptide 1	Cytoplasm	transporter
Q9D3D9	ATP5D	ATP synthase, H+ transporting, mitochondrial F1 complex, delta subunit	Cytoplasm	transporter
P56382	Atp5e	ATP synthase, H+ transporting, mitochondrial F1 complex, epsilon subunit	Cytoplasm	transporter
Q9CQQ7	ATP5F1	ATP synthase, H+ transporting, mitochondrial Fo complex subunit B1	Cytoplasm	transporter
Q9DCX2	ATP5H	ATP synthase, H+ transporting, mitochondrial Fo complex subunit D	Cytoplasm	enzyme
P97450	ATP5J	ATP synthase, H+ transporting, mitochondrial Fo complex subunit F6	Cytoplasm	transporter
P56135	ATP5J2	ATP synthase, H+ transporting, mitochondrial Fo complex subunit F2	Cytoplasm	transporter
Q06185	Atp5k	ATP synthase, H+ transporting, mitochondrial F1F0 complex, subunit E	Cytoplasm	enzyme
Q9CPQ8	ATP5L	ATP synthase, H+ transporting, mitochondrial Fo complex subunit G	Cytoplasm	enzyme
Q9DB20	ATP5O	ATP synthase, H+ transporting, mitochondrial F1 complex, O subunit	Cytoplasm	transporter
Q9R1Q9	ATP6AP1	ATPase H+ transporting accessory protein 1	Cytoplasm	transporter
Q9CYN9	ATP6AP2	ATPase H+ transporting accessory protein 2	Cytoplasm	transporter
P15920	ATP6V0A2	ATPase H+ transporting V0 subunit a2	Cytoplasm	transporter
P51863	ATP6V0D1	ATPase H+ transporting V0 subunit d1	Cytoplasm	transporter
Q80SY3	ATP6V0D2	ATPase H+ transporting V0 subunit d2	Cytoplasm	transporter
P62814	ATP6V1B2	ATPase H+ transporting V1 subunit B2	Cytoplasm	transporter
Q9Z1G3	ATP6V1C1	ATPase H+ transporting V1 subunit C1	Cytoplasm	transporter
P57746	ATP6V1D	ATPase H+ transporting V1 subunit D	Cytoplasm	transporter
P50518	ATP6V1E1	ATPase H+ transporting V1 subunit E1	Cytoplasm	transporter
Q9D1K2	ATP6V1F	ATPase H+ transporting V1 subunit F	Cytoplasm	enzyme
Q9CR51	ATP6V1G1	ATPase H+ transporting V1 subunit G1	Cytoplasm	transporter
Q8BVE3	ATP6V1H	ATPase H+ transporting V1 subunit H	Cytoplasm	transporter
P98195	ATP9B	ATPase phospholipid transporting 9B (putative)	Cytoplasm	transporter
Q91YY4	ATPAF2	ATP synthase mitochondrial F1 complex assembly factor 2	Cytoplasm	other
P28658	ATXN10	ataxin 10	Cytoplasm	other
Q9JLZ3	AUH	AU RNA binding methylglutaconyl-CoA hydratase	Cytoplasm	enzyme
Q09200	B4GALNT1	beta-1,4-N-acetyl-galactosaminyltransferase 1	Cytoplasm	enzyme
Q8K3W0	BABAM2	BRISC and BRCA1 A complex member 2	Cytoplasm	other
Q60739	BAG1	BCL2 associated athanogene 1	Cytoplasm	other
Q8CI32	BAG5	BCL2 associated athanogene 5	Cytoplasm	other
O08734	BAK1	BCL2 antagonist/killer 1	Cytoplasm	other
Q07813	BAX	BCL2 associated X, apoptosis regulator	Cytoplasm	transporter
Q99ML1	BBC3	BCL2 binding component 3	Cytoplasm	other
Q61334	BCAP29	B-cell receptor associated protein 29	Cytoplasm	transporter
Q61335	BCAP31	B-cell receptor associated protein 31	Cytoplasm	transporter
P24288	BCAT1	branched chain amino acid transaminase 1	Cytoplasm	enzyme
O35855	BCAT2	branched chain amino acid transaminase 2	Cytoplasm	enzyme
Q9Z0H7	BCL10	B-cell CLL/lymphoma 10	Cytoplasm	transcription regulator
P10417	BCL2	BCL2, apoptosis regulator	Cytoplasm	transporter
Q64373	BCL2L1	BCL2 like 1	Cytoplasm	other
P59017	BCL2L13	BCL2 like 13	Cytoplasm	other
Q9CZP5	BCS1L	BCS1 homolog, ubiquinol-cytochrome c reductase complex chaperone	Cytoplasm	other
Q80XN0	BDH1	3-hydroxybutyrate dehydrogenase 1	Cytoplasm	enzyme
O35623	BET1	Bet1 golgi vesicular membrane trafficking protein	Cytoplasm	transporter
Q921C5	BICD2	BICD cargo adaptor 2	Cytoplasm	other
O70201	BIRC5	baculoviral IAP repeat containing 5	Cytoplasm	other
O88738	BIRC6	baculoviral IAP repeat containing 6	Cytoplasm	enzyme
Q8R016	BLMH	bleomycin hydrolase	Cytoplasm	peptidase
Q9CWG9	BLOC1S2	biogenesis of lysosomal organelles complex 1 subunit 2	Cytoplasm	other
Q9CY64	BLVRA	biliverdin reductase A	Cytoplasm	enzyme
Q9D8S9	BOLA1	bolA family member 1	Cytoplasm	other
Q8BGS2	Bola2	bolA-like 2 (E. coli)	Cytoplasm	other
Q8R164	BPHL	biphenyl hydrolase like	Cytoplasm	enzyme
Q91VR8	BRK1	BRICK1, SCAR/WAVE actin nucleating complex subunit	Cytoplasm	other
Q8K2Q7	BROX	BRO1 domain and CAAX motif containing	Cytoplasm	other
Q9CQC6	BZW1	basic leucine zipper and W2 domains 1	Cytoplasm	translation regulator
Q91VK1	BZW2	basic leucine zipper and W2 domains 2	Cytoplasm	translation regulator
O35127	C12orf57	chromosome 12 open reading frame 57	Cytoplasm	other
P56379	C14orf2	chromosome 14 open reading frame 2	Cytoplasm	other
Q8WUR0	C19orf12	chromosome 19 open reading frame 12	Cytoplasm	other
Q8R404	C19orf70	chromosome 19 open reading frame 70	Cytoplasm	other
Q8BHG2	C1orf123	chromosome 1 open reading frame 123	Cytoplasm	other
O35658	C1QBP	complement C1q binding protein	Cytoplasm	transcription regulator
Q9D172	C21orf33/LOC102724023	chromosome 21 open reading frame 33	Cytoplasm	other
P00920	CA2	carbonic anhydrase 2	Cytoplasm	enzyme
Q06138	CAB39	calcium binding protein 39	Cytoplasm	enzyme
B2RQC6	CAD	carbamoyl-phosphate synthetase 2, aspartate transcarbamylase, and dihydroorotase	Cytoplasm	enzyme
P14211	CALR	calreticulin	Cytoplasm	transcription regulator
O35887	CALU	calumenin	Cytoplasm	other
Q8BW96	CAMK1D	calcium/calmodulin dependent protein kinase ID	Cytoplasm	kinase
Q6PHZ2	CAMK2D	calcium/calmodulin dependent protein kinase II delta	Cytoplasm	kinase
Q6ZQ38	CAND1	cullin associated and neddylation dissociated 1	Cytoplasm	transcription regulator
P35564	CANX	calnexin	Cytoplasm	other
[truncated: 1,803 more rows]

## Sheet: S1Fig_Th0 paired with iTreg
Protein IDs	Protein.names	Gene.names	Log intensity
P63260	Actin, cytoplasmic 2;Actin, cytoplasmic 2, N-terminally processed	Actg1	36.8957
P62806	Histone H4	Hist1h4a	34.9371
P16858	Glyceraldehyde-3-phosphate dehydrogenase	Gapdh	34.8202
P52480	Pyruvate kinase PKM	Pkm	34.7296
P17182	Alpha-enolase	Eno1	34.6959
P11499	Heat shock protein HSP 90-beta	Hsp90ab1	34.6013
Q8CGP1;P10853;Q8CGP2;Q64475;P70696	Histone H2B type 1-K;Histone H2B type 1-F/J/L;Histone H2B type 1-P;Histone H2B type 1-B;Histone H2B type 1-A	Hist1h2bk;Hist1h2bf;Hist1h2bp;Hist1h2bb;Hist1h2ba	34.5113
P05213	Tubulin alpha-1B chain	Tuba1b	34.4233
Q8VDD5	Myosin-9	Myh9	34.3672
P10126	Elongation factor 1-alpha 1	Eef1a1	34.2753
P17742	Peptidyl-prolyl cis-trans isomerase A;Peptidyl-prolyl cis-trans isomerase A, N-terminally processed	Ppia	34.2753
P63017	Heat shock cognate 71 kDa protein	Hspa8	34.1451
P09411	Phosphoglycerate kinase 1	Pgk1	33.962
P68372;Q9D6F9	Tubulin beta-4B chain;Tubulin beta-4A chain	Tubb4b;Tubb4a	33.962
P56480	ATP synthase subunit beta, mitochondrial	Atp5b	33.8709
Q61233	Plastin-2	Lcp1	33.8287
P06151	L-lactate dehydrogenase A chain	Ldha	33.7178
P05064	Fructose-bisphosphate aldolase A	Aldoa	33.6382
P18760	Cofilin-1	Cfl1	33.5595
Q64523;Q6GSS7	Histone H2A type 2-C;Histone H2A type 2-A	Hist2h2ac;Hist2h2aa1	33.45
P20152	Vimentin	Vim	33.3904
P17751	Triosephosphate isomerase	Tpi1	33.3081
P84228	Histone H3.2	Hist1h3b	33.3081
P58252	Elongation factor 2	Eef2	33.1292
P63038	60 kDa heat shock protein, mitochondrial	Hspd1	33.1292
P62962	Profilin-1	Pfn1	33.0594
Q03265	ATP synthase subunit alpha, mitochondrial	Atp5a1	33.0594
O89053	Coronin-1A	Coro1a	32.8854
P51881	ADP/ATP translocase 2;ADP/ATP translocase 2, N-terminally processed	Slc25a5	32.8854
P27773	Protein disulfide-isomerase A3	Pdia3	32.8175
P07901	Heat shock protein HSP 90-alpha	Hsp90aa1	32.7597
P09405	Nucleolin	Ncl	32.6994
P08249	Malate dehydrogenase, mitochondrial	Mdh2	32.6511
P20029	78 kDa glucose-regulated protein	Hspa5	32.5904
Q61937	Nucleophosmin	Npm1	32.5317
P40142	Transketolase	Tkt	32.5317
P62204	Calmodulin	Calm1	32.4713
P99024	Tubulin beta-5 chain	Tubb5	32.4479
O88569	Heterogeneous nuclear ribonucleoproteins A2/B1	Hnrnpa2b1	32.4479
Q8BG05	Heterogeneous nuclear ribonucleoprotein A3	Hnrnpa3	32.4173
P68033;P68134;P62737;P63268	Actin, alpha cardiac muscle 1;Actin, alpha skeletal muscle;Actin, aortic smooth muscle;Actin, gamma-enteric smooth muscle	Actc1;Acta1;Acta2;Actg2	32.3847
P14824	Annexin A6	Anxa6	32.3518
P26041	Moesin	Msn	32.3214
P34884	Macrophage migration inhibitory factor	Mif	32.26
Q9DBJ1	Phosphoglycerate mutase 1	Pgam1	32.26
P43274	Histone H1.4	Hist1h1e	32.2377
Q01853	Transitional endoplasmic reticulum ATPase	Vcp	32.2377
Q8VEK3	Heterogeneous nuclear ribonucleoprotein U	Hnrnpu	32.2035
P62259	14-3-3 protein epsilon	Ywhae	32.1095
P14211	Calreticulin	Calr	32.1095
P14206	40S ribosomal protein SA	Rpsa	32.0838
P63101	14-3-3 protein zeta/delta	Ywhaz	32.0755
Q02053	Ubiquitin-like modifier-activating enzyme 1	Uba1	32.0755
P42225	Signal transducer and activator of transcription 1	Stat1	32.0755
P15532	Nucleoside diphosphate kinase A	Nme1	32.0269
P60843	Eukaryotic initiation factor 4A-I	Eif4a1	32.0142
Q6ZWY8	Thymosin beta-10	Tmsb10	31.9951
P61979	Heterogeneous nuclear ribonucleoprotein K	Hnrnpk	31.987
P62082	40S ribosomal protein S7	Rps7	31.9509
P08113	Endoplasmin	Hsp90b1	31.9509
Q68FD5	Clathrin heavy chain 1	Cltc	31.9308
P68040	Guanine nucleotide-binding protein subunit beta-2-like 1;Guanine nucleotide-binding protein subunit beta-2-like 1, N-terminally processed	Gnb2l1	31.9308
P06800	Receptor-type tyrosine-protein phosphatase C	Ptprc	31.8707
Q99PT1	Rho GDP-dissociation inhibitor 1	Arhgdia	31.8645
Q8BW94	Dynein heavy chain 3, axonemal	Dnah3	31.8543
P17918	Proliferating cell nuclear antigen	Pcna	31.8148
Q9WVA4	Transgelin-2	Tagln2	31.8148
Q61599	Rho GDP-dissociation inhibitor 2	Arhgdib	31.7948
P30681	High mobility group protein B2	Hmgb2	31.7496
P14733	Lamin-B1	Lmnb1	31.7247
P42932	T-complex protein 1 subunit theta	Cct8	31.7247
P16045	Galectin-1	Lgals1	31.708
P26039	Talin-1	Tln1	31.6865
P63242	Eukaryotic translation initiation factor 5A-1	Eif5a	31.6865
P38647	Stress-70 protein, mitochondrial	Hspa9	31.6627
P35700	Peroxiredoxin-1	Prdx1	31.6415
P60710	Actin, cytoplasmic 1;Actin, cytoplasmic 1, N-terminally processed	Actb	31.6415
Q9D8N0	Elongation factor 1-gamma	Eef1g	31.6189
P80314	T-complex protein 1 subunit beta	Cct2	31.6072
P06745	Glucose-6-phosphate isomerase	Gpi	31.5924
Q9EQU5	Protein SET	Set	31.5805
P40124	Adenylyl cyclase-associated protein 1	Cap1	31.5805
P99027	60S acidic ribosomal protein P2	Rplp2	31.5599
P62908	40S ribosomal protein S3	Rps3	31.5302
O88342	WD repeat-containing protein 1	Wdr1	31.5078
P09103	Protein disulfide-isomerase	P4hb	31.4897
P29341	Polyadenylate-binding protein 1	Pabpc1	31.4605
P49312	Heterogeneous nuclear ribonucleoprotein A1;Heterogeneous nuclear ribonucleoprotein A1, N-terminally processed	Hnrnpa1	31.4453
P80315	T-complex protein 1 subunit delta	Cct4	31.4224
P80318	T-complex protein 1 subunit gamma	Cct3	31.4074
P10639	Thioredoxin	Txn	31.3922
P19096	Fatty acid synthase;[Acyl-carrier-protein] S-acetyltransferase;[Acyl-carrier-protein] S-malonyltransferase;3-oxoacyl-[acyl-carrier-protein] synthase;3-oxoacyl-[acyl-carrier-protein] reductase;3-hydroxyacyl-[acyl-carrier-protein] dehydratase;Enoyl-[acyl-carrier-protein] reductase;Oleoyl-[acyl-carrier-protein] hydrolase	Fasn	31.387
Q9WUA3	ATP-dependent 6-phosphofructokinase, platelet type	Pfkp	31.3818
P62827	GTP-binding nuclear protein Ran	Ran	31.3818
Q64433	10 kDa heat shock protein, mitochondrial	Hspe1	31.3696
Q60710	Deoxynucleoside triphosphate triphosphohydrolase SAMHD1	Samhd1	31.3696
P63158	High mobility group protein B1	Hmgb1	31.3593
P97371	Proteasome activator complex subunit 1	Psme1	31.3593
P21107	Tropomyosin alpha-3 chain	Tpm3	31.3478
P11983	T-complex protein 1 subunit alpha	Tcp1	31.3339
Q9Z2X1	Heterogeneous nuclear ribonucleoprotein F;Heterogeneous nuclear ribonucleoprotein F, N-terminally processed	Hnrnpf	31.3239
Q60605	Myosin light polypeptide 6	Myl6	31.3239
Q60864	Stress-induced-phosphoprotein 1	Stip1	31.2934
P01901	H-2 class I histocompatibility antigen, K-B alpha chain	H2-K1	31.2693
O08553	Dihydropyrimidinase-related protein 2	Dpysl2	31.2693
Q9JKF1	Ras GTPase-activating-like protein IQGAP1	Iqgap1	31.2606
Q61753	D-3-phosphoglycerate dehydrogenase	Phgdh	31.2323
P57780	Alpha-actinin-4	Actn4	31.2323
P07356	Annexin A2	Anxa2	31.2157
P26443	Glutamate dehydrogenase 1, mitochondrial	Glud1	31.2117
P05202	Aspartate aminotransferase, mitochondrial	Got2	31.2051
P80316	T-complex protein 1 subunit epsilon	Cct5	31.2051
Q7TPR4	Alpha-actinin-1	Actn1	31.201
P50580	Proliferation-associated protein 2G4	Pa2g4	31.201
Q9Z1N5	Spliceosome RNA helicase Ddx39b	Ddx39b	31.1969
Q99JY9	Actin-related protein 3	Actr3	31.1799
P97351	40S ribosomal protein S3a	Rps3a	31.1717
P01831	Thy-1 membrane glycoprotein	Thy1	31.1427
P67778	Prohibitin	Phb	31.1427
Q9Z0E6	Interferon-induced guanylate-binding protein 2	Gbp2	31.1266
Q9Z1Q5	Chloride intracellular channel protein 1	Clic1	31.1168
P60335	Poly(rC)-binding protein 1	Pcbp1	31.1168
P80313	T-complex protein 1 subunit eta	Cct7	31.0939
P80317	T-complex protein 1 subunit zeta	Cct6a	31.0939
Q9D0E1	Heterogeneous nuclear ribonucleoprotein M	Hnrnpm	31.0914
Q61656	Probable ATP-dependent RNA helicase DDX5	Ddx5	31.082
Q8VDN2	Sodium/potassium-transporting ATPase subunit alpha-1	Atp1a1	31.0748
Q8R081	Heterogeneous nuclear ribonucleoprotein L	Hnrnpl	31.0677
Q9CQI6	Coactosin-like protein	Cotl1	31.0634
Q99JY3	GTPase IMAP family member 4	Gimap4	31.0592
P16460	Argininosuccinate synthase	Ass1	31.0422
P62242	40S ribosomal protein S8	Rps8	31.0422
Q60932	Voltage-dependent anion-selective channel protein 1	Vdac1	31.029
Q61316	Heat shock 70 kDa protein 4	Hspa4	31.02
P14869	60S acidic ribosomal protein P0	Rplp0	31.0045
P15864	Histone H1.2	Hist1h1c	30.9667
P47911	60S ribosomal protein L6	Rpl6	30.9667
P62702	40S ribosomal protein S4, X isoform	Rps4x	30.9363
Q61598	Rab GDP dissociation inhibitor beta	Gdi2	30.9315
Q99KI0	Aconitate hydratase, mitochondrial	Aco2	30.9145
Q9CZX8	40S ribosomal protein S19	Rps19	30.9081
P01899;P01897	H-2 class I histocompatibility antigen, D-B alpha chain;H-2 class I histocompatibility antigen, L-D alpha chain	H2-D1;H2-L	30.9017
P20065	Thymosin beta-4;Hematopoietic system regulatory peptide	Tmsb4x	30.893
P08228	Superoxide dismutase [Cu-Zn]	Sod1	30.8868
Q99020	Heterogeneous nuclear ribonucleoprotein A/B	Hnrnpab	30.8807
Q9DCX2	ATP synthase subunit d, mitochondrial	Atp5h	30.8684
Q8VEM8	Phosphate carrier protein, mitochondrial	Slc25a3	30.8622
P47962	60S ribosomal protein L5	Rpl5	30.8559
P27659	60S ribosomal protein L3	Rpl3	30.8366
P47757	F-actin-capping protein subunit beta	Capzb	30.809
Q9D8E6	60S ribosomal protein L4	Rpl4	30.795
P24527	Leukotriene A-4 hydrolase	Lta4h	30.795
Q9CWJ9	Bifunctional purine biosynthesis protein PURH;Phosphoribosylaminoimidazolecarboxamide formyltransferase;IMP cyclohydrolase	Atic	30.7645
O70251	Elongation factor 1-beta	Eef1b	30.7375
P70168	Importin subunit beta-1	Kpnb1	30.7313
P26350	Prothymosin alpha;Prothymosin alpha, N-terminally processed;Thymosin alpha	Ptma	30.7251
Q9CZU6	Citrate synthase, mitochondrial	Cs	30.7251
P17710	Hexokinase-1	Hk1	30.6991
P70296	Phosphatidylethanolamine-binding protein 1;Hippocampal cholinergic neurostimulating peptide	Pebp1	30.6991
Q61171	Peroxiredoxin-2	Prdx2	30.6943
Q6ZWV3;P86048	60S ribosomal protein L10;60S ribosomal protein L10-like	Rpl10;Rpl10l	30.686
Q60668	Heterogeneous nuclear ribonucleoprotein D0	Hnrnpd	30.6642
P63323	40S ribosomal protein S12	Rps12	30.6598
P50247	Adenosylhomocysteinase	Ahcy	30.6461
Q60930	Voltage-dependent anion-selective channel protein 2	Vdac2	30.641
P25206	DNA replication licensing factor MCM3	Mcm3	30.636
P62754	40S ribosomal protein S6	Rps6	30.636
P61161	Actin-related protein 2	Actr2	30.6318
P24547	Inosine-5-monophosphate dehydrogenase 2	Impdh2	30.616
Q01768	Nucleoside diphosphate kinase B	Nme2	30.6103
Q9Z1Q9	Valine--tRNA ligase	Vars	30.5831
P14148	60S ribosomal protein L7	Rpl7	30.5831
P08003	Protein disulfide-isomerase A4	Pdia4	30.5784
Q9WV32	Actin-related protein 2/3 complex subunit 1B	Arpc1b	30.5748
P62270	40S ribosomal protein S18	Rps18	30.5624
Q9CZ13	Cytochrome b-c1 complex subunit 1, mitochondrial	Uqcrc1	30.5496
Q6ZWN5	40S ribosomal protein S9	Rps9	30.5373
P97311	DNA replication licensing factor MCM6	Mcm6	30.533
Q62318	Transcription intermediary factor 1-beta	Trim28	30.5238
P12970	60S ribosomal protein L7a	Rpl7a	30.5144
Q60972	Histone-binding protein RBBP4	Rbbp4	30.5039
Q8CGC7	Bifunctional glutamate/proline--tRNA ligase;Glutamate--tRNA ligase;Proline--tRNA ligase	Eprs	30.4903
P47753	F-actin-capping protein subunit alpha-1	Capza1	30.4903
P47963	60S ribosomal protein L13	Rpl13	30.4903
Q8BHN3	Neutral alpha-glucosidase AB	Ganab	30.4788
P62983;P62984;P0CG49;P0CG50	Ubiquitin-40S ribosomal protein S27a;Ubiquitin;40S ribosomal protein S27a;Ubiquitin-60S ribosomal protein L40;Ubiquitin;60S ribosomal protein L40;Polyubiquitin-B;Ubiquitin;Polyubiquitin-C;Ubiquitin;Ubiquitin-related 1;Ubiquitin-related 2	Rps27a;Uba52;Ubb;Ubc	30.4744
Q3THE2	Myosin regulatory light chain 12B	Myl12b	30.4321
Q9QUM9	Proteasome subunit alpha type-6	Psma6	30.4254
O35381	Acidic leucine-rich nuclear phosphoprotein 32 family member A	Anp32a	30.4143
P24452	Macrophage-capping protein	Capg	30.4096
Q9JHU4	Cytoplasmic dynein 1 heavy chain 1	Dync1h1	30.4035
Q9Z2U0	Proteasome subunit alpha type-7	Psma7	30.3967
P14152	Malate dehydrogenase, cytoplasmic	Mdh1	30.3882
Q05144	Ras-related C3 botulinum toxin substrate 2	Rac2	30.3822
P25444	40S ribosomal protein S2	Rps2	30.3794
Q9R1P4	Proteasome subunit alpha type-1	Psma1	30.3794
P57776	Elongation factor 1-delta	Eef1d	30.3759
Q9Z204	Heterogeneous nuclear ribonucleoproteins C1/C2	Hnrnpc	30.3635
P97310	DNA replication licensing factor MCM2	Mcm2	30.3567
P35564	Calnexin	Canx	30.3567
Q3U7R1	Extended synaptotagmin-1	Esyt1	30.3482
P14131	40S ribosomal protein S16	Rps16	30.3409
P63028	Translationally-controlled tumor protein	Tpt1	30.3385
Q8BKC5	Importin-5	Ipo5	30.3294
P62889	60S ribosomal protein L30	Rpl30	30.3294
P14115	60S ribosomal protein L27a	Rpl27a	30.3197
Q62351	Transferrin receptor protein 1	Tfrc	30.3031
Q04447	Creatine kinase B-type	Ckb	30.3031
Q61881	DNA replication licensing factor MCM7	Mcm7	30.3007
Q7TMK9	Heterogeneous nuclear ribonucleoprotein Q	Syncrip	30.2887
Q9CVB6	Actin-related protein 2/3 complex subunit 2	Arpc2	30.2837
Q922B2	Aspartate--tRNA ligase, cytoplasmic	Dars	30.2837
P23116	Eukaryotic translation initiation factor 3 subunit A	Eif3a	30.2808
Q91VW3	SH3 domain-binding glutamic acid-rich-like protein 3	Sh3bgrl3	30.2665
P17225	Polypyrimidine tract-binding protein 1	Ptbp1	30.2665
Q8K1B8	Fermitin family homolog 3	Fermt3	30.2564
P63276	40S ribosomal protein S17	Rps17	30.24
P97372	Proteasome activator complex subunit 2	Psme2	30.226
Q99PV0	Pre-mRNA-processing-splicing factor 8	Prpf8	30.2231
P62281	40S ribosomal protein S11	Rps11	30.2176
P54227	Stathmin	Stmn1	30.2176
P08752	Guanine nucleotide-binding protein G(i) subunit alpha-2	Gnai2	30.2149
P62852	40S ribosomal protein S25	Rps25	30.2149
P48036	Annexin A5	Anxa5	30.213
Q8BK67	Protein RCC2	Rcc2	30.213
P35979	60S ribosomal protein L12	Rpl12	30.213
Q3V3R1	Monofunctional C1-tetrahydrofolate synthase, mitochondrial	Mthfd1l	30.1964
P62751	60S ribosomal protein L23a	Rpl23a	30.1964
Q7TPV4	Myb-binding protein 1A	Mybbp1a	30.1873
O35129	Prohibitin-2	Phb2	30.1873
Q6P5E4	UDP-glucose:glycoprotein glucosyltransferase 1	Uggt1	30.1791
B2RQC6	CAD protein;Glutamine-dependent carbamoyl-phosphate synthase;Aspartate carbamoyltransferase;Dihydroorotase	Cad	30.1791
P16546	Spectrin alpha chain, non-erythrocytic 1	Sptan1	30.1724
P68510	14-3-3 protein eta	Ywhah	30.162
Q9CX86	Heterogeneous nuclear ribonucleoprotein A0	Hnrnpa0	30.1585
P29351	Tyrosine-protein phosphatase non-receptor type 6	Ptpn6	30.1549
P60867	40S ribosomal protein S20	Rps20	30.152
P42209	Septin-1	Sep-01	30.1431
P11835	Integrin beta-2	Itgb2	30.1431
Q9DBL7	Bifunctional coenzyme A synthase;Phosphopantetheine adenylyltransferase;Dephospho-CoA kinase	Coasy	30.1246
Q99K48	Non-POU domain-containing octamer-binding protein	Nono	30.1192
P34022	Ran-specific GTPase-activating protein	Ranbp1	30.1123
P35980	60S ribosomal protein L18	Rpl18	30.1089
P24063	Integrin alpha-L	Itgal	30.107
Q9D1A2	Cytosolic non-specific dipeptidase	Cndp2	30.0969
O70133	ATP-dependent RNA helicase A	Dhx9	30.0969
P26638	Serine--tRNA ligase, cytoplasmic	Sars	30.0888
P00493	Hypoxanthine-guanine phosphoribosyltransferase	Hprt1	30.0888
Q922D8	C-1-tetrahydrofolate synthase, cytoplasmic;Methylenetetrahydrofolate dehydrogenase;Methenyltetrahydrofolate cyclohydrolase;Formyltetrahydrofolate synthetase;C-1-tetrahydrofolate synthase, cytoplasmic, N-terminally processed	Mthfd1	30.0859
O89086	RNA-binding protein 3	Rbm3	30.0836
P28063	Proteasome subunit beta type-8	Psmb8	30.0749
Q9Z2U1	Proteasome subunit alpha type-5	Psma5	30.0538
P49718	DNA replication licensing factor MCM5	Mcm5	30.0492
Q9DCD0	6-phosphogluconate dehydrogenase, decarboxylating	Pgd	30.0425
Q91YQ5	Dolichyl-diphosphooligosaccharide--protein glycosyltransferase subunit 1	Rpn1	30.0404
Q78PY7	Staphylococcal nuclease domain-containing protein 1	Snd1	30.0382
Q9EST5	Acidic leucine-rich nuclear phosphoprotein 32 family member B	Anp32b	30.0282
P62137	Serine/threonine-protein phosphatase PP1-alpha catalytic subunit	Ppp1ca	30.0282
P62918	60S ribosomal protein L8	Rpl8	30.0282
Q9DCL9	Multifunctional protein ADE2;Phosphoribosylaminoimidazole-succinocarboxamide synthase;Phosphoribosylaminoimidazole carboxylase	Paics	30.0216
Q3U0V1	Far upstream element-binding protein 2	Khsrp	30.0188
Q9CQR2	40S ribosomal protein S21	Rps21	30.0161
Q99K85	Phosphoserine aminotransferase	Psat1	30.0139
Q921M3	Splicing factor 3B subunit 3	Sf3b3	29.9962
Q6ZWX6	Eukaryotic translation initiation factor 2 subunit 1	Eif2s1	29.9955
Q9R1P0	Proteasome subunit alpha type-4	Psma4	29.9875
Q60664	Lymphoid-restricted membrane protein;Processed lymphoid-restricted membrane protein	Lrmp	29.9848
P84099	60S ribosomal protein L19	Rpl19	29.982
Q9DB77	Cytochrome b-c1 complex subunit 2, mitochondrial	Uqcrc2	29.9606
Q9JIF0	Protein arginine N-methyltransferase 1	Prmt1	29.9485
Q91VR2	ATP synthase subunit gamma, mitochondrial	Atp5c1	29.9415
Q8JZQ9	Eukaryotic translation initiation factor 3 subunit B	Eif3b	29.9327
Q99LX0	Protein deglycase DJ-1	Park7	29.9247
O08709	Peroxiredoxin-6	Prdx6	29.9176
P07724	Serum albumin	Alb	29.9154
P24369	Peptidyl-prolyl cis-trans isomerase B	Ppib	29.9132
Q61990	Poly(rC)-binding protein 2	Pcbp2	29.9079
Q9D0I9	Arginine--tRNA ligase, cytoplasmic	Rars	29.9048
P19973	Lymphocyte-specific protein 1	Lsp1	29.9048
Q9QXS1	Plectin	Plec	29.8987
Q62261	Spectrin beta chain, non-erythrocytic 1	Sptbn1	29.8941
Q6PDM2	Serine/arginine-rich splicing factor 1	Srsf1	29.8887
O08810	116 kDa U5 small nuclear ribonucleoprotein component	Eftud2	29.8858
Q6P4T2	U5 small nuclear ribonucleoprotein 200 kDa helicase	Snrnp200	29.8806
P59999	Actin-related protein 2/3 complex subunit 4	Arpc4	29.8784
Q9DBG6	Dolichyl-diphosphooligosaccharide--protein glycosyltransferase subunit 2	Rpn2	29.8707
Q5SUA5	Unconventional myosin-Ig	Myo1g	29.8643
Q60817;P70670	Nascent polypeptide-associated complex subunit alpha;Nascent polypeptide-associated complex subunit alpha, muscle-specific form	Naca	29.8626
O09061	Proteasome subunit beta type-1	Psmb1	29.8581
Q99MN1	Lysine--tRNA ligase	Kars	29.8519
P67984	60S ribosomal protein L22	Rpl22	29.8476
O55131	Septin-7	Sep-07	29.8456
Q9WU78	Programmed cell death 6-interacting protein	Pdcd6ip	29.8436
Q8K023	Aldo-keto reductase family 1 member C18	Akr1c18	29.8418
Q8VDM4	26S proteasome non-ATPase regulatory subunit 2	Psmd2	29.8401
Q3U1J4	DNA damage-binding protein 1	Ddb1	29.8401
Q6ZQ38	Cullin-associated NEDD8-dissociated protein 1	Cand1	29.8295
P62245	40S ribosomal protein S15a	Rps15a	29.8275
Q76MZ3	Serine/threonine-protein phosphatase 2A 65 kDa regulatory subunit A alpha isoform	Ppp2r1a	29.8225
Q9CZD3	Glycine--tRNA ligase	Gars	29.7921
P70349	Histidine triad nucleotide-binding protein 1	Hint1	29.7863
Q9DB20	ATP synthase subunit O, mitochondrial	Atp5o	29.7837
Q61210	Rho guanine nucleotide exchange factor 1	Arhgef1	29.7794
Q9D819	Inorganic pyrophosphatase	Ppa1	29.776
P45376	Aldose reductase	Akr1b1	29.763
Q91V92	ATP-citrate synthase	Acly	29.763
Q64737	Trifunctional purine biosynthetic protein adenosine-3;Phosphoribosylamine--glycine ligase;Phosphoribosylformylglycinamidine cyclo-ligase;Phosphoribosylglycinamide formyltransferase	Gart	29.7611
Q62093	Serine/arginine-rich splicing factor 2	Srsf2	29.7611
Q99L47	Hsc70-interacting protein	St13	29.744
Q6IRU2	Tropomyosin alpha-4 chain	Tpm4	29.7417
P62301	40S ribosomal protein S13	Rps13	29.7394
Q9CPR4	60S ribosomal protein L17	Rpl17	29.7394
O70435	Proteasome subunit alpha type-3	Psma3	29.7343
Q99NB9	Splicing factor 3B subunit 1	Sf3b1	29.7224
Q8BH59	Calcium-binding mitochondrial carrier protein Aralar1	Slc25a12	29.7195
P68037	Ubiquitin-conjugating enzyme E2 L3	Ube2l3	29.7176
P05201	Aspartate aminotransferase, cytoplasmic	Got1	29.7099
P84078;P61205;Q8BSL7	ADP-ribosylation factor 1;ADP-ribosylation factor 3;ADP-ribosylation factor 2	Arf1;Arf3;Arf2	29.7075
O54734	Dolichyl-diphosphooligosaccharide--protein glycosyltransferase 48 kDa subunit	Ddost	29.7016
Q9CXW4	60S ribosomal protein L11	Rpl11	29.7016
P41105	60S ribosomal protein L28	Rpl28	29.6944
Q921M7	Protein FAM49B	Fam49b	29.6926
P49722	Proteasome subunit alpha type-2	Psma2	29.6847
Q61029	Lamina-associated polypeptide 2, isoforms beta/delta/epsilon/gamma	Tmpo	29.6775
P19157;P46425	Glutathione S-transferase P 1;Glutathione S-transferase P 2	Gstp1;Gstp2	29.6754
Q922R8	Protein disulfide-isomerase A6	Pdia6	29.6711
Q9CR57	60S ribosomal protein L14	Rpl14	29.6711
P62874	Guanine nucleotide-binding protein G(I)/G(S)/G(T) subunit beta-1	Gnb1	29.6695
P99026	Proteasome subunit beta type-4	Psmb4	29.668
Q8CAQ8	MICOS complex subunit Mic60	Immt	29.6633
P47955	60S acidic ribosomal protein P1	Rplp1	29.6633
P49710	Hematopoietic lineage cell-specific protein	Hcls1	29.656
P97822	Acidic leucine-rich nuclear phosphoprotein 32 family member E	Anp32e	29.656
Q93092	Transaldolase	Taldo1	29.6538
Q8CIE6	Coatomer subunit alpha;Xenin;Proxenin	Copa	29.6512
P26040	Ezrin	Ezr	29.6436
Q9R233	Tapasin	Tapbp	29.6436
P12382	ATP-dependent 6-phosphofructokinase, liver type	Pfkl	29.631
F6ZDS4	Nucleoprotein TPR	Tpr	29.6288
Q91VI7	Ribonuclease inhibitor	Rnh1	29.6288
P43276	Histone H1.5	Hist1h1b	29.6267
Q62167;P16381	ATP-dependent RNA helicase DDX3X;Putative ATP-dependent RNA helicase Pl10	Ddx3x;D1Pas1	29.6179
P07742	Ribonucleoside-diphosphate reductase large subunit	Rrm1	29.6133
Q8BWT1	3-ketoacyl-CoA thiolase, mitochondrial	Acaa2	29.6086
Q8R480	Nuclear pore complex protein Nup85	Nup85	29.6072
Q8K2B3	Succinate dehydrogenase [ubiquinone] flavoprotein subunit, mitochondrial	Sdha	29.6018
Q9CQX2	Cytochrome b5 type B	Cyb5b	29.5997
P62334	26S protease regulatory subunit 10B	Psmc6	29.5976
Q61207	Prosaposin	Psap	29.5917
Q8BG32	26S proteasome non-ATPase regulatory subunit 11	Psmd11	29.5895
P04187	Granzyme B(G,H)	Gzmb	29.5873
Q80UG5	Septin-9	Sep-09	29.5873
P62821	Ras-related protein Rab-1A	Rab1A	29.5873
P62320	Small nuclear ribonucleoprotein Sm D3	Snrpd3	29.5873
P62264	40S ribosomal protein S14	Rps14	29.5851
Q99KP6	Pre-mRNA-processing factor 19	Prpf19	29.5828
Q6P5F9	Exportin-1	Xpo1	29.5706
Q8CGK3	Lon protease homolog, mitochondrial	Lonp1	29.5681
P61358	60S ribosomal protein L27	Rpl27	29.5626
Q64514	Tripeptidyl-peptidase 2	Tpp2	29.5626
Q9R0Q7	Prostaglandin E synthase 3	Ptges3	29.5568
Q9D7G0	Ribose-phosphate pyrophosphokinase 1	Prps1	29.5502
Q9R1T4	Septin-6	Sep-06	29.5474
[truncated: 3,450 more rows]

## Sheet: Fig1_iTreg
Protein IDs	Protein.names	Gene.names	Log intensity
[truncated: 3,867 more rows]

[truncated: 3 more sheets: Fig1e_iTeg_IPA, S1Fig_Thp, Fig1d]
