# Supplementary material for: Quantitative proteomic characterization and comparison of T helper 17 and induced regulatory T cells
Source: PLoS Biol. 2018 May 31;16(5):e2004194. doi: 10.1371/journal.pbio.2004194 (PMC5979006; doi:10.1371/journal.pbio.2004194)
Supplement: S2 Data — DE, differentially expressed; iTreg, induced regulatory T; Th0, T cell receptor–activated helper T; Th17, T helper 17 (XLSX) [file pbio.2004194.s007.xlsx]

## Sheet: Fig2a
	log2 signal intensity	log2 signal intensity	log2 signal intensity	log2 signal intensity	log2 signal intensity	log2 signal intensity
Il17f	Th0	Th0	Th0	Th17	Th17	Th17
Exp1	ND	ND	ND	26.3083	26.2058	26.4041
Exp2	ND	ND	ND	23.417	23.3239	23.5983
Exp3	ND	ND	ND	23.867	25.1565	23.5869
Rorc	Th0	Th0	Th0	Th17	Th17	Th17
Exp1	ND	ND	ND	24.4614	24.4425	0
Exp2	ND	ND	ND	23.4923	23.3101	23.3239
Exp3	ND	ND	ND	0	23.5045	23.2009
Foxp3	Th0	Th0	Th0	iTreg	iTreg	iTreg
Exp4	ND	ND	ND	25.4769	26.0484	25.7895
Exp5	ND	ND	ND	23.5869	24.4234	24.7945
Exp6	ND	ND	ND	25.7568	24.989	25.6237
ND: not detected

## Sheet: Fig2b,c,d, S2aFig_Th17 vs Th0
Protein ID	Symbol	Entrez Gene Name	Expr Log Ratio	Group	Location	Type(s)
Q91YK2	RRP1B	ribosomal RNA processing 1B	8.367	5	Nucleus	transcription regulator
O89001	CPD	carboxypeptidase D	7.763	5	Extracellular Space	peptidase
Q9R1E0	FOXO1	forkhead box O1	7.664	3	Nucleus	transcription regulator
P46414	CDKN1B	cyclin dependent kinase inhibitor 1B	7.225	3	Nucleus	kinase
P47879	IGFBP4	insulin like growth factor binding protein 4	7.16	5	Extracellular Space	other
P50295	NAT1	N-acetyltransferase 1	7.102	3	Cytoplasm	enzyme
Q8VD62	C11orf68	chromosome 11 open reading frame 68	7.101	3	Other	other
P97303	BACH2	BTB domain and CNC homolog 2	7.034	3	Nucleus	transcription regulator
P12399	Ctla2a/Ctla2b	cytotoxic T lymphocyte-associated protein 2 alpha	6.854	5	Plasma Membrane	other
Q9D1K7	C20orf27	chromosome 20 open reading frame 27	6.725	3	Other	other
Q8R1F1	FAM129B	family with sequence similarity 129 member B	6.705	5	Cytoplasm	transcription regulator
Q7TNI7	IL17F	interleukin 17F	6.49	5	Extracellular Space	cytokine
Q80UY2	KCMF1	potassium channel modulatory factor 1	6.459	5	Extracellular Space	enzyme
Q7M759	ABHD17B	abhydrolase domain containing 17B	6.391	5	Other	peptidase
Q78JW9	UBFD1	ubiquitin family domain containing 1	6.307	3	Other	other
P13808	SLC4A2	solute carrier family 4 member 2	6.282	3	Plasma Membrane	transporter
P10404			6.269	3
Q8CE08	ACPP	acid phosphatase, prostate	6.201	5	Extracellular Space	phosphatase
Q60775	ELF1	E74 like ETS transcription factor 1	6.148	5	Nucleus	transcription regulator
Q9JJZ6	KLF13	Kruppel like factor 13	6.04	3	Nucleus	transcription regulator
P51450	RORC	RAR related orphan receptor C	6.025	5	Nucleus	ligand-dependent nuclear receptor
Q3UND0	SKAP2	src kinase associated phosphoprotein 2	5.978	5	Cytoplasm	other
O55057	PDE6D	phosphodiesterase 6D	5.834	3	Cytoplasm	enzyme
Q8K285	FCHO1	FCH domain only 1	5.748	5	Plasma Membrane	other
Q5SV85	SYNRG	synergin gamma	5.728	3	Cytoplasm	other
Q3U1G5	ISG20L2	interferon stimulated exonuclease gene 20 like 2	5.727	3	Nucleus	enzyme
Q8C5W3	TBCEL	tubulin folding cofactor E like	5.684	3	Other	other
Q8CES0	NAA30	N(alpha)-acetyltransferase 30, NatC catalytic subunit	5.633	5	Cytoplasm	enzyme
Q9CYR6	PGM3	phosphoglucomutase 3	5.573	3	Cytoplasm	enzyme
Q8BWG8	ARRB1	arrestin beta 1	5.541	3	Cytoplasm	transporter
Q91WT4	DNAJC17	DnaJ heat shock protein family (Hsp40) member C17	5.54	3	Other	other
P97765	WBP2	WW domain binding protein 2	5.488	3	Cytoplasm	transcription regulator
Q923B0	GGACT	gamma-glutamylamine cyclotransferase	5.466	3	Cytoplasm	enzyme
Q9D3E6	STAG1	stromal antigen 1	5.404	3	Nucleus	transcription regulator
Q3UI43	BABAM1	BRISC and BRCA1 A complex member 1	5.36	5	Nucleus	other
Q9JIY5	HTRA2	HtrA serine peptidase 2	5.348	3	Cytoplasm	peptidase
Q8BGD8	Coa6	cytochrome c oxidase assembly factor 6	5.345	5	Cytoplasm	other
Q91X84	CRTC3	CREB regulated transcription coactivator 3	5.279	5	Nucleus	other
Q9CZW4	ACSL3	acyl-CoA synthetase long chain family member 3	5.273	3	Cytoplasm	enzyme
Q80TV8	CLASP1	cytoplasmic linker associated protein 1	5.239	3	Cytoplasm	other
Q8C5L3	CNOT2	CCR4-NOT transcription complex subunit 2	5.234	3	Nucleus	transcription regulator
Q8CG03	PDE5A	phosphodiesterase 5A	5.216	5	Cytoplasm	enzyme
O88587	COMT	catechol-O-methyltransferase	5.191	3	Cytoplasm	enzyme
P56203	CTSW	cathepsin W	5.15	5	Cytoplasm	peptidase
Q3UFS4	GPATCH11	G-patch domain containing 11	5.113	3	Nucleus	other
O70311	NMT2	N-myristoyltransferase 2	5.009	5	Cytoplasm	enzyme
Q91VJ1	AIM2	absent in melanoma 2	4.981	5	Cytoplasm	other
P97868	RBBP6	RB binding protein 6, ubiquitin ligase	4.98	3	Nucleus	enzyme
Q9D154	SERPINB1	serpin family B member 1	4.947	1	Cytoplasm	other
Q91ZS8	ADARB1	adenosine deaminase, RNA specific B1	4.901	5	Nucleus	enzyme
Q8BFQ3	GPR68	G protein-coupled receptor 68	4.843	3	Plasma Membrane	G-protein coupled receptor
Q9Z1E3	NFKBIA	NFKB inhibitor alpha	4.835	5	Cytoplasm	transcription regulator
O35448	PPT2	palmitoyl-protein thioesterase 2	4.827	5	Cytoplasm	enzyme
Q9DCV4	RMDN1	regulator of microtubule dynamics 1	4.708	5	Cytoplasm	other
Q9Z1K6	ARIH2	ariadne RBR E3 ubiquitin protein ligase 2	4.617	3	Nucleus	enzyme
P49117	NR2C2	nuclear receptor subfamily 2 group C member 2	4.582	5	Nucleus	ligand-dependent nuclear receptor
P06797	CTSV	cathepsin V	4.552	5	Cytoplasm	peptidase
Q8VC03	EML3	echinoderm microtubule associated protein like 3	4.522	3	Other	other
Q69ZC8	GPALPP1	GPALPP motifs containing 1	4.47	5	Other	other
A6H6E9	TTC23L	tetratricopeptide repeat domain 23 like	4.377	5	Other	other
P05063	ALDOC	aldolase, fructose-bisphosphate C	4.303	1	Cytoplasm	enzyme
P09926	SURF2	surfeit 2	4.2	5	Nucleus	other
Q91YJ3	THYN1	thymocyte nuclear protein 1	3.988	5	Nucleus	other
Q9CX11	UTP23	UTP23, small subunit processome component	3.94	5	Other	other
A8E0Y8	CD101	CD101 molecule	3.923	1	Plasma Membrane	other
Q8C503	SIT1	signaling threshold regulating transmembrane adaptor 1	3.866	5	Plasma Membrane	other
P54116	STOM	stomatin	3.837	3	Plasma Membrane	other
Q8BTZ4	ANAPC5	anaphase promoting complex subunit 5	3.826	3	Nucleus	other
Q6Q477	ATP2B4	ATPase plasma membrane Ca2+ transporting 4	3.779	2	Plasma Membrane	transporter
G3XA57	RAB11FIP2	RAB11 family interacting protein 2	3.759	5	Cytoplasm	other
Q91YN5	UAP1	UDP-N-acetylglucosamine pyrophosphorylase 1	3.754	1	Nucleus	enzyme
Q9D8M4	RPL7L1	ribosomal protein L7 like 1	3.727	5	Cytoplasm	transcription regulator
Q810Q5	C15orf48	chromosome 15 open reading frame 48	3.654	5	Nucleus	other
Q8K4G5	ABLIM1	actin binding LIM protein 1	3.549	1	Cytoplasm	other
Q99LT0	DPY30	dpy-30, histone methyltransferase complex regulatory subunit	3.479	1	Nucleus	enzyme
Q8BGQ1	VIPAS39	VPS33B interacting protein, apical-basolateral polarity regulator, spe-39 homolog	3.469	5	Plasma Membrane	other
Q9D964	GATM	glycine amidinotransferase	3.426	1	Cytoplasm	enzyme
P24452	CAPG	capping actin protein, gelsolin like	3.405	1	Nucleus	other
B2RX14	ZCCHC11	zinc finger CCHC-type containing 11	3.352	3	Nucleus	enzyme
Q3USH5	SFSWAP	splicing factor SWAP	3.311	5	Nucleus	other
Q920A5	SCPEP1	serine carboxypeptidase 1	3.192	1	Cytoplasm	peptidase
O88851	RBBP9	RB binding protein 9, serine hydrolase	3.161	5	Nucleus	other
Q8R1S4	MTSS1	MTSS1, I-BAR domain containing	3.139	5	Cytoplasm	other
A2AB59	ARHGAP27	Rho GTPase activating protein 27	3.129	5	Cytoplasm	other
P52431	POLD1	DNA polymerase delta 1, catalytic subunit	3.106	1	Nucleus	enzyme
Q6Y7W8	GIGYF2	GRB10 interacting GYF protein 2	3.105	1	Cytoplasm	other
Q9D6V8	PAIP2	poly(A) binding protein interacting protein 2	3.095	3	Cytoplasm	translation regulator
O88842	FGD3	FYVE, RhoGEF and PH domain containing 3	3.051	5	Cytoplasm	other
Q9D0R9	WDR89	WD repeat domain 89	3.021	5	Other	other
Q6P9Q4	Fhod1	formin homology 2 domain containing 1	3.021	5	Cytoplasm	other
P22366	MYD88	myeloid differentiation primary response 88	3.016	1	Plasma Membrane	other
Q8K2I1	FNTB	farnesyltransferase, CAAX box, beta	3.012	5	Cytoplasm	enzyme
P60824	CIRBP	cold inducible RNA binding protein	2.971	3	Nucleus	translation regulator
Q99N69	LPXN	leupaxin	2.962	1	Cytoplasm	transcription regulator
Q60591	NFATC2	nuclear factor of activated T-cells 2	2.953	1	Nucleus	transcription regulator
Q8VHL1	SETD7	SET domain containing lysine methyltransferase 7	2.941	5	Nucleus	enzyme
Q8VCI5	PEX19	peroxisomal biogenesis factor 19	2.94	3	Cytoplasm	other
Q8K339	KIN	Kin17 DNA and RNA binding protein	2.935	5	Nucleus	other
P19426	NELFE	negative elongation factor complex member E	2.929	3	Nucleus	other
P02802	Mt1	metallothionein 1	2.919	5	Cytoplasm	other
Q8VDP3	MICAL1	microtubule associated monooxygenase, calponin and LIM domain containing 1	2.896	1	Cytoplasm	enzyme
O88843	CRADD	CASP2 and RIPK1 domain containing adaptor with death domain	2.872	5	Cytoplasm	other
P30561	AHR	aryl hydrocarbon receptor	2.823	5	Nucleus	ligand-dependent nuclear receptor
O08900	IKZF3	IKAROS family zinc finger 3	2.806	1	Nucleus	transcription regulator
Q80SY3	ATP6V0D2	ATPase H+ transporting V0 subunit d2	2.763	5	Cytoplasm	transporter
Q6ZQH8	NUP188	nucleoporin 188	2.762	1	Nucleus	other
Q80YV4	PANK4	pantothenate kinase 4	2.702	5	Cytoplasm	kinase
Q60790	RASA3	RAS p21 protein activator 3	2.7	1	Plasma Membrane	ion channel
Q62095	DDX3Y	DEAD-box helicase 3, Y-linked	2.695	2	Cytoplasm	enzyme
Q9CQ49	NCBP2	nuclear cap binding protein subunit 2	2.672	1	Nucleus	other
P97360	ETV6	ETS variant 6	2.618	1	Nucleus	transcription regulator
Q3UA37	QRICH1	glutamine rich 1	2.609	1	Nucleus	other
Q9CZ62	CEP97	centrosomal protein 97	2.565	1	Cytoplasm	other
Q8BLR5	PSD4	pleckstrin and Sec7 domain containing 4	2.508	1	Cytoplasm	other
Q9D0J8	Ptms	parathymosin	2.506	1	Cytoplasm	other
G5E829	ATP2B1	ATPase plasma membrane Ca2+ transporting 1	2.493	1	Plasma Membrane	transporter
Q811S7	UBP1	upstream binding protein 1	2.475	5	Cytoplasm	transcription regulator
Q9QYG0	NDRG2	NDRG family member 2	2.475	1	Cytoplasm	other
O55234	PSMB5	proteasome subunit beta 5	2.471	1	Cytoplasm	peptidase
O70318	EPB41L2	erythrocyte membrane protein band 4.1 like 2	2.45	1	Plasma Membrane	other
P36552	CPOX	coproporphyrinogen oxidase	2.447	1	Cytoplasm	enzyme
Q3TSG4	ALKBH5	alkB homolog 5, RNA demethylase	2.441	1	Nucleus	enzyme
Q7TN29	SMAP2	small ArfGAP2	2.424	1	Cytoplasm	other
O89017	LGMN	legumain	2.417	1	Cytoplasm	peptidase
P63002	AES	amino-terminal enhancer of split	2.405	5	Nucleus	transcription regulator
Q91WG4	ELP2	elongator acetyltransferase complex subunit 2	2.38	1	Cytoplasm	other
Q8BI72	CDKN2AIP	CDKN2A interacting protein	2.332	1	Nucleus	transcription regulator
Q8BGS0	MAK16	MAK16 homolog	2.326	5	Nucleus	other
P21981	TGM2	transglutaminase 2	2.318	1	Cytoplasm	enzyme
Q3U1Z5	GPSM3	G protein signaling modulator 3	2.306	1	Cytoplasm	other
Q8VCB1	NDC1	NDC1 transmembrane nucleoporin	2.285	3	Nucleus	other
P70697	UROD	uroporphyrinogen decarboxylase	2.259	1	Cytoplasm	enzyme
Q61823	PDCD4	programmed cell death 4	2.252	1	Nucleus	other
Q9CQ01			2.223	1
P31266	RBPJ	recombination signal binding protein for immunoglobulin kappa J region	2.222	1	Nucleus	transcription regulator
P26011	ITGB7	integrin subunit beta 7	2.22	1	Plasma Membrane	transmembrane receptor
Q60876	EIF4EBP1	eukaryotic translation initiation factor 4E binding protein 1	2.219	5	Cytoplasm	translation regulator
O08738	CASP6	caspase 6	2.215	1	Cytoplasm	peptidase
Q00417	Tcf7	transcription factor 7, T cell specific	2.171	1	Nucleus	transcription regulator
Q8R3G1	PPP1R8	protein phosphatase 1 regulatory subunit 8	2.171	1	Nucleus	phosphatase
O35654	POLD2	DNA polymerase delta 2, accessory subunit	2.165	1	Nucleus	enzyme
Q04447	CKB	creatine kinase B	2.163	1	Cytoplasm	kinase
O89100	GRAP2	GRB2-related adaptor protein 2	2.161	1	Cytoplasm	other
Q62432	SMAD2	SMAD family member 2	2.158	1	Nucleus	transcription regulator
P63213	GNG2	G protein subunit gamma 2	2.124	1	Plasma Membrane	enzyme
Q9WTR1	TRPV2	transient receptor potential cation channel subfamily V member 2	2.114	1	Plasma Membrane	ion channel
Q9D8S4	REXO2	RNA exonuclease 2	2.11	1	Cytoplasm	enzyme
P97823	LYPLA1	lysophospholipase I	2.089	1	Cytoplasm	enzyme
Q8C0S1	DIS3L	DIS3 like exosome 3'-5' exoribonuclease	2.074	5	Cytoplasm	enzyme
P16675	CTSA	cathepsin A	2.074	1	Cytoplasm	peptidase
Q62426	CSTB	cystatin B	2.055	1	Cytoplasm	peptidase
Q3UQ44	IQGAP2	IQ motif containing GTPase activating protein 2	2.049	1	Cytoplasm	other
Q8BYW1	ARHGAP25	Rho GTPase activating protein 25	2.042	1	Cytoplasm	other
P08905	LYZ	lysozyme	2.041	1	Extracellular Space	enzyme
P49615	CDK5	cyclin dependent kinase 5	2.029	1	Nucleus	kinase
Q9QUH0	GLRX	glutaredoxin	2.028	1	Cytoplasm	enzyme
Q62311	TAF6	TATA-box binding protein associated factor 6	2.006	5	Nucleus	transcription regulator
Q61205	PAFAH1B3	platelet activating factor acetylhydrolase 1b catalytic subunit 3	2.005	1	Cytoplasm	enzyme
P62892	RPL39	ribosomal protein L39	1.98	1	Cytoplasm	other
O88738	BIRC6	baculoviral IAP repeat containing 6	1.979	1	Cytoplasm	enzyme
Q62077	PLCG1	phospholipase C gamma 1	1.966	1	Cytoplasm	enzyme
Q99KH8	STK24	serine/threonine kinase 24	1.955	1	Cytoplasm	kinase
Q922E4	PCYT2	phosphate cytidylyltransferase 2, ethanolamine	1.931	1	Cytoplasm	enzyme
Q8VCW8	ACSF2	acyl-CoA synthetase family member 2	1.895	1	Cytoplasm	enzyme
Q8BK63	CSNK1A1	casein kinase 1 alpha 1	1.875	1	Cytoplasm	kinase
Q2TBA3	MALT1	MALT1 paracaspase	1.83	1	Cytoplasm	peptidase
P09450	JUNB	JunB proto-oncogene, AP-1 transcription factor subunit	1.792	1	Nucleus	transcription regulator
Q8K157	GALM	galactose mutarotase	1.781	1	Cytoplasm	enzyme
Q62048	PEA15	proliferation and apoptosis adaptor protein 15	1.73	1	Cytoplasm	transporter
Q8CHP5	PYM1	PYM homolog 1, exon junction complex associated factor	1.727	1	Nucleus	other
Q02053	UBA1	ubiquitin like modifier activating enzyme 1	1.708	1	Cytoplasm	enzyme
Q9ERB0	SNAP29	synaptosome associated protein 29	1.7	1	Cytoplasm	transporter
Q9QZ82	CYP11A1	cytochrome P450 family 11 subfamily A member 1	1.699	3	Cytoplasm	enzyme
Q9QWV9	CCNT1	cyclin T1	1.699	1	Nucleus	transcription regulator
Q9JMD3	STARD10	StAR related lipid transfer domain containing 10	1.677	5	Cytoplasm	other
Q8K212	PACS1	phosphofurin acidic cluster sorting protein 1	1.671	1	Cytoplasm	other
Q8BWU5	OSGEP	O-sialoglycoprotein endopeptidase	1.671	1	Nucleus	peptidase
Q99KC8	VWA5A	von Willebrand factor A domain containing 5A	1.659	1	Nucleus	other
Q6A0D4	RFTN1	raftlin, lipid raft linker 1	1.643	1	Plasma Membrane	other
P17751	TPI1	triosephosphate isomerase 1	1.642	1	Cytoplasm	enzyme
Q9Z0Y1	DCTN3	dynactin subunit 3	1.639	5	Nucleus	other
P70202	LXN	latexin	1.632	1	Cytoplasm	other
Q8K2Y9	CCM2	CCM2 scaffolding protein	1.63	1	Cytoplasm	other
P10605	CTSB	cathepsin B	1.612	1	Cytoplasm	peptidase
Q61211	EIF2D	eukaryotic translation initiation factor 2D	1.61	1	Cytoplasm	transporter
P62331	ARF6	ADP ribosylation factor 6	1.603	1	Plasma Membrane	transporter
Q99JT9	ADI1	acireductone dioxygenase 1	1.601	1	Nucleus	enzyme
P97820	MAP4K4	mitogen-activated protein kinase kinase kinase kinase 4	1.599	1	Cytoplasm	kinase
O54962	BANF1	barrier to autointegration factor 1	1.584	1	Nucleus	other
O89023	TPP1	tripeptidyl peptidase 1	1.582	1	Cytoplasm	peptidase
O35127	C12orf57	chromosome 12 open reading frame 57	1.573	1	Cytoplasm	other
Q99KG3	RBM10	RNA binding motif protein 10	1.559	1	Nucleus	other
Q9DBG5	PLIN3	perilipin 3	1.553	1	Cytoplasm	other
Q80TP3	UBR5	ubiquitin protein ligase E3 component n-recognin 5	1.542	1	Nucleus	enzyme
Q9JII5	Dazap1	DAZ associated protein 1	1.54	1	Cytoplasm	other
Q05CL8	LARP7	La ribonucleoprotein domain family member 7	1.526	1	Nucleus	other
Q8WUR0	C19orf12	chromosome 19 open reading frame 12	1.518	1	Cytoplasm	other
P63254	CRIP1	cysteine rich protein 1	1.515	1	Cytoplasm	other
Q9CY57	Chtop	chromatin target of PRMT1	1.504	1	Nucleus	other
Q99KR3	LACTB2	lactamase beta 2	1.5	1	Cytoplasm	enzyme
Q8BVG4	DPP9	dipeptidyl peptidase 9	1.497	1	Cytoplasm	peptidase
Q8BQ30	PPP1R18	protein phosphatase 1 regulatory subunit 18	1.491	1	Other	other
Q9JLB0	MPP6	membrane palmitoylated protein 6	1.485	1	Plasma Membrane	kinase
Q3V3V9	CARMIL2	capping protein regulator and myosin 1 linker 2	1.48	1	Plasma Membrane	other
Q8BVQ5	PPME1	protein phosphatase methylesterase 1	1.477	1	Nucleus	enzyme
Q8CHP8	PGP	phosphoglycolate phosphatase	1.476	1	Cytoplasm	enzyme
Q8VI36	PXN	paxillin	1.465	1	Cytoplasm	other
Q9CR57	RPL14	ribosomal protein L14	1.46	1	Cytoplasm	other
Q9D967	MDP1	magnesium dependent phosphatase 1	1.459	1	Cytoplasm	phosphatase
Q8N7N5	DCAF8	DDB1 and CUL4 associated factor 8	1.452	1	Nucleus	other
O09131	GSTO1	glutathione S-transferase omega 1	1.446	1	Cytoplasm	enzyme
Q9CXL3	C7orf50	chromosome 7 open reading frame 50	1.446	1	Other	other
Q9CPV4	GLOD4	glyoxalase domain containing 4	1.444	1	Cytoplasm	enzyme
Q9QVP9	PTK2B	protein tyrosine kinase 2 beta	1.435	1	Cytoplasm	kinase
Q80YV3	TRRAP	transformation/transcription domain associated protein	1.407	1	Nucleus	transcription regulator
Q9WVQ5	APIP	APAF1 interacting protein	1.407	1	Cytoplasm	enzyme
Q8R1N4	NUDCD3	NudC domain containing 3	1.405	1	Cytoplasm	other
P42567	EPS15	epidermal growth factor receptor pathway substrate 15	1.401	1	Cytoplasm	other
Q80YW0	CYTH4	cytohesin 4	1.393	1	Cytoplasm	other
Q3TZX8	NOL9	nucleolar protein 9	1.392	1	Nucleus	kinase
O88712	CTBP1	C-terminal binding protein 1	1.391	1	Nucleus	enzyme
P56380	NUDT2	nudix hydrolase 2	1.386	1	Plasma Membrane	phosphatase
P62274	RPS29	ribosomal protein S29	1.367	1	Cytoplasm	other
Q6PGL7	WASHC2A/WASHC2C	WASH complex subunit 2A	1.365	1	Cytoplasm	other
Q7M6Y3	PICALM	phosphatidylinositol binding clathrin assembly protein	1.365	1	Cytoplasm	transporter
P54923	ADPRH	ADP-ribosylarginine hydrolase	1.361	1	Other	enzyme
Q8K352	SASH3	SAM and SH3 domain containing 3	1.36	1	Cytoplasm	other
Q8BYZ1	ABI3	ABI family member 3	1.353	1	Plasma Membrane	other
Q9WUR2	ECI2	enoyl-CoA delta isomerase 2	1.347	1	Cytoplasm	enzyme
Q6P1B1	XPNPEP1	X-prolyl aminopeptidase 1	1.342	1	Cytoplasm	peptidase
Q640N3	ARHGAP30	Rho GTPase activating protein 30	1.338	1	Cytoplasm	other
Q8R502	LRRC8C	leucine rich repeat containing 8 VRAC subunit C	1.328	1	Plasma Membrane	ion channel
Q3TEA8	HP1BP3	heterochromatin protein 1 binding protein 3	1.327	1	Nucleus	other
Q3UFY7	NT5C3B	5'-nucleotidase, cytosolic IIIB	1.326	1	Cytoplasm	phosphatase
Q9D6T0	NOSIP	nitric oxide synthase interacting protein	1.325	1	Cytoplasm	other
Q60739	BAG1	BCL2 associated athanogene 1	1.323	1	Cytoplasm	other
Q9D8E6	RPL4	ribosomal protein L4	1.317	1	Cytoplasm	enzyme
Q9CYL5	GLIPR2	GLI pathogenesis related 2	1.316	1	Cytoplasm	other
Q6ZPJ3	UBE2O	ubiquitin conjugating enzyme E2 O	1.312	1	Nucleus	enzyme
P62900	RPL31	ribosomal protein L31	1.31	1	Cytoplasm	other
Q05816	FABP5	fatty acid binding protein 5	1.305	1	Cytoplasm	transporter
Q9D0F9	PGM1	phosphoglucomutase 1	1.304	1	Cytoplasm	enzyme
Q6P9Q6	FKBP15	FK506 binding protein 15	1.299	1	Plasma Membrane	enzyme
P70303	CTPS2	CTP synthase 2	1.295	1	Cytoplasm	enzyme
Q9D1A2	CNDP2	carnosine dipeptidase 2	1.295	1	Cytoplasm	peptidase
Q8BG30	NELFA	negative elongation factor complex member A	1.293	1	Nucleus	other
O55222	ILK	integrin linked kinase	1.28	1	Plasma Membrane	kinase
Q9QX47	SON	SON DNA binding protein	1.279	1	Nucleus	other
P27546	MAP4	microtubule associated protein 4	1.271	1	Cytoplasm	other
O88890	SH2D1A	SH2 domain containing 1A	1.27	1	Cytoplasm	other
P61965	WDR5	WD repeat domain 5	1.268	1	Nucleus	enzyme
Q9DBJ1	PGAM1	phosphoglycerate mutase 1	1.26	1	Cytoplasm	phosphatase
Q9CZX8	RPS19	ribosomal protein S19	1.255	1	Cytoplasm	other
Q9ERF3	WDR61	WD repeat domain 61	1.245	1	Nucleus	other
P46460	NSF	N-ethylmaleimide sensitive factor, vesicle fusing ATPase	1.245	1	Cytoplasm	transporter
Q8C9B9	DIDO1	death inducer-obliterator 1	1.238	1	Nucleus	other
Q91VJ4	STK38	serine/threonine kinase 38	1.233	1	Nucleus	kinase
P12382	PFKL	phosphofructokinase, liver type	1.225	1	Cytoplasm	kinase
Q9CQJ6	DENR	density regulated re-initiation and release factor	1.223	1	Other	other
Q9Z315	SART1	SART1, U4/U6.U5 tri-snRNP-associated protein 1	1.219	1	Nucleus	other
Q9QZ73	DCUN1D1	defective in cullin neddylation 1 domain containing 1	1.212	1	Nucleus	other
O08529	CAPN2	calpain 2	1.212	1	Cytoplasm	peptidase
Q60855	RIPK1	receptor interacting serine/threonine kinase 1	1.208	1	Plasma Membrane	kinase
Q8BTI8	Srrm2	serine/arginine repetitive matrix 2	1.204	1	Nucleus	other
Q9DCL8	PPP1R2	protein phosphatase 1 regulatory inhibitor subunit 2	1.202	5	Cytoplasm	phosphatase
Q9WUK2	EIF4H	eukaryotic translation initiation factor 4H	1.196	1	Cytoplasm	translation regulator
Q922D4	PPP6R3	protein phosphatase 6 regulatory subunit 3	1.192	1	Cytoplasm	other
Q91YY4	ATPAF2	ATP synthase mitochondrial F1 complex assembly factor 2	1.189	3	Cytoplasm	other
Q6PB44	PTPN23	protein tyrosine phosphatase, non-receptor type 23	1.188	1	Cytoplasm	phosphatase
P61255	RPL26	ribosomal protein L26	1.186	1	Cytoplasm	other
Q91WG2	RABEP2	rabaptin, RAB GTPase binding effector protein 2	1.186	1	Cytoplasm	other
O54786	DFFA	DNA fragmentation factor subunit alpha	1.184	1	Nucleus	enzyme
Q60611	SATB1	SATB homeobox 1	1.18	1	Nucleus	transcription regulator
Q60823	AKT2	AKT serine/threonine kinase 2	1.175	1	Cytoplasm	kinase
P27870	VAV1	vav guanine nucleotide exchange factor 1	1.168	1	Nucleus	transcription regulator
Q8BH74	NUP107	nucleoporin 107	1.168	1	Nucleus	transporter
Q9CYA6	ZCCHC8	zinc finger CCHC-type containing 8	1.162	1	Nucleus	other
Q9DBR0	AKAP8	A-kinase anchoring protein 8	1.154	1	Nucleus	other
Q9R0U0	SRSF10	serine and arginine rich splicing factor 10	1.152	1	Nucleus	other
Q91YI4	ARRB2	arrestin beta 2	1.151	1	Cytoplasm	other
Q6P8I4	PCNP	PEST proteolytic signal containing nuclear protein	1.15	1	Nucleus	other
Q9D7S9	CHMP5	charged multivesicular body protein 5	1.148	1	Cytoplasm	other
Q3UMY5	EML4	echinoderm microtubule associated protein like 4	1.146	1	Cytoplasm	other
Q3U0V2	TRADD	TNFRSF1A associated via death domain	1.144	1	Cytoplasm	other
O89086	RBM3	RNA binding motif protein 3	1.142	1	Cytoplasm	other
O54879	Hmgb3	high mobility group box 3	1.139	1	Nucleus	other
Q08288	LYAR	Ly1 antibody reactive	1.135	1	Plasma Membrane	other
Q3TB82	PLEKHF1	pleckstrin homology and FYVE domain containing 1	1.132	1	Cytoplasm	other
Q9CPR4	RPL17	ribosomal protein L17	1.13	1	Cytoplasm	other
Q8BYK6	YTHDF3	YTH N6-methyladenosine RNA binding protein 3	1.125	1	Cytoplasm	other
Q80XI3	EIF4G3	eukaryotic translation initiation factor 4 gamma 3	1.119	1	Cytoplasm	translation regulator
Q9D1R9	Rpl34 (includes others)	ribosomal protein L34	1.114	1	Cytoplasm	other
P70388	RAD50	RAD50 double strand break repair protein	1.105	1	Nucleus	enzyme
P47915	Rpl29 (includes others)	ribosomal protein L29	1.104	1	Cytoplasm	other
Q6PDM2	SRSF1	serine and arginine rich splicing factor 1	1.101	1	Nucleus	other
Q8BVY0	RSL1D1	ribosomal L1 domain containing 1	1.096	1	Nucleus	other
Q8BJS4	SUN2	Sad1 and UNC84 domain containing 2	1.095	1	Nucleus	other
P58389	PTPA	protein phosphatase 2 phosphatase activator	1.094	1	Cytoplasm	phosphatase
P11103	PARP1	poly(ADP-ribose) polymerase 1	1.092	1	Nucleus	enzyme
Q6PEB6	MOB4	MOB family member 4, phocein	1.092	1	Cytoplasm	other
P70452	STX4	syntaxin 4	1.089	1	Plasma Membrane	transporter
Q8CH18	CCAR1	cell division cycle and apoptosis regulator 1	1.085	1	Nucleus	transcription regulator
P83882	Rpl36a	ribosomal protein L36A	1.083	1	Cytoplasm	other
Q9ERA6	TFIP11	tuftelin interacting protein 11	1.079	1	Extracellular Space	other
P21995	EMB	embigin	1.078	1	Plasma Membrane	transporter
Q9Z0J0	NPC2	NPC intracellular cholesterol transporter 2	1.075	1	Extracellular Space	transporter
O35904	PIK3CD	phosphatidylinositol-4,5-bisphosphate 3-kinase catalytic subunit delta	1.066	1	Cytoplasm	kinase
Q921M7	FAM49B	family with sequence similarity 49 member B	1.063	1	Extracellular Space	other
Q08093	CNN2	calponin 2	1.062	1	Cytoplasm	other
P06151	LDHA	lactate dehydrogenase A	1.058	1	Cytoplasm	enzyme
P16045	LGALS1	galectin 1	1.057	1	Extracellular Space	other
Q68FH4	GALK2	galactokinase 2	1.057	1	Cytoplasm	kinase
Q8WTY4	CIAPIN1	cytokine induced apoptosis inhibitor 1	1.056	1	Cytoplasm	other
O08915	AIP	aryl hydrocarbon receptor interacting protein	1.054	1	Nucleus	transcription regulator
Q6NVF4	HELB	DNA helicase B	1.053	1	Nucleus	enzyme
P26350	Ptma (includes others)	prothymosin alpha	1.051	1	Nucleus	other
O09126	SEMA4D	semaphorin 4D	1.05	1	Plasma Membrane	transmembrane receptor
Q62422	OSTF1	osteoclast stimulating factor 1	1.05	1	Nucleus	transcription regulator
Q6NZF1	ZC3H11A	zinc finger CCCH-type containing 11A	1.048	1	Nucleus	other
Q61598	GDI2	GDP dissociation inhibitor 2	1.047	1	Cytoplasm	other
Q3UJB9	EDC4	enhancer of mRNA decapping 4	1.047	1	Cytoplasm	other
O70493	SNX12	sorting nexin 12	1.044	1	Cytoplasm	transporter
A2A6A1	GPATCH8	G-patch domain containing 8	1.041	5	Other	other
Q7TQK4	EXOSC3	exosome component 3	1.04	1	Nucleus	enzyme
Q61545	Ewsr1	Ewing sarcoma breakpoint region 1	1.04	1	Nucleus	other
Q9CPU0	GLO1	glyoxalase I	1.037	1	Cytoplasm	enzyme
P61971	NUTF2	nuclear transport factor 2	1.034	1	Nucleus	transporter
Q9CY45	EEF1AKMT1	EEF1A lysine methyltransferase 1	1.033	1	Cytoplasm	enzyme
P97822	Anp32e	acidic (leucine-rich) nuclear phosphoprotein 32 family, member E	1.033	1	Cytoplasm	other
Q9CQ60	PGLS	6-phosphogluconolactonase	1.029	1	Cytoplasm	enzyme
Q91Z53	GRHPR	glyoxylate and hydroxypyruvate reductase	1.029	1	Cytoplasm	enzyme
Q60809	CNOT7	CCR4-NOT transcription complex subunit 7	1.028	1	Nucleus	transcription regulator
Q9JIH2	NUP50	nucleoporin 50	1.019	1	Nucleus	transporter
Q8CG72	ADPRHL2	ADP-ribosylhydrolase like 2	1.018	1	Cytoplasm	enzyme
Q9JKB1	UCHL3	ubiquitin C-terminal hydrolase L3	1.013	1	Cytoplasm	peptidase
Q62523	ZYX	zyxin	1.008	1	Plasma Membrane	other
Q9JIX8	ACIN1	apoptotic chromatin condensation inducer 1	1.008	1	Nucleus	enzyme
Q9D1J1	NECAP2	NECAP endocytosis associated 2	1.004	1	Cytoplasm	other
Q80WQ2	VAC14	Vac14, PIKFYVE complex component	1.001	1	Cytoplasm	other
Q8K2F8	LSM14A	LSM14A, mRNA processing body assembly factor	1.001	1	Cytoplasm	other
Q3UZ39	LRRFIP1	LRR binding FLII interacting protein 1	1	1	Cytoplasm	transcription regulator
Q61550	RAD21	RAD21 cohesin complex component	0.997	1	Nucleus	transcription regulator
Q8K003	TMA7	translation machinery associated 7 homolog	0.987	1	Other	other
Q9CZM2	RPL15	ribosomal protein L15	0.985	1	Cytoplasm	other
Q9D8B3	CHMP4B	charged multivesicular body protein 4B	0.984	1	Cytoplasm	other
Q9JJA4	WDR12	WD repeat domain 12	0.982	1	Cytoplasm	other
D3YXK2	SAFB	scaffold attachment factor B	0.982	1	Nucleus	other
P42230	STAT5A	signal transducer and activator of transcription 5A	0.978	1	Nucleus	transcription regulator
O35601	FYB1	FYN binding protein 1	0.978	1	Nucleus	other
P56376	ACYP1	acylphosphatase 1	0.973	1	Cytoplasm	enzyme
Q60596	XRCC1	X-ray repair cross complementing 1	0.969	1	Nucleus	enzyme
P45952	ACADM	acyl-CoA dehydrogenase medium chain	0.969	1	Cytoplasm	enzyme
P52480	PKM	pyruvate kinase M1/2	0.968	1	Cytoplasm	kinase
P26883	FKBP1A	FK506 binding protein 1A	0.966	1	Cytoplasm	enzyme
Q8C854	MYEF2	myelin expression factor 2	0.964	1	Nucleus	transcription regulator
P62843	RPS15	ribosomal protein S15	0.962	1	Cytoplasm	other
P70296	PEBP1	phosphatidylethanolamine binding protein 1	0.96	1	Cytoplasm	other
Q9QY81	NUP210	nucleoporin 210	0.954	1	Nucleus	transporter
Q9CQR4	ACOT13	acyl-CoA thioesterase 13	0.954	1	Cytoplasm	enzyme
Q921F4	HNRNPLL	heterogeneous nuclear ribonucleoprotein L like	0.951	1	Other	other
P49710	HCLS1	hematopoietic cell-specific Lyn substrate 1	0.951	1	Nucleus	other
Q9WTL7	LYPLA2	lysophospholipase II	0.948	1	Cytoplasm	enzyme
P68369	TUBA1A	tubulin alpha 1a	0.946	1	Cytoplasm	other
P97376	FRG1	FSHD region gene 1	0.946	1	Nucleus	transporter
O55098	STK10	serine/threonine kinase 10	0.944	1	Cytoplasm	kinase
Q9D824	Fip1l1	FIP1 like 1 (S. cerevisiae)	0.938	1	Nucleus	other
Q8R409	HEXIM1	hexamethylene bisacetamide inducible 1	0.929	1	Nucleus	transcription regulator
P42232	STAT5B	signal transducer and activator of transcription 5B	0.926	1	Nucleus	transcription regulator
P97814	PSTPIP1	proline-serine-threonine phosphatase interacting protein 1	0.924	1	Cytoplasm	other
Q9QZM0	UBQLN2	ubiquilin 2	0.921	1	Nucleus	other
Q9D0E1	HNRNPM	heterogeneous nuclear ribonucleoprotein M	0.91	1	Nucleus	other
Q8CFV9	RFK	riboflavin kinase	0.905	1	Cytoplasm	kinase
P17742	PPIA	peptidylprolyl isomerase A	0.901	1	Cytoplasm	enzyme
E9Q1P8	IRF2BP2	interferon regulatory factor 2 binding protein 2	0.901	1	Nucleus	transcription regulator
Q80TH2	ERBIN	erbb2 interacting protein	0.897	1	Cytoplasm	other
P48758	CBR1	carbonyl reductase 1	0.892	1	Cytoplasm	enzyme
Q9CQM5	TXNDC17	thioredoxin domain containing 17	0.887	1	Cytoplasm	enzyme
P62918	RPL8	ribosomal protein L8	0.885	1	Cytoplasm	other
Q9CWK8	SNX2	sorting nexin 2	0.882	1	Cytoplasm	transporter
Q9JHW2	NIT2	nitrilase family member 2	0.88	1	Cytoplasm	enzyme
Q3U0V1	KHSRP	KH-type splicing regulatory protein	0.88	1	Nucleus	enzyme
P22892	AP1G1	adaptor related protein complex 1 gamma 1 subunit	0.879	1	Cytoplasm	transporter
P42227	STAT3	signal transducer and activator of transcription 3	0.876	1	Nucleus	transcription regulator
Q923D5	WBP11	WW domain binding protein 11	0.875	1	Nucleus	phosphatase
Q9Z0W3	NUP160	nucleoporin 160	0.872	1	Nucleus	transporter
O35326	Srsf5	serine/arginine-rich splicing factor 5	0.863	1	Nucleus	other
Q6PFD9	NUP98	nucleoporin 98	0.859	1	Nucleus	transporter
Q9R1Q7	PLP2	proteolipid protein 2	0.857	1	Cytoplasm	transporter
Q60953	PML	promyelocytic leukemia	0.856	1	Nucleus	transcription regulator
Q9WUA3	PFKP	phosphofructokinase, platelet	0.854	1	Cytoplasm	kinase
Q99KE1	ME2	malic enzyme 2	0.853	1	Cytoplasm	enzyme
Q9QXG2	CHM	CHM, Rab escort protein 1	0.853	1	Cytoplasm	enzyme
Q91VM5	Rbmxl1	RNA binding motif protein, X-linked like-1	0.85	1	Nucleus	other
P54276	MSH6	mutS homolog 6	0.847	1	Nucleus	enzyme
Q9EPB4	PYCARD	PYD and CARD domain containing	0.835	1	Cytoplasm	transcription regulator
Q8VDM6	HNRNPUL1	heterogeneous nuclear ribonucleoprotein U like 1	0.834	1	Nucleus	other
Q8C2Q3	RBM14	RNA binding motif protein 14	0.832	1	Nucleus	transcription regulator
Q6P8X1	SNX6	sorting nexin 6	0.831	1	Cytoplasm	transporter
O35381	Anp32a	acidic (leucine-rich) nuclear phosphoprotein 32 family, member A	0.83	1	Nucleus	other
Q9CQI6	COTL1	coactosin like F-actin binding protein 1	0.829	1	Cytoplasm	other
Q01730	RSU1	Ras suppressor protein 1	0.827	1	Cytoplasm	other
Q9CWY8	RNASEH2A	ribonuclease H2 subunit A	0.824	1	Nucleus	enzyme
P47941	CRKL	CRK like proto-oncogene, adaptor protein	0.822	1	Cytoplasm	kinase
Q8C0M9	ASRGL1	asparaginase like 1	0.818	1	Cytoplasm	enzyme
Q9D2E2	TOE1	target of EGR1, exonuclease	0.812	1	Nucleus	enzyme
Q9Z1Q5	CLIC1	chloride intracellular channel 1	0.803	1	Nucleus	ion channel
Q9CX86	HNRNPA0	heterogeneous nuclear ribonucleoprotein A0	0.799	1	Nucleus	other
P56959	Fus	fused in sarcoma	0.791	1	Nucleus	transcription regulator
Q6ZPR5	SMPD4	sphingomyelin phosphodiesterase 4	0.777	1	Cytoplasm	enzyme
Q9R059	FHL3	four and a half LIM domains 3	0.766	1	Plasma Membrane	other
Q9CWX9	DDX47	DEAD-box helicase 47	0.755	1	Nucleus	enzyme
P49718	MCM5	minichromosome maintenance complex component 5	0.741	1	Nucleus	enzyme
O54950	PRKAG1	protein kinase AMP-activated non-catalytic subunit gamma 1	0.719	1	Nucleus	kinase
Q99P88	NUP155	nucleoporin 155	0.714	1	Nucleus	transporter
Q8CAQ8	IMMT	inner membrane mitochondrial protein	-0.745	1	Cytoplasm	other
Q8K4F5	ABHD11	abhydrolase domain containing 11	-0.752	1	Cytoplasm	enzyme
Q3TPX4	EXOC5	exocyst complex component 5	-0.757	1	Cytoplasm	other
O88696	CLPP	caseinolytic mitochondrial matrix peptidase proteolytic subunit	-0.757	1	Cytoplasm	peptidase
P97807	FH	fumarate hydratase	-0.758	1	Cytoplasm	enzyme
Q6A009	LTN1	listerin E3 ubiquitin protein ligase 1	-0.767	1	Nucleus	enzyme
P08249	MDH2	malate dehydrogenase 2	-0.768	1	Cytoplasm	enzyme
P20108	PRDX3	peroxiredoxin 3	-0.774	1	Cytoplasm	enzyme
P13864	DNMT1	DNA methyltransferase 1	-0.775	1	Nucleus	enzyme
P29758	OAT	ornithine aminotransferase	-0.795	1	Cytoplasm	enzyme
Q3THG9	AARSD1	alanyl-tRNA synthetase domain containing 1	-0.804	1	Nucleus	enzyme
Q9D2G2	DLST	dihydrolipoamide S-succinyltransferase	-0.811	1	Cytoplasm	enzyme
P97372	PSME2	proteasome activator subunit 2	-0.814	1	Cytoplasm	peptidase
Q9JIG8	PRAF2	PRA1 domain family member 2	-0.816	1	Other	other
Q9JKF7	MRPL39	mitochondrial ribosomal protein L39	-0.816	1	Cytoplasm	other
P42225	STAT1	signal transducer and activator of transcription 1	-0.824	1	Nucleus	transcription regulator
Q9Z2Z6	SLC25A20	solute carrier family 25 member 20	-0.828	1	Cytoplasm	transporter
Q07076	ANXA7	annexin A7	-0.845	1	Plasma Membrane	ion channel
Q9ET22	DPP7	dipeptidyl peptidase 7	-0.852	1	Cytoplasm	peptidase
Q8BP27	SFR1	SWI5 dependent homologous recombination repair protein 1	-0.864	1	Nucleus	transcription regulator
Q03265	ATP5A1	ATP synthase, H+ transporting, mitochondrial F1 complex, alpha subunit 1, cardiac muscle	-0.875	1	Cytoplasm	transporter
Q8BK08	TMEM11	transmembrane protein 11	-0.877	1	Plasma Membrane	G-protein coupled receptor
Q60930	VDAC2	voltage dependent anion channel 2	-0.879	1	Cytoplasm	ion channel
P18653	RPS6KA1	ribosomal protein S6 kinase A1	-0.879	1	Cytoplasm	kinase
P57716	NCSTN	nicastrin	-0.879	1	Plasma Membrane	peptidase
Q8R2Y8	PTRH2	peptidyl-tRNA hydrolase 2	-0.889	1	Cytoplasm	enzyme
P15864	HIST1H1C	histone cluster 1 H1 family member c	-0.903	1	Nucleus	other
Q921G6	LRCH4	leucine rich repeats and calponin homology domain containing 4	-0.907	1	Cytoplasm	transcription regulator
Q9CQU3	RER1	retention in endoplasmic reticulum sorting receptor 1	-0.915	1	Cytoplasm	other
Q99M87	DNAJA3	DnaJ heat shock protein family (Hsp40) member A3	-0.92	1	Cytoplasm	other
Q8K0D5	GFM1	G elongation factor mitochondrial 1	-0.926	1	Cytoplasm	translation regulator
Q9CQ69	UQCRQ	ubiquinol-cytochrome c reductase complex III subunit VII	-0.93	1	Cytoplasm	enzyme
Q9DCT2	NDUFS3	NADH:ubiquinone oxidoreductase core subunit S3	-0.938	1	Cytoplasm	enzyme
Q9D8V0	HM13	histocompatibility minor 13	-0.943	1	Cytoplasm	peptidase
Q8R3D1	TBC1D13	TBC1 domain family member 13	-0.949	1	Cytoplasm	other
Q9DCC8	TOMM20	translocase of outer mitochondrial membrane 20	-0.952	1	Cytoplasm	transporter
Q9CRB9	CHCHD3	coiled-coil-helix-coiled-coil-helix domain containing 3	-0.955	1	Cytoplasm	transcription regulator
P45878	FKBP2	FK506 binding protein 2	-0.958	1	Cytoplasm	enzyme
P84228			-0.96	1
Q8BY71	HAT1	histone acetyltransferase 1	-0.968	1	Nucleus	enzyme
Q61941	Nnt	nicotinamide nucleotide transhydrogenase	-0.969	1	Cytoplasm	enzyme
Q64523	HIST2H2AC	histone cluster 2 H2A family member c	-0.978	1	Nucleus	other
Q9D710	TMX2	thioredoxin related transmembrane protein 2	-0.997	1	Other	enzyme
Q5Y5T1	ZDHHC20	zinc finger DHHC-type containing 20	-1	1	Plasma Membrane	enzyme
O70370	CTSS	cathepsin S	-1.003	1	Cytoplasm	peptidase
Q8BQ47	CNPY4	canopy FGF signaling regulator 4	-1.007	1	Other	other
Q5U458	DNAJC11	DnaJ heat shock protein family (Hsp40) member C11	-1.017	1	Cytoplasm	other
P25425	POU2F1	POU class 2 homeobox1	-1.019	1	Nucleus	transcription regulator
Q9CQA1	TRAPPC5	trafficking protein particle complex 5	-1.021	1	Cytoplasm	other
P10630	EIF4A2	eukaryotic translation initiation factor 4A2	-1.025	1	Cytoplasm	translation regulator
P56480	ATP5B	ATP synthase, H+ transporting, mitochondrial F1 complex, beta polypeptide	-1.025	1	Cytoplasm	transporter
P48036	ANXA5	annexin A5	-1.03	1	Plasma Membrane	transporter
Q924Z4	CERS2	ceramide synthase 2	-1.038	1	Nucleus	transcription regulator
Q9QXT0	CNPY2	canopy FGF signaling regulator 2	-1.041	1	Plasma Membrane	other
P13020	GSN	gelsolin	-1.046	1	Extracellular Space	other
Q810U5	Ccdc50	coiled-coil domain containing 50	-1.046	1	Cytoplasm	other
Q8R5J9	ARL6IP5	ADP ribosylation factor like GTPase 6 interacting protein 5	-1.05	1	Cytoplasm	other
P97370	ATP1B3	ATPase Na+/K+ transporting subunit beta 3	-1.052	1	Plasma Membrane	transporter
Q61102	ABCB7	ATP binding cassette subfamily B member 7	-1.054	1	Cytoplasm	transporter
P06332	CD4	CD4 molecule	-1.059	1	Plasma Membrane	transmembrane receptor
Q99LM2	CDK5RAP3	CDK5 regulatory subunit associated protein 3	-1.078	1	Nucleus	other
Q99KU0	VMP1	vacuole membrane protein 1	-1.082	1	Plasma Membrane	other
Q80UU9	PGRMC2	progesterone receptor membrane component 2	-1.085	1	Nucleus	other
Q9CR61	NDUFB7	NADH:ubiquinone oxidoreductase subunit B7	-1.086	1	Cytoplasm	enzyme
Q9JMA2	QTRT1	queuine tRNA-ribosyltransferase catalytic subunit 1	-1.09	1	Cytoplasm	enzyme
Q9CWU6	UQCC1	ubiquinol-cytochrome c reductase complex assembly factor 1	-1.093	1	Cytoplasm	other
Q99JB2	STOML2	stomatin like 2	-1.094	1	Plasma Membrane	other
O89112	LANCL1	LanC like 1	-1.097	1	Plasma Membrane	other
Q9DB20	ATP5O	ATP synthase, H+ transporting, mitochondrial F1 complex, O subunit	-1.098	1	Cytoplasm	transporter
Q91VR2	ATP5C1	ATP synthase, H+ transporting, mitochondrial F1 complex, gamma polypeptide 1	-1.104	1	Cytoplasm	transporter
Q80W54	ZMPSTE24	zinc metallopeptidase STE24	-1.114	1	Nucleus	peptidase
Q9DBH5	LMAN2	lectin, mannose binding 2	-1.114	1	Cytoplasm	transporter
Q9ESW4	AGK	acylglycerol kinase	-1.117	1	Cytoplasm	kinase
Q8BWU3	FAM131A	family with sequence similarity 131 member A	-1.118	1	Other	transporter
Q8BXZ1	TMX3	thioredoxin related transmembrane protein 3	-1.119	1	Cytoplasm	enzyme
Q99PM9	UCK2	uridine-cytidine kinase 2	-1.12	1	Cytoplasm	kinase
P00405	MT-CO2	cytochrome c oxidase subunit II	-1.121	1	Cytoplasm	enzyme
Q9EQQ2	YIPF5	Yip1 domain family member 5	-1.123	1	Cytoplasm	other
Q8BHI7	ELOVL5	ELOVL fatty acid elongase 5	-1.127	1	Cytoplasm	enzyme
Q9CQ54	NDUFC2	NADH:ubiquinone oxidoreductase subunit C2	-1.131	1	Cytoplasm	enzyme
P14483	HLA-DQB1	major histocompatibility complex, class II, DQ beta 1	-1.131	1	Plasma Membrane	other
Q9CQN1	TRAP1	TNF receptor associated protein 1	-1.133	1	Cytoplasm	enzyme
P24369	PPIB	peptidylprolyl isomerase B	-1.133	1	Cytoplasm	enzyme
Q91ZA3	PCCA	propionyl-CoA carboxylase alpha subunit	-1.134	1	Cytoplasm	enzyme
Q9CXI5	MANF	mesencephalic astrocyte derived neurotrophic factor	-1.134	1	Extracellular Space	other
O08749	DLD	dihydrolipoamide dehydrogenase	-1.135	1	Cytoplasm	enzyme
P43275	Hist1h1a	histone cluster 1, H1a	-1.138	1	Nucleus	other
Q8R180	ERO1A	endoplasmic reticulum oxidoreductase 1 alpha	-1.14	1	Cytoplasm	enzyme
Q99LI5	ZNF281	zinc finger protein 281	-1.144	1	Nucleus	transcription regulator
Q9D6K5	SYNJ2BP	synaptojanin 2 binding protein	-1.149	1	Cytoplasm	other
Q08943	SSRP1	structure specific recognition protein 1	-1.151	1	Nucleus	other
P09055	ITGB1	integrin subunit beta 1	-1.157	1	Plasma Membrane	transmembrane receptor
P11157	RRM2	ribonucleotide reductase regulatory subunit M2	-1.159	1	Nucleus	enzyme
Q80UJ7	RAB3GAP1	RAB3 GTPase activating protein catalytic subunit 1	-1.163	1	Cytoplasm	other
P35282	RAB21	RAB21, member RAS oncogene family	-1.163	1	Cytoplasm	enzyme
P51863	ATP6V0D1	ATPase H+ transporting V0 subunit d1	-1.165	1	Cytoplasm	transporter
Q9R0Q3	TMED2	transmembrane p24 trafficking protein 2	-1.168	1	Cytoplasm	transporter
Q8C7X2	EMC1	ER membrane protein complex subunit 1	-1.17	1	Plasma Membrane	other
O35492	CLK3	CDC like kinase 3	-1.171	1	Nucleus	kinase
Q9EPE9	ATP13A1	ATPase 13A1	-1.173	1	Extracellular Space	transporter
Q8VDN2	ATP1A1	ATPase Na+/K+ transporting subunit alpha 1	-1.177	1	Plasma Membrane	transporter
Q9CWN7	CNOT11	CCR4-NOT transcription complex subunit 11	-1.178	1	Cytoplasm	other
P09103	P4HB	prolyl 4-hydroxylase subunit beta	-1.182	1	Cytoplasm	enzyme
Q91VC9	GHITM	growth hormone inducible transmembrane protein	-1.182	1	Cytoplasm	other
Q9R0P6	SEC11A	SEC11 homolog A, signal peptidase complex subunit	-1.188	1	Cytoplasm	peptidase
Q99L43	CDS2	CDP-diacylglycerol synthase 2	-1.191	1	Cytoplasm	enzyme
Q64433	HSPE1	heat shock protein family E (Hsp10) member 1	-1.193	1	Cytoplasm	enzyme
O55126	NIPSNAP2	nipsnap homolog 2	-1.198	1	Plasma Membrane	other
Q9CPT4	MYDGF	myeloid derived growth factor	-1.198	1	Extracellular Space	cytokine
Q9D1Q4	DPM3	dolichyl-phosphate mannosyltransferase subunit 3	-1.198	1	Cytoplasm	enzyme
Q9D483	POLR3C	RNA polymerase III subunit C	-1.201	1	Nucleus	enzyme
P63038	HSPD1	heat shock protein family D (Hsp60) member 1	-1.201	1	Cytoplasm	enzyme
Q9CQN6	TMEM14C	transmembrane protein 14C	-1.203	1	Plasma Membrane	other
Q9QXX4	SLC25A13	solute carrier family 25 member 13	-1.209	1	Cytoplasm	transporter
Q3UIU2	NDUFB6	NADH:ubiquinone oxidoreductase subunit B6	-1.216	1	Cytoplasm	enzyme
Q61127	NAB2	NGFI-A binding protein 2	-1.216	1	Nucleus	transcription regulator
Q9WV98	TIMM9	translocase of inner mitochondrial membrane 9	-1.218	1	Cytoplasm	transporter
B2RXC1	TRAPPC11	trafficking protein particle complex 11	-1.222	1	Cytoplasm	other
P19536	Cox5b	cytochrome c oxidase subunit Vb	-1.229	1	Cytoplasm	other
Q9CR09	UFC1	ubiquitin-fold modifier conjugating enzyme 1	-1.232	1	Cytoplasm	enzyme
Q99PV8	BCL11B	B-cell CLL/lymphoma 11B	-1.235	1	Nucleus	transcription regulator
Q6A028	SWAP70	switching B-cell complex subunit SWAP70	-1.238	1	Cytoplasm	other
P26443	GLUD1	glutamate dehydrogenase 1	-1.239	1	Cytoplasm	enzyme
Q9CX30	YIF1B	Yip1 interacting factor homolog B, membrane trafficking protein	-1.24	1	Cytoplasm	other
Q91YQ5	RPN1	ribophorin I	-1.24	1	Cytoplasm	enzyme
Q9Z0V7	TIMM17B	translocase of inner mitochondrial membrane 17B	-1.245	1	Cytoplasm	transporter
Q9DCX2	ATP5H	ATP synthase, H+ transporting, mitochondrial Fo complex subunit D	-1.248	1	Cytoplasm	enzyme
O09005	DEGS1	delta 4-desaturase, sphingolipid 1	-1.25	1	Plasma Membrane	enzyme
O54734	DDOST	dolichyl-diphosphooligosaccharide--protein glycosyltransferase non-catalytic subunit	-1.255	1	Cytoplasm	enzyme
P70269	CTSE	cathepsin E	-1.259	1	Cytoplasm	peptidase
Q9ET30	TM9SF3	transmembrane 9 superfamily member 3	-1.26	1	Cytoplasm	transporter
Q922R8	PDIA6	protein disulfide isomerase family A member 6	-1.262	1	Cytoplasm	enzyme
Q9D6U8	FAM162A	family with sequence similarity 162 member A	-1.263	1	Cytoplasm	other
P42125	ECI1	enoyl-CoA delta isomerase 1	-1.263	1	Cytoplasm	enzyme
Q9CQ74	LEPROTL1	leptin receptor overlapping transcript like 1	-1.266	1	Plasma Membrane	other
Q6P9P6	KIF11	kinesin family member 11	-1.271	1	Nucleus	other
P03911	MT-ND4	NADH dehydrogenase, subunit 4 (complex I)	-1.273	1	Cytoplasm	enzyme
Q8BWT1	ACAA2	acetyl-CoA acyltransferase 2	-1.275	1	Cytoplasm	enzyme
P62700	YPEL5	yippee like 5	-1.276	1	Nucleus	other
Q9CQJ8	NDUFB9	NADH:ubiquinone oxidoreductase subunit B9	-1.276	1	Cytoplasm	enzyme
P11438	LAMP1	lysosomal associated membrane protein 1	-1.276	1	Plasma Membrane	other
P18572	BSG	basigin (Ok blood group)	-1.278	1	Plasma Membrane	transporter
Q9CZA6	NDE1	nudE neurodevelopment protein 1	-1.279	1	Nucleus	other
Q9CPQ1	Cox6c	cytochrome c oxidase subunit VIc	-1.28	1	Cytoplasm	enzyme
P01852			-1.286	1
Q9CR89	ERGIC2	ERGIC and golgi 2	-1.287	1	Cytoplasm	other
P46978	STT3A	STT3A, catalytic subunit of the oligosaccharyltransferase complex	-1.292	1	Plasma Membrane	enzyme
Q78IK4	APOOL	apolipoprotein O like	-1.296	1	Extracellular Space	other
Q9D2R6	COA3	cytochrome c oxidase assembly factor 3	-1.298	1	Cytoplasm	other
Q8K2L8	TRAPPC12	trafficking protein particle complex 12	-1.303	1	Nucleus	other
Q9JHU9	ISYNA1	inositol-3-phosphate synthase 1	-1.303	1	Cytoplasm	enzyme
Q62465	VAT1	vesicle amine transport 1	-1.309	1	Plasma Membrane	transporter
Q9CYN2	SPCS2	signal peptidase complex subunit 2	-1.31	1	Cytoplasm	other
O35129	PHB2	prohibitin 2	-1.31	1	Cytoplasm	transcription regulator
Q922H1	PRMT3	protein arginine methyltransferase 3	-1.313	1	Nucleus	enzyme
O70394	IL27RA	interleukin 27 receptor subunit alpha	-1.313	1	Plasma Membrane	transmembrane receptor
Q8CIF6	SIDT2	SID1 transmembrane family member 2	-1.316	1	Cytoplasm	transporter
Q9WVM1	RACGAP1	Rac GTPase activating protein 1	-1.316	1	Cytoplasm	transporter
Q9DCS9	NDUFB10	NADH:ubiquinone oxidoreductase subunit B10	-1.316	1	Cytoplasm	enzyme
P28076	PSMB9	proteasome subunit beta 9	-1.325	1	Cytoplasm	peptidase
Q8CIV8	TBCE	tubulin folding cofactor E	-1.327	1	Cytoplasm	other
Q99KI3	EMC3	ER membrane protein complex subunit 3	-1.334	1	Nucleus	other
Q8BNI4	DERL2	derlin 2	-1.336	1	Cytoplasm	other
P43024	COX6A1	cytochrome c oxidase subunit 6A1	-1.336	1	Cytoplasm	enzyme
Q61142	SPIN1	spindlin 1	-1.337	1	Nucleus	other
Q99ME2	WDR6	WD repeat domain 6	-1.338	1	Cytoplasm	other
P17665	Cox7c	cytochrome c oxidase subunit VIIc	-1.339	1	Cytoplasm	other
Q6ZQI3	MLEC	malectin	-1.34	1	Plasma Membrane	other
Q9D3D9	ATP5D	ATP synthase, H+ transporting, mitochondrial F1 complex, delta subunit	-1.347	1	Cytoplasm	transporter
Q9CR67	TMEM33	transmembrane protein 33	-1.349	1	Cytoplasm	other
P05533	Ly6a (includes others)	lymphocyte antigen 6 complex, locus A	-1.354	1	Plasma Membrane	other
P97363	SPTLC2	serine palmitoyltransferase long chain base subunit 2	-1.356	1	Cytoplasm	enzyme
P14211	CALR	calreticulin	-1.356	1	Cytoplasm	transcription regulator
P62073	TIMM10	translocase of inner mitochondrial membrane 10	-1.362	1	Cytoplasm	transporter
O70378	EMC8	ER membrane protein complex subunit 8	-1.362	1	Cytoplasm	other
Q99K01	PDXDC1	pyridoxal dependent decarboxylase domain containing 1	-1.373	1	Cytoplasm	other
Q9JKR6	HYOU1	hypoxia up-regulated 1	-1.373	1	Cytoplasm	other
P03899	MT-ND3	NADH dehydrogenase, subunit 3 (complex I)	-1.376	1	Cytoplasm	enzyme
P27773	PDIA3	protein disulfide isomerase family A member 3	-1.377	1	Cytoplasm	peptidase
Q64511	TOP2B	DNA topoisomerase II beta	-1.381	1	Nucleus	enzyme
P56135	ATP5J2	ATP synthase, H+ transporting, mitochondrial Fo complex subunit F2	-1.385	1	Cytoplasm	transporter
P01849	Trac	T cell receptor alpha constant	-1.387	1	Other	other
Q3UBX0	TMEM109	transmembrane protein 109	-1.387	1	Cytoplasm	other
Q9CR62	SLC25A11	solute carrier family 25 member 11	-1.387	1	Cytoplasm	transporter
Q91YW3	DNAJC3	DnaJ heat shock protein family (Hsp40) member C3	-1.388	1	Cytoplasm	other
Q9CRD2	EMC2	ER membrane protein complex subunit 2	-1.389	1	Nucleus	other
Q02819	NUCB1	nucleobindin 1	-1.396	1	Cytoplasm	other
O35887	CALU	calumenin	-1.397	1	Cytoplasm	other
Q9Z277	BAZ1B	bromodomain adjacent to zinc finger domain 1B	-1.399	1	Nucleus	transcription regulator
P61620	SEC61A1	Sec61 translocon alpha 1 subunit	-1.401	1	Cytoplasm	transporter
Q91VU0	FAM3C	family with sequence similarity 3 member C	-1.401	1	Extracellular Space	cytokine
P97450	ATP5J	ATP synthase, H+ transporting, mitochondrial Fo complex subunit F6	-1.401	1	Cytoplasm	transporter
O88983	STX8	syntaxin 8	-1.404	1	Plasma Membrane	other
P13609	Srgn	serglycin	-1.404	1	Cytoplasm	other
Q9D1D4	TMED10	transmembrane p24 trafficking protein 10	-1.413	1	Cytoplasm	transporter
P12787	COX5A	cytochrome c oxidase subunit 5A	-1.413	1	Cytoplasm	enzyme
Q9CPQ8	ATP5L	ATP synthase, H+ transporting, mitochondrial Fo complex subunit G	-1.422	1	Cytoplasm	enzyme
Q61466	SMARCD1	SWI/SNF related, matrix associated, actin dependent regulator of chromatin, subfamily d, member 1	-1.423	1	Nucleus	transcription regulator
Q62186	SSR4	signal sequence receptor subunit 4	-1.43	1	Cytoplasm	other
Q9DCF9	SSR3	signal sequence receptor subunit 3	-1.431	1	Cytoplasm	other
Q8R322	GLE1	GLE1, RNA export mediator	-1.431	1	Nucleus	other
Q78T54	Vma21	VMA21 vacuolar H+-ATPase homolog (S. cerevisiae)	-1.434	1	Cytoplasm	other
Q9DAS9	GNG12	G protein subunit gamma 12	-1.437	1	Plasma Membrane	enzyme
Q60664	LRMP	lymphoid restricted membrane protein	-1.439	1	Cytoplasm	other
Q9CR56	NKIRAS2	NFKB inhibitor interacting Ras like 2	-1.44	1	Cytoplasm	enzyme
Q9R0Q9	MPDU1	mannose-P-dolichol utilization defect 1	-1.442	1	Cytoplasm	other
Q9CZ13	UQCRC1	ubiquinol-cytochrome c reductase core protein 1	-1.444	1	Cytoplasm	enzyme
Q8BLF1	NCEH1	neutral cholesterol ester hydrolase 1	-1.445	1	Plasma Membrane	enzyme
O35955	PSMB10	proteasome subunit beta 10	-1.447	1	Cytoplasm	peptidase
Q9CY50	SSR1	signal sequence receptor subunit 1	-1.45	1	Cytoplasm	other
Q91VT1	NSMCE2	NSE2/MMS21 homolog, SMC5-SMC6 complex SUMO ligase	-1.45	1	Nucleus	enzyme
Q9CQH3	NDUFB5	NADH:ubiquinone oxidoreductase subunit B5	-1.455	1	Cytoplasm	enzyme
Q9EQM6	DGCR8	DGCR8, microprocessor complex subunit	-1.459	1	Nucleus	enzyme
Q9JLJ1	SELENOK	selenoprotein K	-1.462	1	Cytoplasm	other
P67778	PHB	prohibitin	-1.466	1	Nucleus	transcription regulator
Q99KF1	TMED9	transmembrane p24 trafficking protein 9	-1.467	1	Cytoplasm	transporter
P21958	TAP1	transporter 1, ATP binding cassette subfamily B member	-1.468	1	Cytoplasm	transporter
Q99JR1	SFXN1	sideroflexin 1	-1.47	1	Cytoplasm	transporter
Q91W53	GOLGA7	golgin A7	-1.473	1	Cytoplasm	other
Q8BKH7	MAPKAP1	mitogen-activated protein kinase associated protein 1	-1.475	1	Cytoplasm	other
Q9D0F3	LMAN1	lectin, mannose binding 1	-1.48	1	Cytoplasm	other
P83917	CBX1	chromobox 1	-1.48	1	Nucleus	transcription regulator
Q9CPR5	MRPL15	mitochondrial ribosomal protein L15	-1.483	1	Cytoplasm	other
P57759	ERP29	endoplasmic reticulum protein 29	-1.483	1	Cytoplasm	transporter
Q60778	NFKBIB	NFKB inhibitor beta	-1.485	1	Nucleus	transcription regulator
O08795	PRKCSH	protein kinase C substrate 80K-H	-1.486	1	Cytoplasm	enzyme
Q6P5E4	UGGT1	UDP-glucose glycoprotein glucosyltransferase 1	-1.495	1	Cytoplasm	enzyme
Q61735	CD47	CD47 molecule	-1.497	1	Plasma Membrane	transmembrane receptor
Q8BPG6	SUMF2	sulfatase modifying factor 2	-1.501	1	Cytoplasm	other
P35564	CANX	calnexin	-1.501	1	Cytoplasm	other
Q8BL66	EEA1	early endosome antigen 1	-1.505	1	Cytoplasm	other
Q8BGS7	CEPT1	choline/ethanolamine phosphotransferase 1	-1.508	1	Cytoplasm	enzyme
Q61739	ITGA6	integrin subunit alpha 6	-1.512	1	Plasma Membrane	transmembrane receptor
Q9CYR0	SSBP1	single stranded DNA binding protein 1	-1.526	1	Cytoplasm	other
Q9EP72	EMC7	ER membrane protein complex subunit 7	-1.527	1	Cytoplasm	other
Q8VEM8	SLC25A3	solute carrier family 25 member 3	-1.531	1	Cytoplasm	transporter
Q9ERE7	MESD	mesoderm development LRP chaperone	-1.532	1	Extracellular Space	other
O35609	SCAMP3	secretory carrier membrane protein 3	-1.533	1	Cytoplasm	transporter
Q3TZZ7	ESYT2	extended synaptotagmin 2	-1.533	1	Plasma Membrane	other
Q99LP6	GRPEL1	GrpE like 1, mitochondrial	-1.534	1	Cytoplasm	other
Q8BHN3	GANAB	glucosidase II alpha subunit	-1.537	1	Cytoplasm	enzyme
Q06185	Atp5k	ATP synthase, H+ transporting, mitochondrial F1F0 complex, subunit E	-1.537	1	Cytoplasm	enzyme
Q8K0B2	LMBRD1	LMBR1 domain containing 1	-1.543	1	Cytoplasm	transporter
E9Q555	RNF213	ring finger protein 213	-1.545	1	Cytoplasm	enzyme
Q01965	LY9	lymphocyte antigen 9	-1.546	1	Plasma Membrane	other
Q8K0C4	CYP51A1	cytochrome P450 family 51 subfamily A member 1	-1.547	1	Cytoplasm	enzyme
P56382	Atp5e	ATP synthase, H+ transporting, mitochondrial F1 complex, epsilon subunit	-1.547	1	Cytoplasm	transporter
Q9R1Q9	ATP6AP1	ATPase H+ transporting accessory protein 1	-1.548	1	Cytoplasm	transporter
Q9CQQ7	ATP5F1	ATP synthase, H+ transporting, mitochondrial Fo complex subunit B1	-1.548	1	Cytoplasm	transporter
Q8R1I1	UQCR10	ubiquinol-cytochrome c reductase, complex III subunit X	-1.549	1	Cytoplasm	enzyme
Q5RL79	KRTCAP2	keratinocyte associated protein 2	-1.549	1	Plasma Membrane	enzyme
Q9CPZ6	ORMDL3	ORMDL sphingolipid biosynthesis regulator 3	-1.555	1	Cytoplasm	other
Q9ERR7	SELENOF	selenoprotein F	-1.562	1	Cytoplasm	enzyme
Q80WW9	DDRGK1	DDRGK domain containing 1	-1.562	1	Extracellular Space	other
Q8BWF2	GIMAP1-GIMAP5	GIMAP1-GIMAP5 readthrough	-1.57	1	Cytoplasm	other
Q9DBR3	ARMC8	armadillo repeat containing 8	-1.571	1	Nucleus	other
Q9Z1W9	STK39	serine/threonine kinase 39	-1.574	1	Nucleus	kinase
Q9DB77	UQCRC2	ubiquinol-cytochrome c reductase core protein 2	-1.579	1	Cytoplasm	enzyme
Q64521	GPD2	glycerol-3-phosphate dehydrogenase 2	-1.58	1	Cytoplasm	enzyme
Q9JKW0	ARL6IP1	ADP ribosylation factor like GTPase 6 interacting protein 1	-1.581	1	Cytoplasm	other
Q7TNS2	MINOS1	mitochondrial inner membrane organizing system 1	-1.583	1	Cytoplasm	other
Q9Z210	PEX11B	peroxisomal biogenesis factor 11 beta	-1.587	1	Cytoplasm	other
Q5DU31	IPCEF1	interaction protein for cytohesin exchange factors 1	-1.587	1	Cytoplasm	enzyme
Q5SW19	CLUH	clustered mitochondria homolog	-1.587	1	Cytoplasm	translation regulator
Q9DCK4	ZNF414	zinc finger protein 414	-1.592	1	Other	other
Q6P549	INPPL1	inositol polyphosphate phosphatase like 1	-1.599	1	Cytoplasm	phosphatase
P08003	PDIA4	protein disulfide isomerase family A member 4	-1.603	1	Cytoplasm	enzyme
Q61553	FSCN1	fascin actin-bundling protein 1	-1.603	1	Cytoplasm	other
Q91W90	TXNDC5	thioredoxin domain containing 5	-1.605	1	Cytoplasm	enzyme
Q9CYA0	CRELD2	cysteine rich with EGF like domains 2	-1.605	1	Other	other
P98195	ATP9B	ATPase phospholipid transporting 9B (putative)	-1.606	1	Cytoplasm	transporter
Q5KU39	VPS41	VPS41, HOPS complex subunit	-1.607	1	Cytoplasm	transporter
Q9ES97	RTN3	reticulon 3	-1.607	1	Cytoplasm	other
Q8BHN1	TXLNG	taxilin gamma	-1.613	1	Nucleus	other
Q8C0P5	CORO2A	coronin 2A	-1.613	1	Cytoplasm	other
Q8VDL4	ADPGK	ADP dependent glucokinase	-1.613	1	Plasma Membrane	kinase
Q8BX70	VPS13C	vacuolar protein sorting 13 homolog C	-1.617	1	Cytoplasm	other
P29416	HEXA	hexosaminidase subunit alpha	-1.622	1	Cytoplasm	enzyme
Q9DC16	ERGIC1	endoplasmic reticulum-golgi intermediate compartment 1	-1.622	1	Cytoplasm	other
P47802	MTX1	metaxin 1	-1.624	1	Cytoplasm	transporter
Q6PB93	GALNT2	polypeptide N-acetylgalactosaminyltransferase 2	-1.63	1	Cytoplasm	enzyme
O88967	YME1L1	YME1 like 1 ATPase	-1.635	1	Cytoplasm	peptidase
P20029	HSPA5	heat shock protein family A (Hsp70) member 5	-1.64	1	Cytoplasm	enzyme
Q9D0M3	CYC1	cytochrome c1	-1.645	1	Cytoplasm	enzyme
Q8C129	LNPEP	leucyl and cystinyl aminopeptidase	-1.647	1	Cytoplasm	peptidase
Q60870	REEP5	receptor accessory protein 5	-1.65	1	Extracellular Space	transporter
Q99P72	RTN4	reticulon 4	-1.651	1	Cytoplasm	other
Q8BTT6	DIEXF	digestive organ expansion factor homolog (zebrafish)	-1.651	1	Nucleus	other
Q8C3R1	BRAT1	BRCA1 associated ATM activator 1	-1.655	1	Nucleus	other
Q6PD26	PIGS	phosphatidylinositol glycan anchor biosynthesis class S	-1.656	1	Cytoplasm	enzyme
Q99MN9	PCCB	propionyl-CoA carboxylase beta subunit	-1.661	1	Cytoplasm	enzyme
P36371	TAP2	transporter 2, ATP binding cassette subfamily B member	-1.667	1	Cytoplasm	transporter
Q9ESP1	SDF2L1	stromal cell derived factor 2 like 1	-1.667	1	Cytoplasm	other
P19783	COX4I1	cytochrome c oxidase subunit 4I1	-1.67	1	Cytoplasm	enzyme
Q9CPU2	NDUFB2	NADH:ubiquinone oxidoreductase subunit B2	-1.671	1	Cytoplasm	enzyme
Q78XF5	OSTC	oligosaccharyltransferase complex non-catalytic subunit	-1.681	1	Cytoplasm	enzyme
Q9CXY9	PIGK	phosphatidylinositol glycan anchor biosynthesis class K	-1.684	1	Cytoplasm	peptidase
Q99LG0	USP16	ubiquitin specific peptidase 16	-1.69	1	Cytoplasm	peptidase
Q99LI9	CLP1	cleavage and polyadenylation factor I subunit 1	-1.697	1	Nucleus	kinase
P13379	CD5	CD5 molecule	-1.706	1	Plasma Membrane	transmembrane receptor
Q6GQT9	NOMO1 (includes others)	NODAL modulator 1	-1.707	1	Plasma Membrane	other
P15920	ATP6V0A2	ATPase H+ transporting V0 subunit a2	-1.717	1	Cytoplasm	transporter
P14824	ANXA6	annexin A6	-1.721	1	Plasma Membrane	ion channel
P15379	CD44	CD44 molecule (Indian blood group)	-1.724	1	Plasma Membrane	other
Q8BMS4	COQ3	coenzyme Q3, methyltransferase	-1.727	1	Cytoplasm	enzyme
Q9CQX2	CYB5B	cytochrome b5 type B	-1.73	1	Cytoplasm	enzyme
Q91X21	KIAA2013	KIAA2013	-1.733	1	Other	other
P27046	MAN2A1	mannosidase alpha class 2A member 1	-1.736	1	Cytoplasm	enzyme
B7ZMP1	Xpnpep3	X-prolyl aminopeptidase 3, mitochondrial	-1.739	1	Cytoplasm	peptidase
Q9CYN9	ATP6AP2	ATPase H+ transporting accessory protein 2	-1.743	1	Cytoplasm	transporter
O70325	GPX4	glutathione peroxidase 4	-1.745	1	Cytoplasm	enzyme
P51949	MNAT1	MNAT1, CDK activating kinase assembly factor	-1.749	1	Nucleus	other
Q8BZ05	ARAP2	ArfGAP with RhoGAP domain, ankyrin repeat and PH domain 2	-1.751	1	Cytoplasm	other
Q3UJU9	RMDN3	regulator of microtubule dynamics 3	-1.753	1	Cytoplasm	other
Q9CRC0	VKORC1	vitamin K epoxide reductase complex subunit 1	-1.757	1	Cytoplasm	enzyme
P60060	SEC61G	Sec61 translocon gamma subunit	-1.758	1	Plasma Membrane	transporter
O35242	NSMAF	neutral sphingomyelinase activation associated factor	-1.761	1	Cytoplasm	other
Q9Z0M5	LIPA	lipase A, lysosomal acid type	-1.764	1	Cytoplasm	enzyme
P59438	HPS5	HPS5, biogenesis of lysosomal organelles complex 2 subunit 2	-1.773	1	Cytoplasm	other
Q9DBU0	TM9SF1	transmembrane 9 superfamily member 1	-1.776	1	Plasma Membrane	transporter
Q9CR68	UQCRFS1	ubiquinol-cytochrome c reductase, Rieske iron-sulfur polypeptide 1	-1.778	1	Cytoplasm	enzyme
Q6P4S6	SIK3	SIK family kinase 3	-1.782	1	Cytoplasm	kinase
Q8R3C6	RBM19	RNA binding motif protein 19	-1.782	1	Nucleus	other
Q61686	CBX5	chromobox 5	-1.796	1	Nucleus	transcription regulator
Q9D6K8	FUNDC2	FUN14 domain containing 2	-1.797	1	Cytoplasm	other
Q9DBS1	TMEM43	transmembrane protein 43	-1.798	1	Nucleus	other
Q9CQ85	TIMM22	translocase of inner mitochondrial membrane 22	-1.807	1	Cytoplasm	transporter
Q8R418	DICER1	dicer 1, ribonuclease III	-1.812	1	Cytoplasm	enzyme
Q8BXA5	CLPTM1L	CLPTM1 like	-1.816	1	Other	other
P03975			-1.816	1
Q9D020	NT5C3A	5'-nucleotidase, cytosolic IIIA	-1.82	1	Cytoplasm	phosphatase
Q8BH24	TM9SF4	transmembrane 9 superfamily member 4	-1.823	1	Cytoplasm	transporter
Q921L3	TMCO1	transmembrane and coiled-coil domains 1	-1.824	1	Cytoplasm	ion channel
Q922Q2	RIOK1	RIO kinase 1	-1.828	1	Other	kinase
Q8K370	ACAD10	acyl-CoA dehydrogenase family member 10	-1.833	1	Cytoplasm	enzyme
Q9QYA2	TOMM40	translocase of outer mitochondrial membrane 40	-1.837	1	Cytoplasm	ion channel
Q3U2V3	NUDT18	nudix hydrolase 18	-1.837	2	Cytoplasm	enzyme
P40240	CD9	CD9 molecule	-1.839	1	Plasma Membrane	other
Q9DCM2	GSTK1	glutathione S-transferase kappa 1	-1.848	2	Cytoplasm	enzyme
O88824	JTB	jumping translocation breakpoint	-1.849	2	Plasma Membrane	other
O35207	CDK2AP1	cyclin dependent kinase 2 associated protein 1	-1.85	1	Nucleus	other
Q5U5Q9	UIMC1	ubiquitin interaction motif containing 1	-1.854	1	Nucleus	other
Q9WTQ8	TIMM23	translocase of inner mitochondrial membrane 23	-1.854	1	Cytoplasm	transporter
P21460	CST3	cystatin C	-1.86	2	Extracellular Space	other
Q61458	CCNH	cyclin H	-1.862	1	Nucleus	transcription regulator
O35166	GOSR2	golgi SNAP receptor complex member 2	-1.863	1	Cytoplasm	transporter
P01887	B2M	beta-2-microglobulin	-1.88	1	Plasma Membrane	transmembrane receptor
Q8VCM8	NCLN	nicalin	-1.883	1	Cytoplasm	peptidase
P13597	ICAM1	intercellular adhesion molecule 1	-1.885	1	Plasma Membrane	transmembrane receptor
P08113	HSP90B1	heat shock protein 90 beta family member 1	-1.887	1	Cytoplasm	other
Q9D1Q6	ERP44	endoplasmic reticulum protein 44	-1.897	1	Cytoplasm	enzyme
Q8CFW7	CC2D2A	coiled-coil and C2 domain containing 2A	-1.9	2	Cytoplasm	other
Q499X9	MARS2	methionyl-tRNA synthetase 2, mitochondrial	-1.904	1	Cytoplasm	enzyme
Q8VD31	TAPBPL	TAP binding protein like	-1.909	1	Cytoplasm	other
O70503	HSD17B12	hydroxysteroid 17-beta dehydrogenase 12	-1.931	1	Cytoplasm	enzyme
Q9EP89	LACTB	lactamase beta	-1.937	1	Cytoplasm	peptidase
P99028	UQCRHL	ubiquinol-cytochrome c reductase hinge protein like	-1.94	1	Cytoplasm	other
Q62086	PON2	paraoxonase 2	-1.944	1	Plasma Membrane	enzyme
P58021	TM9SF2	transmembrane 9 superfamily member 2	-1.945	1	Plasma Membrane	transporter
Q9CWE0	MTFR1L	mitochondrial fission regulator 1 like	-1.947	1	Other	other
Q9JI78	NGLY1	N-glycanase 1	-1.949	1	Cytoplasm	enzyme
Q9JI48	PLAC8	placenta specific 8	-1.957	1	Nucleus	other
Q9WUI1	MAPK11	mitogen-activated protein kinase 11	-1.957	1	Cytoplasm	kinase
Q3ULD5	MCCC2	methylcrotonoyl-CoA carboxylase 2	-1.959	1	Cytoplasm	enzyme
Q9QYI4	DNAJB12	DnaJ heat shock protein family (Hsp40) member B12	-1.965	1	Cytoplasm	other
Q9CXE7	TMED5	transmembrane p24 trafficking protein 5	-1.966	1	Cytoplasm	other
Q8BYB9	POGLUT1	protein O-glucosyltransferase 1	-1.967	1	Extracellular Space	enzyme
O08638	MYH11	myosin heavy chain 11	-1.969	2	Cytoplasm	other
P40630	TFAM	transcription factor A, mitochondrial	-1.977	1	Cytoplasm	transcription regulator
Q8K2P7	SLC38A1	solute carrier family 38 member 1	-1.98	1	Plasma Membrane	transporter
P55302	LRPAP1	LDL receptor related protein associated protein 1	-1.992	1	Plasma Membrane	other
P01901	HLA-A	major histocompatibility complex, class I, A	-2.004	1	Plasma Membrane	other
A2AUM9	CEP152	centrosomal protein 152	-2.013	2	Cytoplasm	other
Q9D855	UQCRB	ubiquinol-cytochrome c reductase binding protein	-2.014	1	Cytoplasm	enzyme
Q60680	CHUK	conserved helix-loop-helix ubiquitous kinase	-2.015	1	Cytoplasm	kinase
O08792	EBF2	early B-cell factor 2	-2.016	1	Nucleus	transcription regulator
Q9DC37	MFSD1	major facilitator superfamily domain containing 1	-2.027	1	Other	transporter
P97478	COQ7	coenzyme Q7, hydroxylase	-2.034	1	Cytoplasm	enzyme
P12265	GUSB	glucuronidase beta	-2.04	1	Cytoplasm	enzyme
Q9D3B1	HACD2	3-hydroxyacyl-CoA dehydratase 2	-2.051	1	Cytoplasm	phosphatase
Q8BW96	CAMK1D	calcium/calmodulin dependent protein kinase ID	-2.054	1	Cytoplasm	kinase
P01899	HLA-A	major histocompatibility complex, class I, A	-2.056	1	Plasma Membrane	other
Q9D6K9	CERS5	ceramide synthase 5	-2.056	1	Cytoplasm	transcription regulator
P07724	ALB	albumin	-2.073	1	Extracellular Space	transporter
Q9CQV1	PAM16	presequence translocase associated motor 16	-2.075	1	Cytoplasm	other
Q9ERZ0	HEMGN	hemogen	-2.082	2	Nucleus	other
Q9QUM4	SLAMF1	signaling lymphocytic activation molecule family member 1	-2.092	1	Plasma Membrane	transmembrane receptor
Q9D1I2	CARD19	caspase recruitment domain family member 19	-2.1	2	Cytoplasm	other
O70579	SLC25A17	solute carrier family 25 member 17	-2.107	1	Cytoplasm	transporter
Q8VBZ3	CLPTM1	CLPTM1, transmembrane protein	-2.109	1	Plasma Membrane	other
Q9CQZ0	ORMDL2	ORMDL sphingolipid biosynthesis regulator 2	-2.111	1	Cytoplasm	other
Q8K245	UVRAG	UV radiation resistance associated	-2.127	2	Nucleus	other
Q9CPQ3	TOMM22	translocase of outer mitochondrial membrane 22	-2.128	1	Cytoplasm	transporter
Q8VCX5	MICU1	mitochondrial calcium uptake 1	-2.13	1	Cytoplasm	other
Q8BU33	ILVBL	ilvB acetolactate synthase like	-2.139	1	Cytoplasm	enzyme
Q99KV1	DNAJB11	DnaJ heat shock protein family (Hsp40) member B11	-2.145	1	Cytoplasm	other
Q9WVL3	SLC12A7	solute carrier family 12 member 7	-2.148	1	Plasma Membrane	transporter
Q9CQY5	MAGT1	magnesium transporter 1	-2.153	1	Plasma Membrane	enzyme
E9QAM5	HELZ2	helicase with zinc finger 2	-2.166	1	Nucleus	transcription regulator
Q61644	PACSIN1	protein kinase C and casein kinase substrate in neurons 1	-2.168	2	Cytoplasm	kinase
Q6ZWQ0	SYNE2	spectrin repeat containing nuclear envelope protein 2	-2.169	1	Nucleus	other
Q6TEK5	VKORC1L1	vitamin K epoxide reductase complex subunit 1 like 1	-2.175	1	Cytoplasm	enzyme
Q8C407	YIPF4	Yip1 domain family member 4	-2.176	1	Cytoplasm	other
Q9DB10	SMDT1	single-pass membrane protein with aspartate rich tail 1	-2.176	2	Extracellular Space	other
O88811	STAM2	signal transducing adaptor molecule 2	-2.192	1	Cytoplasm	other
P06339	HLA-E	major histocompatibility complex, class I, E	-2.195	1	Plasma Membrane	transmembrane receptor
Q9D8T0	FAM3A	family with sequence similarity 3 member A	-2.196	1	Extracellular Space	other
P31725	S100A9	S100 calcium binding protein A9	-2.197	2	Cytoplasm	other
Q9EQH2	ERAP1	endoplasmic reticulum aminopeptidase 1	-2.198	1	Extracellular Space	peptidase
Q9Z207	DIAPH3	diaphanous related formin 3	-2.205	2	Cytoplasm	enzyme
Q9QYS9	QKI	QKI, KH domain containing RNA binding	-2.211	1	Nucleus	other
Q99JN2	KLHL22	kelch like family member 22	-2.212	1	Cytoplasm	other
Q8JZR6	SLC4A8	solute carrier family 4 member 8	-2.213	1	Plasma Membrane	transporter
O09111	NDUFB11	NADH:ubiquinone oxidoreductase subunit B11	-2.218	1	Cytoplasm	enzyme
Q8CCB4	VPS53	VPS53, GARP complex subunit	-2.226	1	Cytoplasm	other
Q9ER39	TOR1A	torsin family 1 member A	-2.232	1	Cytoplasm	enzyme
A6H5Y3	MTR	5-methyltetrahydrofolate-homocysteine methyltransferase	-2.232	1	Cytoplasm	enzyme
Q9R233	TAPBP	TAP binding protein	-2.244	1	Cytoplasm	transporter
P52875	TMEM165	transmembrane protein 165	-2.246	1	Plasma Membrane	other
P52332	JAK1	Janus kinase 1	-2.25	2	Cytoplasm	kinase
Q99P31	HSPBP1	HSPA (Hsp70) binding protein 1	-2.257	1	Cytoplasm	other
Q9CS74	ECD	ecdysoneless cell cycle regulator	-2.262	2	Nucleus	transcription regulator
Q9CVI2	FAM133B	family with sequence similarity 133 member B	-2.277	2	Other	other
Q9Z127	SLC7A5	solute carrier family 7 member 5	-2.292	1	Plasma Membrane	transporter
Q62178	SEMA4A	semaphorin 4A	-2.297	2	Plasma Membrane	other
E9Q5G3	KIF23	kinesin family member 23	-2.3	1	Cytoplasm	other
Q61542	STARD3	StAR related lipid transfer domain containing 3	-2.329	1	Cytoplasm	transporter
P21956	MFGE8	milk fat globule-EGF factor 8 protein	-2.332	1	Extracellular Space	other
Q9DC23	DNAJC10	DnaJ heat shock protein family (Hsp40) member C10	-2.332	1	Cytoplasm	enzyme
P25976	UBTF	upstream binding transcription factor, RNA polymerase I	-2.345	1	Nucleus	transcription regulator
Q8CFX1	H6PD	hexose-6-phosphate dehydrogenase/glucose 1-dehydrogenase	-2.349	1	Cytoplasm	enzyme
Q5XJV6	LMTK3	lemur tyrosine kinase 3	-2.362	2	Other	kinase
P26645	Marcks	myristoylated alanine rich protein kinase C substrate	-2.366	1	Plasma Membrane	other
Q9JIP4	PANX1	pannexin 1	-2.37	1	Plasma Membrane	transporter
P46935	Nedd4	neural precursor cell expressed, developmentally down-regulated 4	-2.371	1	Cytoplasm	enzyme
P30355	ALOX5AP	arachidonate 5-lipoxygenase activating protein	-2.375	1	Plasma Membrane	other
Q08481	PECAM1	platelet and endothelial cell adhesion molecule 1	-2.382	2	Plasma Membrane	other
Q9ERN0	SCAMP2	secretory carrier membrane protein 2	-2.385	1	Cytoplasm	transporter
P00397	MT-CO1	cytochrome c oxidase subunit I	-2.397	1	Cytoplasm	enzyme
O55022	PGRMC1	progesterone receptor membrane component 1	-2.401	1	Plasma Membrane	transmembrane receptor
Q9Z2X8	KEAP1	kelch like ECH associated protein 1	-2.403	1	Cytoplasm	transcription regulator
Q9ER38	TOR3A	torsin family 3 member A	-2.409	1	Cytoplasm	enzyme
Q8BH61	F13A1	coagulation factor XIII A chain	-2.411	2	Extracellular Space	enzyme
Q9CQV4	RETREG3	reticulophagy regulator family member 3	-2.418	1	Other	other
Q8C7V8	CCDC134	coiled-coil domain containing 134	-2.424	2	Other	other
Q9ER41	TOR1B	torsin family 1 member B	-2.425	1	Cytoplasm	enzyme
Q9D7N9	APMAP	adipocyte plasma membrane associated protein	-2.437	1	Plasma Membrane	enzyme
Q8R3P6	INTS14	integrator complex subunit 14	-2.467	2	Cytoplasm	other
Q8CD92	TTC27	tetratricopeptide repeat domain 27	-2.475	1	Other	other
A6PWD2	FHAD1	forkhead associated phosphopeptide binding domain 1	-2.475	3	Other	other
O08739	AMPD3	adenosine monophosphate deaminase 3	-2.479	2	Cytoplasm	enzyme
Q7TQK5	CCDC93	coiled-coil domain containing 93	-2.48	2	Extracellular Space	other
Q60766	Irgm1	immunity-related GTPase family M member 1	-2.493	1	Cytoplasm	other
Q9WU84	CCS	copper chaperone for superoxide dismutase	-2.497	1	Cytoplasm	enzyme
Q8BXN9	TMEM87A	transmembrane protein 87A	-2.519	1	Cytoplasm	other
Q8K2I4	MANBA	mannosidase beta	-2.534	2	Cytoplasm	enzyme
P40237	CD82	CD82 molecule	-2.536	1	Plasma Membrane	other
Q9CQ39	MED21	mediator complex subunit 21	-2.542	2	Nucleus	transcription regulator
P34902	IL2RG	interleukin 2 receptor subunit gamma	-2.554	1	Plasma Membrane	transmembrane receptor
O54901	CD200	CD200 molecule	-2.59	1	Plasma Membrane	other
Q9D024	CCDC47	coiled-coil domain containing 47	-2.601	1	Extracellular Space	other
Q5XJY4	PARL	presenilin associated rhomboid like	-2.603	1	Cytoplasm	peptidase
P24668	M6PR	mannose-6-phosphate receptor, cation dependent	-2.613	1	Cytoplasm	transporter
Q9Z0M6	ADGRE5	adhesion G protein-coupled receptor E5	-2.643	1	Plasma Membrane	G-protein coupled receptor
O89051	ITM2B	integral membrane protein 2B	-2.666	1	Plasma Membrane	other
Q80V26	IMPAD1	inositol monophosphatase domain containing 1	-2.673	1	Cytoplasm	enzyme
Q07113	IGF2R	insulin like growth factor 2 receptor	-2.676	1	Plasma Membrane	transmembrane receptor
Q3TIR3	RIC8A	RIC8 guanine nucleotide exchange factor A	-2.68	2	Cytoplasm	other
E9PZM4	CHD2	chromodomain helicase DNA binding protein 2	-2.687	1	Nucleus	enzyme
Q80VA0	GALNT7	polypeptide N-acetylgalactosaminyltransferase 7	-2.695	1	Cytoplasm	enzyme
Q91VH2	SNX9	sorting nexin 9	-2.7	1	Cytoplasm	transporter
Q8K297	COLGALT1	collagen beta(1-O)galactosyltransferase 1	-2.705	1	Cytoplasm	enzyme
Q8CII2	CDC123	cell division cycle 123	-2.721	1	Cytoplasm	other
P53798	FDFT1	farnesyl-diphosphate farnesyltransferase 1	-2.723	1	Cytoplasm	enzyme
Q80TA1	SELENOI	selenoprotein I	-2.741	1	Cytoplasm	enzyme
Q91XV3	BASP1	brain abundant membrane attached signal protein 1	-2.754	1	Nucleus	transcription regulator
P04441	CD74	CD74 molecule	-2.756	1	Plasma Membrane	transmembrane receptor
Q8BUV8	GPR107	G protein-coupled receptor 107	-2.763	1	Plasma Membrane	G-protein coupled receptor
O35714	TNFRSF18	TNF receptor superfamily member 18	-2.765	1	Plasma Membrane	transmembrane receptor
Q8CBA2	SLFN5	schlafen family member 5	-2.768	2	Nucleus	enzyme
O35704	SPTLC1	serine palmitoyltransferase long chain base subunit 1	-2.774	1	Cytoplasm	enzyme
Q9JKK1	STX6	syntaxin 6	-2.81	2	Cytoplasm	transporter
Q61334	BCAP29	B-cell receptor associated protein 29	-2.81	1	Cytoplasm	transporter
Q8R3U1	PLA2G16	phospholipase A2 group XVI	-2.816	2	Nucleus	enzyme
Q9DB70	FUNDC1	FUN14 domain containing 1	-2.87	1	Cytoplasm	other
Q3UZA1	RCSD1	RCSD domain containing 1	-2.88	1	Other	other
Q91VK4	ITM2C	integral membrane protein 2C	-2.888	2	Cytoplasm	other
P21550	ENO3	enolase 3	-2.895	1	Cytoplasm	enzyme
Q9D659	VSIR	V-set immunoregulatory receptor	-2.899	1	Plasma Membrane	other
P60603	ROMO1	reactive oxygen species modulator 1	-2.915	1	Cytoplasm	other
Q9QUG9	RASGRP2	RAS guanyl releasing protein 2	-2.922	1	Cytoplasm	other
Q6PF93	PIK3C3	phosphatidylinositol 3-kinase catalytic subunit type 3	-2.936	2	Cytoplasm	kinase
Q01320	TOP2A	DNA topoisomerase II alpha	-2.954	1	Nucleus	enzyme
P04202	TGFB1	transforming growth factor beta 1	-2.957	1	Extracellular Space	growth factor
Q8BM72	HSPA13	heat shock protein family A (Hsp70) member 13	-2.963	1	Cytoplasm	other
P17095			-2.978	1
Q9Z2L6	MINPP1	multiple inositol-polyphosphate phosphatase 1	-2.984	1	Cytoplasm	phosphatase
Q9D379	EPHX1	epoxide hydrolase 1	-2.985	1	Cytoplasm	peptidase
Q64337	SQSTM1	sequestosome 1	-2.988	1	Cytoplasm	transcription regulator
Q8VDI7	UBAC1	UBA domain containing 1	-2.993	3	Nucleus	other
Q6PA06	ATL2	atlastin GTPase 2	-3.001	1	Cytoplasm	other
Q9EPK6	SIL1	SIL1 nucleotide exchange factor	-3.033	1	Cytoplasm	transporter
O08912	GALNT1	polypeptide N-acetylgalactosaminyltransferase 1	-3.057	1	Cytoplasm	enzyme
Q8R5F7	IFIH1	interferon induced with helicase C domain 1	-3.074	1	Nucleus	enzyme
Q05186	RCN1	reticulocalbin 1	-3.121	1	Cytoplasm	other
Q62351	TFRC	transferrin receptor	-3.126	1	Plasma Membrane	transporter
Q09143	SLC7A1	solute carrier family 7 member 1	-3.144	1	Plasma Membrane	transporter
P56393	COX7B	cytochrome c oxidase subunit 7B	-3.144	2	Cytoplasm	enzyme
P01872	IGHM	immunoglobulin heavy constant mu	-3.195	1	Plasma Membrane	transmembrane receptor
Q8C163	EXOG	exo/endonuclease G	-3.196	1	Cytoplasm	enzyme
P11247	MPO	myeloperoxidase	-3.2	1	Cytoplasm	enzyme
P10107	ANXA1	annexin A1	-3.208	1	Plasma Membrane	enzyme
Q6PE54	DHX40	DEAH-box helicase 40	-3.235	1	Other	enzyme
Q99LE1	RILPL2	Rab interacting lysosomal protein like 2	-3.243	1	Cytoplasm	other
Q921N7	TMEM70	transmembrane protein 70	-3.334	2	Cytoplasm	other
Q64373	BCL2L1	BCL2 like 1	-3.358	1	Cytoplasm	other
Q9Z0V8	TIMM17A	translocase of inner mitochondrial membrane 17A	-3.384	1	Cytoplasm	transporter
Q9QXV9	SPRY1	sprouty RTK signaling antagonist 1	-3.385	2	Cytoplasm	other
Q9CYH2	FAM213A	family with sequence similarity 213 member A	-3.391	1	Extracellular Space	other
Q68FF6	GIT1	GIT ArfGAP 1	-3.436	2	Nucleus	kinase
Q3UKC1	TAX1BP1	Tax1 binding protein 1	-3.443	1	Cytoplasm	other
Q9DCL2	FAM96A	family with sequence similarity 96 member A	-3.542	3	Extracellular Space	other
Q9JL16	ISG20	interferon stimulated exonuclease gene 20	-3.547	2	Nucleus	enzyme
Q8BTJ4	ENPP4	ectonucleotide pyrophosphatase/phosphodiesterase 4	-3.565	1	Cytoplasm	enzyme
Q09200	B4GALNT1	beta-1,4-N-acetyl-galactosaminyltransferase 1	-3.567	1	Cytoplasm	enzyme
P35762	CD81	CD81 molecule	-3.602	2	Plasma Membrane	other
O35435	DHODH	dihydroorotate dehydrogenase (quinone)	-3.666	2	Cytoplasm	enzyme
Q8QZY6	TSPAN14	tetraspanin 14	-3.669	1	Plasma Membrane	other
Q9CZP5	BCS1L	BCS1 homolog, ubiquinol-cytochrome c reductase complex chaperone	-3.696	1	Cytoplasm	other
P06795	Abcb1b	ATP-binding cassette, sub-family B (MDR/TAP), member 1B	-3.72	1	Plasma Membrane	transporter
Q91VN4	CHCHD6	coiled-coil-helix-coiled-coil-helix domain containing 6	-3.739	3	Cytoplasm	other
P18155	MTHFD2	methylenetetrahydrofolate dehydrogenase (NADP+ dependent) 2, methenyltetrahydrofolate cyclohydrolase	-3.759	1	Cytoplasm	enzyme
P37217	CD69	CD69 molecule	-3.77	1	Plasma Membrane	transmembrane receptor
Q9D958	SPCS1	signal peptidase complex subunit 1	-3.776	1	Cytoplasm	peptidase
Q9JM90	STAP1	signal transducing adaptor family member 1	-3.778	1	Cytoplasm	other
Q791T5	MTCH1	mitochondrial carrier 1	-3.795	1	Cytoplasm	other
P09602	Hmgn2 (includes others)	high mobility group nucleosomal binding domain 2	-3.801	1	Nucleus	other
P35441	THBS1	thrombospondin 1	-3.812	1	Extracellular Space	other
Q3UVK0	ERMP1	endoplasmic reticulum metallopeptidase 1	-3.825	1	Cytoplasm	other
Q8BZN6	DOCK10	dedicator of cytokinesis 10	-3.841	1	Cytoplasm	other
Q5I012	SLC38A10	solute carrier family 38 member 10	-3.857	2	Cytoplasm	other
Q61500	ITM2A	integral membrane protein 2A	-3.917	1	Plasma Membrane	other
P51912	SLC1A5	solute carrier family 1 member 5	-3.969	1	Plasma Membrane	transporter
Q8CGP6	HIST2H2AH	histone cluster 2 H2A family member h	-4.067	1	Nucleus	other
Q9DBX6	CYP2S1	cytochrome P450 family 2 subfamily S member 1	-4.068	1	Cytoplasm	enzyme
P28293	CTSG	cathepsin G	-4.074	2	Cytoplasm	peptidase
Q64282	IFIT1B	interferon induced protein with tetratricopeptide repeats 1B	-4.087	4	Cytoplasm	other
O89098	CST7	cystatin F	-4.293	4	Extracellular Space	other
P28650	ADSSL1	adenylosuccinate synthase like 1	-4.363	2	Cytoplasm	enzyme
Q9CQ00	DMAC1	distal membrane arm assembly complex 1	-4.439	3	Cytoplasm	other
Q9Z126	PF4	platelet factor 4	-4.457	3	Extracellular Space	cytokine
P47741	TNFRSF4	TNF receptor superfamily member 4	-4.481	1	Plasma Membrane	transmembrane receptor
Q9JMH9	MYO18A	myosin XVIIIA	-4.497	1	Cytoplasm	other
Q9JL56	GDE1	glycerophosphodiester phosphodiesterase 1	-4.534	2	Plasma Membrane	enzyme
Q9D3P8	PLGRKT	plasminogen receptor with a C-terminal lysine	-4.552	2	Cytoplasm	other
Q8BXJ9	TMEM62	transmembrane protein 62	-4.627	3	Other	enzyme
Q9Z222	B3GNT2	UDP-GlcNAc:betaGal beta-1,3-N-acetylglucosaminyltransferase 2	-4.662	4	Cytoplasm	enzyme
P20444	PRKCA	protein kinase C alpha	-4.674	1	Cytoplasm	kinase
Q9JHJ3	GLMP	glycosylated lysosomal membrane protein	-4.699	1	Cytoplasm	transcription regulator
P45700	MAN1A1	mannosidase alpha class 1A member 1	-4.8	1	Cytoplasm	enzyme
Q31125	SLC39A7	solute carrier family 39 member 7	-4.821	4	Plasma Membrane	transporter
P00920	CA2	carbonic anhydrase 2	-4.849	1	Cytoplasm	enzyme
Q8C3X2	CCDC90B	coiled-coil domain containing 90B	-4.892	3	Cytoplasm	other
P24860	CCNB1	cyclin B1	-4.951	3	Cytoplasm	kinase
Q9EQ06	HSD17B11	hydroxysteroid 17-beta dehydrogenase 11	-5.023	4	Cytoplasm	enzyme
P57725	SAMSN1	SAM domain, SH3 domain and nuclear localization signals 1	-5.164	4	Nucleus	other
Q5NBU8	XAF1	XIAP associated factor 1	-5.241	4	Nucleus	other
Q9QX60	DGUOK	deoxyguanosine kinase	-5.279	3	Cytoplasm	kinase
Q61490	ALCAM	activated leukocyte cell adhesion molecule	-5.288	2	Plasma Membrane	other
P01837	IGKC	immunoglobulin kappa constant	-5.449	1	Extracellular Space	other
O54890	ITGB3	integrin subunit beta 3	-5.544	4	Plasma Membrane	transmembrane receptor
P47774	CCR7	C-C motif chemokine receptor 7	-5.556	1	Plasma Membrane	G-protein coupled receptor
Q8BMG8	SLC25A32	solute carrier family 25 member 32	-5.577	4	Cytoplasm	transporter
P52019	SQLE	squalene epoxidase	-5.581	3	Cytoplasm	enzyme
Q8VCM7	FGG	fibrinogen gamma chain	-5.612	3	Extracellular Space	other
Q78YY6	DNAJC15	DnaJ heat shock protein family (Hsp40) member C15	-5.699	4	Cytoplasm	other
P01631	Igkv1-117	immunoglobulin kappa variable 1-117	-5.752	3	Other	other
P01592	JCHAIN	joining chain of multimeric IgA and IgM	-5.784	4	Extracellular Space	other
Q80YT7	PDE4DIP	phosphodiesterase 4D interacting protein	-5.832	3	Cytoplasm	enzyme
Q8VI93	OAS3	2'-5'-oligoadenylate synthetase 3	-5.852	4	Cytoplasm	enzyme
P43406	ITGAV	integrin subunit alpha V	-5.996	3	Plasma Membrane	transmembrane receptor
Q8BJ48	NAGPA	N-acetylglucosamine-1-phosphodiester alpha-N-acetylglucosaminidase	-6.049	4	Cytoplasm	enzyme
P16382	IL4R	interleukin 4 receptor	-6.11	4	Plasma Membrane	transmembrane receptor
Q924L1	LETMD1	LETM1 domain containing 1	-6.21	3	Plasma Membrane	other
Q64339	ISG15	ISG15 ubiquitin-like modifier	-6.434	3	Extracellular Space	other
P14430	H2-Q8	histocompatibility 2, Q region locus 8	-7.103	4	Plasma Membrane	other
Q9EP73	CD274	CD274 molecule	-7.197	4	Plasma Membrane	enzyme
Q9QZ85	Iigp1	interferon inducible GTPase 1	-8.013	1	Extracellular Space	enzyme
Q64374	RGN	regucalcin	-8.094	3	Nucleus	enzyme
Q60604	SCIN	scinderin	-8.624	4	Cytoplasm	other
P04187	Gzmb	granzyme B	-9.59	3	Cytoplasm	peptidase

## Sheet: Fig2b,c,d, S2aFig_iTreg vs Th0
Protein ID	Protein.names	Gene.names	logFC	Group	Location	Type(s)
Q60677	Integrin alpha-E;Integrin alpha-E light chain;Integrin alpha-E heavy chain	Itgae	9.09229	3	Plasma Membrane	Other
Q99JB6	Forkhead box protein P3;Forkhead box protein P3, C-terminally processed;Forkhead box protein P3 41 kDa form	Foxp3	8.3127	5	Nucleus	transcription regulator
Q8BGH7	CDC42 small effector protein 2	Cdc42se2	7.87858	3	Plasma Membrane	Other
Q8R1F1	Niban-like protein 1	Fam129b	7.85897	3	Cytoplasm	transcription regulator
Q9JJV2	Profilin-2	Pfn2	7.79332	5	Cytoplasm	enzyme
P28650	Adenylosuccinate synthetase isozyme 1	Adssl1	7.78704	3	Cytoplasm	enzyme
P56203	Cathepsin W	Ctsw	7.3288	5	Cytoplasm	Peptidase
Q8R1V4	Transmembrane emp24 domain-containing protein 4	Tmed4	6.72549	5	Cytoplasm	transporter
Q9CXF0	Kynureninase	Kynu	6.69321	5	Cytoplasm	enzyme
Q8WUR0	Protein C19orf12 homolog		6.49251	5	Cytoplasm	other
P04925	Major prion protein	Prnp	6.37633	5	Plasma Membrane	Other
Q9ESD6	CKLF-like MARVEL transmembrane domain-containing protein 7	Cmtm7	5.90408	5	extracellular space	cytokine
Q99PU7	Ubiquitin carboxyl-terminal hydrolase BAP1	Bap1	5.83575	3	Nucleus	Peptidase
Q8BYN5	FSD1-like protein	Fsd1l	5.83029	3	Other	Other
O70566	Protein diaphanous homolog 2	Diaph2	5.81582	3	Cytoplasm	Other
O89017	Legumain	Lgmn	5.71999	3	Cytoplasm	Peptidase
O89001	Carboxypeptidase D	Cpd	5.66225	5	extracellular space	Peptidase
P52624	Uridine phosphorylase 1	Upp1	5.49821	3	Cytoplasm	enzyme
P00920	Carbonic anhydrase 2	Ca2	5.4357	1	Cytoplasm	enzyme
P59326	YTH domain-containing family protein 1	Ythdf1	5.35111	5	Other	Other
Q922Q2	Serine/threonine-protein kinase RIO1	Riok1	5.30527	3	Other	kinase
P10833	Ras-related protein R-Ras	Rras	5.1706	3	Cytoplasm	enzyme
Q8BFQ3	Ovarian cancer G-protein coupled receptor 1	Gpr68	5.0689	5	Plasma Membrane	G-protein coupled receptor
A2AB59	Rho GTPase-activating protein 27	Arhgap27	5.02951	3	Cytoplasm	Other
O70311	Glycylpeptide N-tetradecanoyltransferase 2	Nmt2	5.01993	3	Cytoplasm	enzyme
Q80VP1	Epsin-1	Epn1	4.96396	5	Plasma Membrane	transporter
Q02242	Programmed cell death protein 1	Pdcd1	4.83812	3	Plasma Membrane	phosphatase
Q91XA2	Golgi membrane protein 1	Golm1	4.83427	3	Cytoplasm	Other
P10146	C-C motif chemokine 1	Ccl1	4.75166	5	extracellular space	cytokine
O08638	Myosin-11	Myh11	4.7418	5	Cytoplasm	Other
Q9JL25	Regulator of G-protein signaling 1	Rgs1	4.66359	1	Plasma Membrane	Other
O35071	Kinesin-like protein KIF1C;Kinesin-like protein KIF1A;Kinesin-like protein KIF1B	Kif1c;Kif1a;Kif1b	4.63848	3	Cytoplasm	Other
Q9DB26	Phytanoyl-CoA dioxygenase domain-containing protein 1	Phyhd1	4.547	5	Other	Other
Q8CAA7	Glucose 1,6-bisphosphate synthase	Pgm2l1	4.4994	3	Cytoplasm	enzyme
Q9CX11	rRNA-processing protein UTP23 homolog	Utp23	4.44015	3	Other	Other
Q64131	Runt-related transcription factor 3	Runx3	4.39871	3	Nucleus	transcription regulator
Q9WTN0	Geranylgeranyl pyrophosphate synthase	Ggps1	4.37453	5	Cytoplasm	enzyme
Q8BYJ6	TBC1 domain family member 4	Tbc1d4	4.32173	3	Cytoplasm	Other
Q9Z0G0	PDZ domain-containing protein GIPC1	Gipc1	4.28743	5	Cytoplasm	Other
Q9CRA0	Ecto-ADP-ribosyltransferase 4	Art4	4.26925	5	Nucleus	enzyme
Q8C208	Zinc finger protein Eos	Ikzf4	4.26013	2	Nucleus	transcription regulator
Q8BKJ9	NAD-dependent protein deacetylase sirtuin-7	Sirt7	4.23574	5	Nucleus	enzyme
O88291	DBIRD complex subunit ZNF326	Znf326	4.15409	3	Nucleus	transcription regulator
Q61503	5-nucleotidase	Nt5e	4.14508	1	Plasma Membrane	phosphatase
Q5M8N4	Epimerase family protein SDR39U1	Sdr39u1	4.08459	3	Nucleus	Other
Q61142	Spindlin-1	Spin1	4.08459	5	Nucleus	Other
Q9JMD3	PCTP-like protein	Stard10	3.96697	5	Cytoplasm	Other
P14094	Sodium/potassium-transporting ATPase subunit beta-1	Atp1b1	3.95401	1	Plasma Membrane	transporter
P70248	Unconventional myosin-If;Unconventional myosin-Ie	Myo1f;Myo1e	3.93303	3	Cytoplasm	Other
O88844	Isocitrate dehydrogenase [NADP] cytoplasmic	Idh1	3.92652	5	Cytoplasm	enzyme
Q61553	Fascin	Fscn1	3.80727	1	Cytoplasm	Other
Q9CQX5	Claudin domain-containing protein 1	Cldnd1	3.78738	5	Plasma Membrane	Other
Q8BGQ1	Spermatogenesis-defective protein 39 homolog	Vipas39	3.75088	3	Plasma Membrane	Other
Q810Q5	Normal mucosa of esophagus-specific gene 1 protein	Nmes1	3.27867	1	Nucleus	other
P54310	Hormone-sensitive lipase	Lipe	3.20019	1	Cytoplasm	enzyme
P84244	Histone H3.3;Histone H3.3C	H3f3a;H3f3c	3.17611	2	other	other
P81117	Nucleobindin-2;Nesfatin-1	Nucb2	3.09926	1	Nucleus	Other
Q8JZV7	Putative N-acetylglucosamine-6-phosphate deacetylase	Amdhd2	3.0351	1	Nucleus	enzyme
O88396	GrpE protein homolog 2, mitochondrial	Grpel2	2.91649	5	Cytoplasm	Other
O70318	Band 4.1-like protein 2	Epb41l2	2.59409	1	Plasma Membrane	Other
Q8BFZ6	Isopentenyl-diphosphate delta-isomerase 2	Idi2	2.52537	1	Cytoplasm	enzyme
Q8BGG7	Ubiquitin-associated and SH3 domain-containing protein B	Ubash3b	2.47906	1	Other	enzyme
Q7TMB8	Cytoplasmic FMR1-interacting protein 1	Cyfip1	2.45134	1	Cytoplasm	Other
P47774	C-C chemokine receptor type 7	Ccr7	2.42918	1	Plasma Membrane	G-protein coupled receptor
O35972	39S ribosomal protein L23, mitochondrial	Mrpl23	2.42574	2	cytoplasm	Other
O35639	Annexin A3	Anxa3	2.3951	2	Cytoplasm	enzyme
Q3UUV5	Src kinase-associated phosphoprotein 1	Skap1	2.35885	1	Cytoplasm	kinase
P21550	Beta-enolase	Eno3	2.34433	1	Cytoplasm	enzyme
Q91WK5	Glycine cleavage system H protein, mitochondrial	Gcsh	2.33729	1	Cytoplasm	enzyme
Q9CWR2	Histone-lysine N-methyltransferase SMYD3	Smyd3	2.31345	1	Nucleus	enzyme
Q8R502	Volume-regulated anion channel subunit LRRC8C	Lrrc8c	2.30626	1	Plasma Membrane	ion channel
P60824	Cold-inducible RNA-binding protein	Cirbp	2.30459	2	Nucleus	translation regulator
P57016	Ladinin-1	Lad1	2.16812	1	extracellular space	Other
Q9QYG0	Protein NDRG2	Ndrg2	2.14285	1	Cytoplasm	Other
Q8BWY9	Protein CIP2A	Kiaa1524	2.14201	1	cytoplasm	other
Q8C522	Endonuclease domain-containing 1 protein	Endod1	2.12508	1	extracellular space	enzyme
Q9WVL2	Signal transducer and activator of transcription 2	Stat2	2.11974	1	Nucleus	transcription regulator
Q6NZM9	Histone deacetylase 4	Hdac4	2.1039	2	Nucleus	transcription regulator
Q8R1N4	NudC domain-containing protein 3	Nudcd3	2.07862	1	Cytoplasm	Other
P26011	Integrin beta-7	Itgb7	2.03073	1	Plasma Membrane	transmembrane receptor
Q8C0P5	Coronin-2A	Coro2a	2.02733	1	Cytoplasm	Other
Q3U7U3	F-box only protein 7	Fbxo7	1.93363	3	Cytoplasm	enzyme
Q8K157	Aldose 1-epimerase	Galm	1.93233	1	Cytoplasm	enzyme
Q8VCF0	Mitochondrial antiviral-signaling protein	Mavs	1.8882	1	Cytoplasm	Other
Q7TN29	Stromal membrane-associated protein 2	Smap2	1.87843	1	Cytoplasm	Other
P24452	Macrophage-capping protein	Capg	1.8718	1	Nucleus	Other
Q8VEK0	Cell cycle control protein 50A;Cell cycle control protein 50B	Tmem30a;Tmem30b	1.82269	1	Cytoplasm	transporter
Q8R086	Sulfite oxidase, mitochondrial	Suox	1.81892	1	Cytoplasm	enzyme
P63213	Guanine nucleotide-binding protein G(I)/G(S)/G(O) subunit gamma-2	Gng2	1.8071	1	Plasma Membrane	enzyme
Q60770	Syntaxin-binding protein 3	Stxbp3	1.77469	1	Plasma Membrane	transporter
Q99LT0	Protein dpy-30 homolog	Dpy30	1.76707	1	Nucleus	enzyme
Q91VY6	Cytohesin-interacting protein	Cytip	1.74697	1	Cytoplasm	Other
Q8C5L3	CCR4-NOT transcription complex subunit 2	Cnot2	1.73993	1	Nucleus	transcription regulator
Q9WVE8	Protein kinase C and casein kinase substrate in neurons protein 2	Pacsin2	1.72275	1	Cytoplasm	transporter
Q9R1E0	Forkhead box protein O1	Foxo1	1.71318	1	Nucleus	transcription regulator
P16110	Galectin-3	Lgals3	1.6925	1	extracellular space	Other
Q6ZQH8	Nucleoporin NUP188 homolog	Nup188	1.68515	1	Nucleus	Other
Q9WTI7	Unconventional myosin-Ic	Myo1c	1.66692	1	Cytoplasm	enzyme
Q8BYW1	Rho GTPase-activating protein 25	Arhgap25	1.6159	1	Cytoplasm	Other
Q80TH2	Protein LAP2	Erbb2ip	1.60451	1	Cytoplasm	Other
Q64727	Vinculin	Vcl	1.59139	1	Plasma Membrane	enzyme
Q7TSG2	RNA polymerase II subunit A C-terminal domain phosphatase	Ctdp1	1.54963	1	Nucleus	phosphatase
Q3UHD6	Sorting nexin-27	Snx27	1.54	1	cytoplasm	Other
P20152	Vimentin	Vim	1.53675	1	Cytoplasm	Other
Q9D964	Glycine amidinotransferase, mitochondrial	Gatm	1.52278	1	Cytoplasm	enzyme
Q3TCJ1	BRISC complex subunit Abro1	Fam175b	1.45941	1	Nucleus	other
O08792	Transcription factor COE2	Ebf2	1.39041	1	Nucleus	transcription regulator
O35166	Golgi SNAP receptor complex member 2	Gosr2	1.39026	1	Cytoplasm	transporter
Q9DC23	DnaJ homolog subfamily C member 10	Dnajc10	1.39021	1	Cytoplasm	enzyme
Q5Y5T1	Probable palmitoyltransferase ZDHHC20	Zdhhc20	1.36959	1	Plasma Membrane	enzyme
P70227	Inositol 1,4,5-trisphosphate receptor type 3	Itpr3	1.36795	1	Cytoplasm	ion channel
Q80YW0	Cytohesin-4	Cyth4	1.3511	1	Cytoplasm	Other
Q80UP3	Diacylglycerol kinase zeta	Dgkz	1.34494	1	Cytoplasm	kinase
Q91XV3	Brain acid soluble protein 1	Basp1	1.34065	1	Nucleus	transcription regulator
P26450	Phosphatidylinositol 3-kinase regulatory subunit alpha	Pik3r1	1.32967	1	Cytoplasm	kinase
Q8BUV3	Gephyrin;Molybdopterin adenylyltransferase;Molybdopterin molybdenumtransferase	Gphn	1.31605	1	Plasma Membrane	enzyme
Q3TXT3	SOSS complex subunit C	Inip	1.29714	5	Nucleus	Other
Q8VCW8	Acyl-CoA synthetase family member 2, mitochondrial	Acsf2	1.27056	1	Cytoplasm	enzyme
Q2TPA8	Hydroxysteroid dehydrogenase-like protein 2	Hsdl2	1.26768	1	Cytoplasm	Other
P05063	Fructose-bisphosphate aldolase C	Aldoc	1.26749	1	Cytoplasm	enzyme
Q9D1J1	Adaptin ear-binding coat-associated protein 2	Necap2	1.26065	1	Cytoplasm	Other
P33215	Protein NEDD1	Nedd1	1.23218	1	Cytoplasm	Other
Q80TA6	Myotubularin-related protein 12	Mtmr12	1.19613	1	Plasma Membrane	Other
O08539	Myc box-dependent-interacting protein 1	Bin1	1.18879	1	Nucleus	Other
Q08122	Transducin-like enhancer protein 3	Tle3	1.1876	1	Nucleus	Other
P70196	TNF receptor-associated factor 6	Traf6	1.18134	1	cytoplasm	enzyme
Q8K4Z3	NAD(P)H-hydrate epimerase	Apoa1bp	1.17569	1	extracellular space	enzyme
Q62426	Cystatin-B	Cstb	1.16459	1	Cytoplasm	Peptidase
Q99PU8	Putative ATP-dependent RNA helicase DHX30	Dhx30	1.16302	1	Nucleus	enzyme
Q3UW53	Protein Niban	Fam129a	1.16252	1	Cytoplasm	Other
Q8CAY6	Acetyl-CoA acetyltransferase, cytosolic	Acat2	1.1625	1	Cytoplasm	enzyme
Q9CRB2	H/ACA ribonucleoprotein complex subunit 2	Nhp2	1.16036	1	Nucleus	Other
Q8VDP3	Protein-methionine sulfoxide oxidase MICAL1	Mical1	1.14061	1	Cytoplasm	enzyme
P52825	Carnitine O-palmitoyltransferase 2, mitochondrial	Cpt2	1.13752	1	Cytoplasm	enzyme
O08582	GTP-binding protein 1	Gtpbp1	1.13286	1	Cytoplasm	enzyme
Q91Z67	SLIT-ROBO Rho GTPase-activating protein 2	Srgap2	1.12572	1	Cytoplasm	Other
P58462	Forkhead box protein P1	Foxp1	1.11447	1	Nucleus	transcription regulator
Q922F4	Tubulin beta-6 chain	Tubb6	1.11309	1	Cytoplasm	Other
Q9CQT1	Methylthioribose-1-phosphate isomerase	Mri1	1.11308	1	Cytoplasm	translation regulator
Q9D1A2	Cytosolic non-specific dipeptidase	Cndp2	1.11121	1	Cytoplasm	Peptidase
Q61739	Integrin alpha-6;Integrin alpha-6 heavy chain;Integrin alpha-6 light chain	Itga6	1.11044	1	Plasma Membrane	transmembrane receptor
Q921G6	Leucine-rich repeat and calponin homology domain-containing protein 4	Lrch4	1.10448	1	Cytoplasm	transcription regulator
O08529	Calpain-2 catalytic subunit	Capn2	1.10253	1	Cytoplasm	Peptidase
P12367	cAMP-dependent protein kinase type II-alpha regulatory subunit;cAMP-dependent protein kinase type II-beta regulatory subunit	Prkar2a;Prkar2b	1.09213	1	cytoplasm	kinase
Q9ERI2	Ras-related protein Rab-27A	Rab27a	1.08576	1	Cytoplasm	enzyme
O08573	Galectin-9	Lgals9	1.06016	1	Cytoplasm	Other
P23591	GDP-L-fucose synthase	Tsta3	1.04266	1	Plasma Membrane	enzyme
Q99KE1	NAD-dependent malic enzyme, mitochondrial	Me2	1.03753	1	Cytoplasm	enzyme
Q8R059	UDP-glucose 4-epimerase	Gale	1.03241	1	Cytoplasm	enzyme
Q9D8N2	Protein FAM45A	Fam45a	1.02867	1	Other	Other
O88522	NF-kappa-B essential modulator	Ikbkg	1.01727	1	Nucleus	kinase
E9Q1P8	Interferon regulatory factor 2-binding protein 2	Irf2bp2	1.00899	1	Nucleus	transcription regulator
P42125	Enoyl-CoA delta isomerase 1, mitochondrial	Eci1	0.992742	1	Cytoplasm	enzyme
Q3TEA8	Heterochromatin protein 1-binding protein 3	Hp1bp3	0.987805	1	Nucleus	Other
Q8BRT1	CLIP-associating protein 2	Clasp2	0.986517	1	Cytoplasm	Other
P42128	Forkhead box protein K1	Foxk1	0.972825	1	Nucleus	transcription regulator
Q9WTP7	GTP:AMP phosphotransferase AK3, mitochondrial	Ak3	0.970193	1	Cytoplasm	kinase
Q9D115	Zinc finger protein 706	Znf706	0.970041	1	Other	Other
P35821	Tyrosine-protein phosphatase non-receptor type 1	Ptpn1	0.968506	1	Cytoplasm	phosphatase
Q99L13	3-hydroxyisobutyrate dehydrogenase, mitochondrial	Hibadh	0.966805	1	Cytoplasm	enzyme
Q91UZ5	Inositol monophosphatase 2	Impa2	0.962708	1	Cytoplasm	phosphatase
O08709	Peroxiredoxin-6	Prdx6	0.957051	1	Cytoplasm	enzyme
Q3TB82	Pleckstrin homology domain-containing family F member 1	Plekhf1	0.955736	1	Cytoplasm	Other
O35904	Phosphatidylinositol 4,5-bisphosphate 3-kinase catalytic subunit delta isoform	Pik3cd	0.95465	1	Cytoplasm	kinase
Q8BVK9	Sp110 nuclear body protein	Sp110	0.953916	1	Nucleus	Other
Q9CQI6	Coactosin-like protein	Cotl1	0.952501	1	Cytoplasm	Other
Q922S8	Kinesin-like protein KIF2C	Kif2c	0.943593	1	Nucleus	Other
Q8K2F8	Protein LSM14 homolog A	Lsm14a	0.942816	1	Cytoplasm	Other
O88456	Calpain small subunit 1	Capns1	0.935044	1	Cytoplasm	Peptidase
O35435	Dihydroorotate dehydrogenase (quinone), mitochondrial	Dhodh	0.930191	1	Cytoplasm	enzyme
Q99JR8	SWI/SNF-related matrix-associated actin-dependent regulator of chromatin subfamily D member 2	Smarcd2	0.928846	1	Nucleus	transcription regulator
Q64310	Surfeit locus protein 4	Surf4	0.922372	1	Cytoplasm	Other
P28574	Protein max	Max	0.922324	1	Nucleus	transcription regulator
O35604	Niemann-Pick C1 protein	Npc1	0.919712	1	Cytoplasm	transporter
Q8BT60	Copine-3	Cpne3	0.91179	1	Cytoplasm	kinase
Q91YI0	Argininosuccinate lyase	Asl	0.899309	1	Cytoplasm	enzyme
Q9ES52	Phosphatidylinositol 3,4,5-trisphosphate 5-phosphatase 1	Inpp5d	0.890657	1	Cytoplasm	phosphatase
Q9CZ42	ATP-dependent (S)-NAD(P)H-hydrate dehydratase	Carkd	0.890429	1	Cytoplasm	enzyme
O70370	Cathepsin S	Ctss	0.884098	1	Cytoplasm	Peptidase
Q9CY58	Plasminogen activator inhibitor 1 RNA-binding protein	Serbp1	0.878769	1	Cytoplasm	Other
P25444	40S ribosomal protein S2	Rps2	0.877765	1	Cytoplasm	Other
P42232	Signal transducer and activator of transcription 5B	Stat5b	0.875809	1	Nucleus	transcription regulator
P42230	Signal transducer and activator of transcription 5A	Stat5a	0.874573	1	Nucleus	transcription regulator
P62301	40S ribosomal protein S13	Rps13	0.864558	1	Cytoplasm	Other
O89100	GRB2-related adaptor protein 2	Grap2	0.862742	1	Cytoplasm	Other
P56959	RNA-binding protein FUS	Fus	0.860225	1	Nucleus	transcription regulator
Q8JZU2	Tricarboxylate transport protein, mitochondrial	Slc25a1	0.859077	1	Cytoplasm	transporter
P97429	Annexin A4	Anxa4	0.853911	1	Plasma Membrane	Other
Q91ZJ5	UTP--glucose-1-phosphate uridylyltransferase	Ugp2	0.844856	1	Cytoplasm	enzyme
P19253	60S ribosomal protein L13a	Rpl13a	0.832384	1	Cytoplasm	Other
Q9CQW2	ADP-ribosylation factor-like protein 8B	Arl8b	0.829343	1	Plasma Membrane	enzyme
Q8R5C5	Beta-centractin	Actr1b	0.822878	1	Cytoplasm	Other
Q6A0D4	Raftlin	Rftn1	0.820866	1	Plasma Membrane	Other
Q9D6T0	Nitric oxide synthase-interacting protein	Nosip	0.820137	1	Cytoplasm	Other
Q9CZM2	60S ribosomal protein L15	Rpl15	0.815666	1	Cytoplasm	other
Q62189	U1 small nuclear ribonucleoprotein A	Snrpa	0.81483	1	Nucleus	other
Q99KI0	Aconitate hydratase, mitochondrial	Aco2	0.80272	1	Cytoplasm	enzyme
Q9JIK9	28S ribosomal protein S34, mitochondrial	Mrps34	0.797456	1	cytoplasm	other
Q8K2H4	Arf-GAP with coiled-coil, ANK repeat and PH domain-containing protein 1	Acap1	0.783279	1	Plasma Membrane	Other
P97461	40S ribosomal protein S5;40S ribosomal protein S5, N-terminally processed	Rps5	0.779768	1	cytoplasm	Other
Q9DBE8	Alpha-1,3/1,6-mannosyltransferase ALG2	Alg2	0.779429	1	Cytoplasm	enzyme
P48453	Serine/threonine-protein phosphatase 2B catalytic subunit beta isoform	Ppp3cb	0.779009	1	Plasma Membrane	phosphatase
Q9D2V7	Coronin-7	Coro7	0.774258	1	Cytoplasm	Other
P48722	Heat shock 70 kDa protein 4L	Hspa4l	0.761516	1	Cytoplasm	Other
P63101	14-3-3 protein zeta/delta	Ywhaz	0.757082	1	Cytoplasm	enzyme
Q61598	Rab GDP dissociation inhibitor beta	Gdi2	0.756021	1	Cytoplasm	Other
Q922H4	Mannose-1-phosphate guanyltransferase alpha	Gmppa	0.751603	1	Cytoplasm	enzyme
Q80XN0	D-beta-hydroxybutyrate dehydrogenase, mitochondrial	Bdh1	0.746675	1	Cytoplasm	enzyme
Q8BLR5	PH and SEC7 domain-containing protein 4	Psd4	0.743742	1	Cytoplasm	Other
P62849	40S ribosomal protein S24	Rps24	0.741666	1	cytoplasm	Other
P84091	AP-2 complex subunit mu	Ap2m1	0.740829	1	Cytoplasm	transporter
P70290	55 kDa erythrocyte membrane protein	Mpp1	0.740706	1	Plasma Membrane	kinase
Q3THE2	Myosin regulatory light chain 12B	Myl12b	0.739958	1	Cytoplasm	Other
Q9D7G0	Ribose-phosphate pyrophosphokinase 1	Prps1	0.729265	1	Cytoplasm	kinase
Q60870	Receptor expression-enhancing protein 5	Reep5	0.725252	1	extracellular space	transporter
Q8VDL4	ADP-dependent glucokinase	Adpgk	0.722998	1	Plasma Membrane	kinase
Q8BJS4	SUN domain-containing protein 2	Sun2	0.720763	1	Nucleus	Other
P15307	Proto-oncogene c-Rel	Rel	0.717929	1	Nucleus	transcription regulator
Q8VDM6	Heterogeneous nuclear ribonucleoprotein U-like protein 1	Hnrnpul1	0.715942	1	Nucleus	Other
Q9DC04	Regulator of G-protein signaling 3	Rgs3	0.712891	1	Nucleus	Other
Q61823	Programmed cell death protein 4	Pdcd4	0.70761	1	Nucleus	Other
P42669	Transcriptional activator protein Pur-alpha	Pura	0.701277	1	Nucleus	transcription regulator
Q8K4G5	Actin-binding LIM protein 1	Ablim1	0.697961	1	Cytoplasm	Other
P27870	Proto-oncogene vav	Vav1	0.693078	1	Nucleus	transcription regulator
Q8C0I1	Alkyldihydroxyacetonephosphate synthase, peroxisomal	Agps	0.682972	1	Cytoplasm	enzyme
P63325	40S ribosomal protein S10	Rps10	0.681429	1	Cytoplasm	Other
P70202	Latexin	Lxn	0.677375	1	Cytoplasm	Other
Q05816	Fatty acid-binding protein, epidermal	Fabp5	0.66597	1	Cytoplasm	transporter
P62267	40S ribosomal protein S23	Rps23	0.660434	1	cytoplasm	translation regulator
Q3UQA7	Selenoprotein H	Selh	0.655045	1	Nucleus	Other
P62900	60S ribosomal protein L31	Rpl31	0.65396	1	Cytoplasm	Other
Q9JII6	Alcohol dehydrogenase [NADP(+)]	Akr1a1	0.652094	1	Cytoplasm	enzyme
O55101	Synaptogyrin-2	Syngr2	0.651731	1	Cytoplasm	Other
Q9JJU8	SH3 domain-binding glutamic acid-rich-like protein	Sh3bgrl	0.650183	1	Cytoplasm	Other
P21619	Lamin-B2	Lmnb2	0.648246	1	Nucleus	Other
P45376	Aldose reductase	Akr1b1	0.643253	1	Cytoplasm	enzyme
Q9CPV4	Glyoxalase domain-containing protein 4	Glod4	0.642306	1	Cytoplasm	enzyme
Q61233	Plastin-2	Lcp1	0.641435	1	Cytoplasm	Other
Q91ZR1	Ras-related protein Rab-4B	Rab4b	0.640009	1	Plasma Membrane	enzyme
P52431	DNA polymerase delta catalytic subunit	Pold1	0.635963	1	Nucleus	enzyme
Q8BFZ3	Beta-actin-like protein 2	Actbl2	0.633611	1	Nucleus	Other
Q60809	CCR4-NOT transcription complex subunit 7	Cnot7	0.631633	1	Nucleus	transcription regulator
Q3V1L4	Cytosolic purine 5-nucleotidase	Nt5c2	0.627743	1	cytoplasm	phosphatase
Q9Z2W0	Aspartyl aminopeptidase	Dnpep	0.616204	1	Cytoplasm	Peptidase
P54775	26S protease regulatory subunit 6B	Psmc4	0.611113	1	Nucleus	Peptidase
Q9WTL7	Acyl-protein thioesterase 2	Lypla2	0.607071	1	Cytoplasm	enzyme
Q9D4H1	Exocyst complex component 2	Exoc2	0.605905	1	Cytoplasm	transporter
Q8BZ03	Serine/threonine-protein kinase D2	Prkd2	0.60142	1	Cytoplasm	kinase
Q60902	Epidermal growth factor receptor substrate 15-like 1	Eps15l1	0.600287	1	Plasma Membrane	Other
P68181	cAMP-dependent protein kinase catalytic subunit beta	Prkacb	0.596271	1	cytoplasm	kinase
Q9Z110	Delta-1-pyrroline-5-carboxylate synthase;Glutamate 5-kinase;Gamma-glutamyl phosphate reductase	Aldh18a1	0.595385	1	Cytoplasm	kinase
P23298	Protein kinase C eta type	Prkch	0.594832	1	cytoplasm	kinase
Q3UPL0	Protein transport protein Sec31A	Sec31a	0.591827	1	Cytoplasm	Other
Q921F4	Heterogeneous nuclear ribonucleoprotein L-like	Hnrnpll	0.584223	1	Other	Other
Q920E5	Farnesyl pyrophosphate synthase	Fdps	0.583228	1	Cytoplasm	enzyme
G5E870	E3 ubiquitin-protein ligase TRIP12	Trip12	0.581484	1	cytoplasm	enzyme
Q62077	1-phosphatidylinositol 4,5-bisphosphate phosphodiesterase gamma-1	Plcg1	0.580186	1	Cytoplasm	enzyme
Q91YI4	Beta-arrestin-2	Arrb2	0.575856	1	Cytoplasm	Other
P61028	Ras-related protein Rab-8B	Rab8b	0.568536	1	Cytoplasm	enzyme
Q9CQC9	GTP-binding protein SAR1b	Sar1b	0.567099	1	Cytoplasm	enzyme
Q8VH51	RNA-binding protein 39	Rbm39	0.566631	1	Nucleus	transcription regulator
P35282	Ras-related protein Rab-21	Rab21	0.566276	1	Cytoplasm	enzyme
P48428	Tubulin-specific chaperone A	Tbca	0.561669	1	Cytoplasm	Other
Q07417	Short-chain specific acyl-CoA dehydrogenase, mitochondrial	Acads	0.55829	1	Cytoplasm	enzyme
P27601	Guanine nucleotide-binding protein subunit alpha-13	Gna13	0.556365	1	Plasma Membrane	enzyme
Q922P9	Putative oxidoreductase GLYR1	Glyr1	0.553671	1	Nucleus	Other
Q9WVM1	Rac GTPase-activating protein 1	Racgap1	0.545559	1	Cytoplasm	transporter
O88455	7-dehydrocholesterol reductase	Dhcr7	0.542387	1	Cytoplasm	enzyme
E9Q414	Apolipoprotein B-100;Apolipoprotein B-48	Apob	0.537239	1	extracellular space	transporter
Q9Z1W9	STE20/SPS1-related proline-alanine-rich protein kinase	Stk39	0.536988	1	Nucleus	kinase
P51174	Long-chain specific acyl-CoA dehydrogenase, mitochondrial	Acadl	0.536954	1	Cytoplasm	enzyme
P19157	Glutathione S-transferase P 1;Glutathione S-transferase P 2	Gstp1;Gstp2	0.532579	1	Cytoplasm	enzyme
Q99KQ4	Nicotinamide phosphoribosyltransferase	Nampt	0.528756	1	extracellular space	cytokine
Q9D8E6	60S ribosomal protein L4	Rpl4	0.527313	1	Cytoplasm	enzyme
P60670	Nuclear protein localization protein 4 homolog	Nploc4	0.526816	1	Nucleus	Other
P62862	40S ribosomal protein S30	Fau	0.526589	1	Cytoplasm	Other
P70279	Surfeit locus protein 6	Surf6	0.526445	1	Nucleus	Other
Q61205	Platelet-activating factor acetylhydrolase IB subunit gamma	Pafah1b3	0.526114	1	Cytoplasm	enzyme
Q8C7R4	Ubiquitin-like modifier-activating enzyme 6	Uba6	0.523364	1	Cytoplasm	enzyme
O35381	Acidic leucine-rich nuclear phosphoprotein 32 family member A	Anp32a	0.522235	1	Nucleus	Other
P97372	Proteasome activator complex subunit 2	Psme2	0.520585	1	Cytoplasm	Peptidase
Q9JKF1	Ras GTPase-activating-like protein IQGAP1	Iqgap1	0.514588	1	Cytoplasm	Other
Q62422	Osteoclast-stimulating factor 1	Ostf1	0.501028	1	Nucleus	transcription regulator
Q922Q4	Pyrroline-5-carboxylate reductase 2	Pycr2	0.49608	1	Cytoplasm	enzyme
O88520	Leucine-rich repeat protein SHOC-2	Shoc2	0.494814	1	Cytoplasm	Other
Q9Z2V5	Histone deacetylase 6	Hdac6	0.494655	1	Nucleus	transcription regulator
P16460	Argininosuccinate synthase	Ass1	0.494461	1	Cytoplasm	enzyme
P23249	Putative helicase MOV-10	Mov10	0.485684	1	Nucleus	enzyme
Q8BYY4	Tetratricopeptide repeat protein 39B	Ttc39b	0.477907	1	Other	Other
Q6DID3	Protein SCAF8	Scaf8	0.473814	1	Nucleus	Other
Q02053	Ubiquitin-like modifier-activating enzyme 1	Uba1	0.469865	1	Cytoplasm	enzyme
O70551	SRSF protein kinase 1	Srpk1	0.457628	1	Nucleus	kinase
P62830	60S ribosomal protein L23	Rpl23	0.457128	1	Cytoplasm	Other
Q9CPU0	Lactoylglutathione lyase	Glo1	0.456435	1	Cytoplasm	enzyme
Q9R0P5	Destrin	Dstn	0.45092	1	Cytoplasm	Other
P70441	Na(+)/H(+) exchange regulatory cofactor NHE-RF1	Slc9a3r1	0.45063	1	Plasma Membrane	Other
Q9JKB1	Ubiquitin carboxyl-terminal hydrolase isozyme L3;Ubiquitin carboxyl-terminal hydrolase isozyme L4	Uchl3;Uchl4	0.447734	1	Cytoplasm	Peptidase
P50637	Translocator protein	Tspo	0.446697	1	Cytoplasm	transmembrane receptor
P35293	Ras-related protein Rab-18	Rab18	0.442176	1	Cytoplasm	enzyme
Q8VE22	28S ribosomal protein S23, mitochondrial	Mrps23	0.441389	1	cytoplasm	Other
Q8BTY2	Sodium bicarbonate cotransporter 3	Slc4a7	0.440033	1	Plasma Membrane	transporter
P01831	Thy-1 membrane glycoprotein	Thy1	0.436945	1	Plasma Membrane	Other
P29758	Ornithine aminotransferase, mitochondrial	Oat	0.432424	1	Cytoplasm	enzyme
Q6ZWN5	40S ribosomal protein S9	Rps9	0.429422	1	Cytoplasm	translation regulator
P62717	60S ribosomal protein L18a	Rpl18a	0.427415	1	Cytoplasm	Other
Q9D1R9	60S ribosomal protein L34	Rpl34	0.414699	1	Cytoplasm	Other
P58281	Dynamin-like 120 kDa protein, mitochondrial;Dynamin-like 120 kDa protein, form S1	Opa1	0.411291	1	Cytoplasm	enzyme
P56395	Cytochrome b5	Cyb5a	0.40796	1	Cytoplasm	enzyme
P52480	Pyruvate kinase PKM	Pkm	-0.403385	1	Cytoplasm	kinase
O54825	Bystin	Bysl	-0.412633	1	Nucleus	Other
P26638	Serine--tRNA ligase, cytoplasmic	Sars	-0.413499	1	Cytoplasm	enzyme
Q99LC3	NADH dehydrogenase [ubiquinone] 1 alpha subcomplex subunit 10, mitochondrial	Ndufa10	-0.417585	1	Cytoplasm	transporter
Q80U38	Protein KHNYN	Khnyn	-0.417666	1	Other	Other
P01887	Beta-2-microglobulin	B2m	-0.421632	1	Plasma Membrane	transmembrane receptor
P06745	Glucose-6-phosphate isomerase	Gpi	-0.422711	1	extracellular space	enzyme
P19536	Cytochrome c oxidase subunit 5B, mitochondrial	Cox5b	-0.433371	1	Cytoplasm	Other
Q8BHN3	Neutral alpha-glucosidase AB	Ganab	-0.434186	1	Cytoplasm	enzyme
P70677	Caspase-3;Caspase-3 subunit p17;Caspase-3 subunit p12	Casp3	-0.438371	1	Cytoplasm	Peptidase
Q6NXN1	SUZ domain-containing protein 1	Szrd1	-0.441985	1	Other	Other
Q9DCD0	6-phosphogluconate dehydrogenase, decarboxylating	Pgd	-0.444768	1	Cytoplasm	enzyme
Q61937	Nucleophosmin	Npm1	-0.444825	1	Nucleus	transcription regulator
Q64433	10 kDa heat shock protein, mitochondrial	Hspe1	-0.44597	1	Cytoplasm	enzyme
P97760	DNA-directed RNA polymerase II subunit RPB3	Polr2c	-0.451516	1	Nucleus	enzyme
Q9EP69	Phosphatidylinositide phosphatase SAC1	Sacm1l	-0.457568	1	Cytoplasm	phosphatase
P20108	Thioredoxin-dependent peroxide reductase, mitochondrial	Prdx3	-0.46018	1	Cytoplasm	enzyme
Q9CY50	Translocon-associated protein subunit alpha	Ssr1	-0.462424	1	Cytoplasm	Other
Q8BVF2	Phosducin-like protein 3	Pdcl3	-0.465731	1	Cytoplasm	Other
P17809	Solute carrier family 2, facilitated glucose transporter member 1	Slc2a1	-0.467494	1	Plasma Membrane	transporter
Q8BH59	Calcium-binding mitochondrial carrier protein Aralar1	Slc25a12	-0.469037	1	Cytoplasm	transporter
P43404	Tyrosine-protein kinase ZAP-70	Zap70	-0.484103	1	Plasma Membrane	kinase
Q8BW94	Dynein heavy chain 3, axonemal	Dnah3	-0.484165	1	extracellular space	enzyme
P47738	Aldehyde dehydrogenase, mitochondrial	Aldh2	-0.486898	1	Cytoplasm	enzyme
Q8CGP1	Histone H2B type 1-K;Histone H2B type 1-F/J/L;Histone H2B type 1-P;Histone H2B type 1-B;Histone H2B type 1-A	Hist1h2bk;Hist1h2bf;Hist1h2bp;Hist1h2bb;Hist1h2ba	-0.488258	1	Nucleus	Other
P05202	Aspartate aminotransferase, mitochondrial	Got2	-0.495045	1	Cytoplasm	enzyme
Q8R550	SH3 domain-containing kinase-binding protein 1	Sh3kbp1	-0.499029	1	Cytoplasm	Other
Q8BGB7	Enolase-phosphatase E1	Enoph1	-0.501011	1	Cytoplasm	enzyme
Q9D2R6	Cytochrome c oxidase assembly factor 3 homolog, mitochondrial	Coa3	-0.50529	1	Cytoplasm	Other
Q9ERL7	Glia maturation factor gamma	Gmfg	-0.509964	1	Cytoplasm	growth factor
Q9WTQ8	Mitochondrial import inner membrane translocase subunit Tim23	Timm23	-0.518468	1	Cytoplasm	transporter
Q60932	Voltage-dependent anion-selective channel protein 1	Vdac1	-0.526695	1	Cytoplasm	ion channel
P00405	Cytochrome c oxidase subunit 2	Mtco2	-0.530955	1	Cytoplasm	enzyme
Q99KR7	Peptidyl-prolyl cis-trans isomerase F, mitochondrial	Ppif	-0.53505	1	Cytoplasm	enzyme
Q9DCI3	MLN64 N-terminal domain homolog	Stard3nl	-0.537308	1	Cytoplasm	Other
P40240	CD9 antigen	Cd9	-0.541985	1	Plasma Membrane	Other
Q8K114	Integrator complex subunit 9	Ints9	-0.542604	1	Nucleus	Other
Q9CR86	Calcium-regulated heat stable protein 1	Carhsp1	-0.558485	1	Cytoplasm	Other
Q9JIF0	Protein arginine N-methyltransferase 1	Prmt1	-0.560136	1	Nucleus	enzyme
Q91V92	ATP-citrate synthase	Acly	-0.560513	1	Cytoplasm	enzyme
P97452	Ribosome biogenesis protein BOP1	Bop1	-0.561155	1	Nucleus	Other
Q9D0R4	Probable ATP-dependent RNA helicase DDX56	Ddx56	-0.561335	1	Nucleus	enzyme
P63037	DnaJ homolog subfamily A member 1	Dnaja1	-0.56223	1	Nucleus	Other
Q9CPP6	NADH dehydrogenase [ubiquinone] 1 alpha subcomplex subunit 5	Ndufa5	-0.563629	1	Cytoplasm	enzyme
O08795	Glucosidase 2 subunit beta	Prkcsh	-0.568332	1	cytoplasm	enzyme
P03930	ATP synthase protein 8	Mtatp8	-0.571121	1	Cytoplasm	enzyme
P97814	Proline-serine-threonine phosphatase-interacting protein 1	Pstpip1	-0.573119	1	Cytoplasm	Other
Q99JF8	PC4 and SFRS1-interacting protein	Psip1	-0.574425	1	Nucleus	transcription regulator
Q07113	Cation-independent mannose-6-phosphate receptor	Igf2r	-0.577718	1	Plasma Membrane	transmembrance receptor
O09159	Lysosomal alpha-mannosidase	Man2b1	-0.580688	1	Cytoplasm	enzyme
Q99PM9	Uridine-cytidine kinase 2	Uck2	-0.582061	1	Cytoplasm	kinase
Q99KV1	DnaJ homolog subfamily B member 11	Dnajb11	-0.584055	1	Cytoplasm	Other
Q8VCM8	Nicalin	Ncln	-0.585149	1	Cytoplasm	Peptidase
D3Z7P3	Glutaminase kidney isoform, mitochondrial	Gls	-0.589247	1	Cytoplasm	enzyme
Q9D7N9	Adipocyte plasma membrane-associated protein	Apmap	-0.589822	1	Plasma Membrane	enzyme
Q9WV54	Acid ceramidase;Acid ceramidase subunit alpha;Acid ceramidase subunit beta	Asah1	-0.59141	1	Cytoplasm	enzyme
P57716	Nicastrin	Ncstn	-0.592763	1	Plasma Membrane	Peptidase
P43277	Histone H1.3	Hist1h1d	-0.593495	1	Nucleus	Other
Q64523	Histone H2A type 2-C;Histone H2A type 2-A	Hist2h2ac;Hist2h2aa1	-0.598406	1	Nucleus	Other
Q61003	T-cell differentiation antigen CD6	Cd6	-0.599791	1	Plasma Membrane	transmembrane receptor
Q91YN5	UDP-N-acetylhexosamine pyrophosphorylase;UDP-N-acetylgalactosamine pyrophosphorylase;UDP-N-acetylglucosamine pyrophosphorylase	Uap1	-0.600843	1	Nucleus	enzyme
Q9CXZ1	NADH dehydrogenase [ubiquinone] iron-sulfur protein 4, mitochondrial	Ndufs4	-0.605492	1	Cytoplasm	enzyme
P08113	Endoplasmin	Hsp90b1	-0.607792	1	Cytoplasm	Other
P53986	Monocarboxylate transporter 1	Slc16a1	-0.608627	1	Plasma Membrane	transporter
Q9DC69	NADH dehydrogenase [ubiquinone] 1 alpha subcomplex subunit 9, mitochondrial	Ndufa9	-0.609209	1	Cytoplasm	enzyme
Q7TMF3	NADH dehydrogenase [ubiquinone] 1 alpha subcomplex subunit 12	Ndufa12	-0.609859	1	Cytoplasm	enzyme
Q921Y2	U3 small nucleolar ribonucleoprotein protein IMP3	Imp3	-0.614124	1	Cytoplasm	Other
Q8CD10	Calcium uptake protein 2, mitochondrial	Micu2	-0.619065	1	Cytoplasm	Other
Q8BTS4	Nuclear pore complex protein Nup54	Nup54	-0.629231	1	Nucleus	transporter
Q9D6J6	NADH dehydrogenase [ubiquinone] flavoprotein 2, mitochondrial	Ndufv2	-0.630133	1	Cytoplasm	enzyme
Q99JR1	Sideroflexin-1	Sfxn1	-0.630323	1	Cytoplasm	transporter
Q9QZQ8	Core histone macro-H2A.1	H2afy	-0.630388	1	Nucleus	Other
Q6NS46	Protein RRP5 homolog	Pdcd11	-0.631337	1	Nucleus	Other
Q9DB77	Cytochrome b-c1 complex subunit 2, mitochondrial	Uqcrc2	-0.635245	1	Cytoplasm	enzyme
O35609	Secretory carrier-associated membrane protein 3	Scamp3	-0.637788	1	Cytoplasm	transporter
P09103	Protein disulfide-isomerase	P4hb	-0.642307	1	Cytoplasm	enzyme
Q7M759	Alpha/beta hydrolase domain-containing protein 17B	Abhd17b	-0.646849	1	Other	Peptidase
Q9D6Y7	Mitochondrial peptide methionine sulfoxide reductase	Msra	-0.647162	1	Cytoplasm	enzyme
Q9CQV6	Microtubule-associated proteins 1A/1B light chain 3B;Microtubule-associated proteins 1A/1B light chain 3A	Map1lc3b;Map1lc3a	-0.6499	1	Cytoplasm	Other
Q99KK2	N-acylneuraminate cytidylyltransferase	Cmas	-0.65055	1	Nucleus	enzyme
Q9EST4	Proteasome assembly chaperone 2	Psmg2	-0.650788	1	Nucleus	Other
Q9JHS4	ATP-dependent Clp protease ATP-binding subunit clpX-like, mitochondrial	Clpx	-0.653972	1	Cytoplasm	enzyme
Q75N62	GTPase IMAP family member 8	Gimap8	-0.657025	1	Other	Other
P99028	Cytochrome b-c1 complex subunit 6, mitochondrial	Uqcrh	-0.658766	1	Cytoplasm	Other
Q9CZH3	Proteasome assembly chaperone 3	Psmg3	-0.660181	1	Other	Other
Q99LY9	NADH dehydrogenase [ubiquinone] iron-sulfur protein 5;NADH dehydrogenase [ubiquinone] iron-sulfur protein 5, N-terminally processed	Ndufs5	-0.663454	1	Cytoplasm	Other
Q9JI13	Something about silencing protein 10	Utp3	-0.670516	1	Nucleus	Other
Q8BXN9	Transmembrane protein 87A	Tmem87a	-0.670886	1	Cytoplasm	Other
Q921T2	Torsin-1A-interacting protein 1	Tor1aip1	-0.671565	1	Nucleus	Other
Q91W50	Cold shock domain-containing protein E1	Csde1	-0.672802	1	Cytoplasm	enzyme
P34884	Macrophage migration inhibitory factor	Mif	-0.674707	1	extracellular space	cytokine
P24161	T-cell surface glycoprotein CD3 zeta chain;T-cell surface glycoprotein CD3 eta chain	Cd247	-0.677359	1	Plasma Membrane	transmembrane receptor
Q9CR68	Cytochrome b-c1 complex subunit Rieske, mitochondrial;Cytochrome b-c1 complex subunit 11	Uqcrfs1	-0.678955	1	Cytoplasm	enzyme
Q64373	Bcl-2-like protein 1	Bcl2l1	-0.679577	1	Cytoplasm	Other
Q9CYL5	Golgi-associated plant pathogenesis-related protein 1	Glipr2	-0.683932	1	Cytoplasm	Other
Q924L1	LETM1 domain-containing protein 1	Letmd1	-0.684381	1	Plasma Membrane	Other
Q07813	Apoptosis regulator BAX	Bax	-0.685589	1	Cytoplasm	transporter
Q9WV98	Mitochondrial import inner membrane translocase subunit Tim9	Timm9	-0.688687	1	Cytoplasm	transporter
P18572	Basigin	Bsg	-0.695562	1	Plasma Membrane	transporter
Q3TAS6	ER membrane protein complex subunit 10	Emc10	-0.695899	1	Cytoplasm	Other
Q8CAS9	Poly [ADP-ribose] polymerase 9	Parp9	-0.696965	1	Nucleus	enzyme
P50543	Protein S100-A11	S100a11	-0.701695	1	Cytoplasm	Other
P27046	Alpha-mannosidase 2	Man2a1	-0.703629	1	Cytoplasm	enzyme
O08917	Flotillin-1	Flot1	-0.705488	1	Plasma Membrane	Other
Q9QUH0	Glutaredoxin-1	Glrx	-0.706741	1	Cytoplasm	enzyme
P22646	T-cell surface glycoprotein CD3 epsilon chain	Cd3e	-0.707558	1	Plasma Membrane	transmembrane receptor
Q99N92	39S ribosomal protein L27, mitochondrial	Mrpl27	-0.712716	1	cytoplasm	Other
P55264	Adenosine kinase	Adk	-0.724145	1	Nucleus	kinase
Q9CR61	NADH dehydrogenase [ubiquinone] 1 beta subcomplex subunit 7	Ndufb7	-0.726108	1	Cytoplasm	enzyme
P43274	Histone H1.4	Hist1h1e	-0.730105	1	Nucleus	Other
Q9CQC7	NADH dehydrogenase [ubiquinone] 1 beta subcomplex subunit 4	Ndufb4	-0.730636	1	Cytoplasm	transporter
Q91WD5	NADH dehydrogenase [ubiquinone] iron-sulfur protein 2, mitochondrial	Ndufs2	-0.730918	1	Cytoplasm	enzyme
Q9D6V8	Polyadenylate-binding protein-interacting protein 2	Paip2	-0.738381	1	Cytoplasm	translation regulator
Q9EQH2	Endoplasmic reticulum aminopeptidase 1	Erap1	-0.744536	1	extracellular space	Peptidase
P70315	Wiskott-Aldrich syndrome protein homolog	Was	-0.745936	1	Cytoplasm	Other
Q01320	DNA topoisomerase 2-alpha	Top2a	-0.74763	1	Nucleus	enzyme
Q99LI5	Zinc finger protein 281	Znf281	-0.752126	1	Nucleus	transcription regulator
P43276	Histone H1.5	Hist1h1b	-0.753835	1	Nucleus	Other
P57787	Monocarboxylate transporter 4	Slc16a3	-0.753884	1	Plasma Membrane	transporter
Q99K85	Phosphoserine aminotransferase	Psat1	-0.753893	1	Cytoplasm	enzyme
Q8K1I7	WAS/WASL-interacting protein family member 1	Wipf1	-0.757794	1	Cytoplasm	Other
Q9CZ13	Cytochrome b-c1 complex subunit 1, mitochondrial	Uqcrc1	-0.763329	1	Cytoplasm	enzyme
Q9QYI4	DnaJ homolog subfamily B member 12	Dnajb12	-0.764529	1	Cytoplasm	Other
O35405	Phospholipase D3	Pld3	-0.767629	1	Cytoplasm	enzyme
Q9D1F4	Proline-rich AKT1 substrate 1	Akt1s1	-0.773138	1	Cytoplasm	Other
Q8BY71	Histone acetyltransferase type B catalytic subunit	Hat1	-0.773522	1	Nucleus	enzyme
Q8BIY3	Probable ribonuclease ZC3H12D	Zc3h12d	-0.776229	1	Cytoplasm	Other
Q08943	FACT complex subunit SSRP1	Ssrp1	-0.784227	1	Nucleus	Other
Q8R180	ERO1-like protein alpha	Ero1l	-0.786766	1	Cytoplasm	Other
P08207	Protein S100-A10	S100a10	-0.790201	1	Cytoplasm	Other
O70475	UDP-glucose 6-dehydrogenase	Ugdh	-0.79049	1	Nucleus	enzyme
Q5RJG1	Nucleolar protein 10	Nol10	-0.792093	1	Nucleus	Other
Q689Z5	Protein strawberry notch homolog 1	Sbno1	-0.794209	1	Other	enzyme
Q8VDF2	E3 ubiquitin-protein ligase UHRF1	Uhrf1	-0.795312	1	Nucleus	transcription regulator
Q9JL16	Interferon-stimulated gene 20 kDa protein	Isg20	-0.795667	1	Nucleus	enzyme
A2AF47	Dedicator of cytokinesis protein 11	Dock11	-0.797941	1	Cytoplasm	Other
Q8BGB5	LIM domain-containing protein 2	Limd2	-0.800342	1	Other	Other
P62806	Histone H4	Hist1h4a	-0.801888	1	Nucleus	Other
Q9QYR9	Acyl-coenzyme A thioesterase 2, mitochondrial;Acyl-coenzyme A thioesterase 1	Acot2;Acot1	-0.802513	1	Cytoplasm	enzyme
P20065	Thymosin beta-4;Hematopoietic system regulatory peptide	Tmsb4x	-0.804027	1	Cytoplasm	Other
P03911	NADH-ubiquinone oxidoreductase chain 4	Mtnd4	-0.807879	1	Cytoplasm	enzyme
Q9CPQ3	Mitochondrial import receptor subunit TOM22 homolog	Tomm22	-0.808255	1	Cytoplasm	transporter
Q8BGW0	Protein THEMIS	Themis	-0.80832	1	Cytoplasm	Other
Q60664	Lymphoid-restricted membrane protein;Processed lymphoid-restricted membrane protein	Lrmp	-0.822934	1	Cytoplasm	Other
P43275	Histone H1.1	Hist1h1a	-0.827409	1	Nucleus	Other
P24063	Integrin alpha-L	Itgal	-0.829833	1	Plasma Membrane	transmembrane receptor
Q8BJW5	Nucleolar protein 11	Nol11	-0.837148	1	Nucleus	Other
P14430	H-2 class I histocompatibility antigen, Q8 alpha chain	H2-Q8	-0.838093	1	Plasma Membrane	Other
Q9D6J5	NADH dehydrogenase [ubiquinone] 1 beta subcomplex subunit 8, mitochondrial	Ndufb8	-0.838365	1	Cytoplasm	enzyme
Q9CYA0	Cysteine-rich with EGF-like domain protein 2	Creld2	-0.843814	1	Other	Other
P04441	H-2 class II histocompatibility antigen gamma chain	Cd74	-0.847075	1	Plasma Membrane	transmembrane receptor
Q8VC28	Aldo-keto reductase family 1 member C13	Akr1c13	-0.848437	1	Other	enzyme
O08808	Protein diaphanous homolog 1	Diaph1	-0.850804	1	Plasma Membrane	Other
Q91VD9	NADH-ubiquinone oxidoreductase 75 kDa subunit, mitochondrial	Ndufs1	-0.860012	1	Cytoplasm	enzyme
Q9CRD0	OCIA domain-containing protein 1	Ociad1	-0.865728	1	Cytoplasm	Other
Q8BH86	UPF0317 protein C14orf159 homolog, mitochondrial		-0.866128	1	Cytoplasm	enzyme
O88890	SH2 domain-containing protein 1A	Sh2d1a	-0.868378	1	Cytoplasm	Other
P17047	Lysosome-associated membrane glycoprotein 2	Lamp2	-0.870193	1	Plasma Membrane	enzyme
Q6P5B0	RRP12-like protein	Rrp12	-0.872782	1	Nucleus	Other
Q02819	Nucleobindin-1	Nucb1	-0.878354	1	cytoplasm	other
Q99LZ3	DNA replication complex GINS protein SLD5;DNA replication complex GINS protein SLD5, N-terminally processed	Gins4	-0.879661	1	Nucleus	Other
Q9Z277	Tyrosine-protein kinase BAZ1B	Baz1b	-0.887521	1	Nucleus	transcription regulator
Q64191	N(4)-(beta-N-acetylglucosaminyl)-L-asparaginase;Glycosylasparaginase alpha chain;Glycosylasparaginase beta chain	Aga	-0.889441	1	Cytoplasm	enzyme
Q8VE10	N-alpha-acetyltransferase 40	Naa40	-0.89176	1	Other	Other
P06800	Receptor-type tyrosine-protein phosphatase C	Ptprc	-0.899092	1	Plasma Membrane	phosphatase
Q8VEA4	Mitochondrial intermembrane space import and assembly protein 40	Chchd4	-0.910692	1	Cytoplasm	enzyme
P61025	Cyclin-dependent kinases regulatory subunit 1	Cks1b	-0.913892	1	Other	kinase
Q61510	E3 ubiquitin/ISG15 ligase TRIM25	Trim25	-0.914139	1	cytoplasm	transcription regulator
Q6Q899	Probable ATP-dependent RNA helicase DDX58	Ddx58	-0.914869	1	Cytoplasm	enzyme
Q9CQJ8	NADH dehydrogenase [ubiquinone] 1 beta subcomplex subunit 9	Ndufb9	-0.916172	1	Cytoplasm	enzyme
P29391	Ferritin light chain 1;Ferritin light chain 2	Ftl1;Ftl2	-0.919757	1	Cytoplasm	enzyme
O35714	Tumor necrosis factor receptor superfamily member 18	Tnfrsf18	-0.931228	1	Plasma Membrane	transmembrane receptor
Q3UIR3	E3 ubiquitin-protein ligase DTX3L	Dtx3l	-0.931448	1	Cytoplasm	enzyme
Q8K0C4	Lanosterol 14-alpha demethylase	Cyp51a1	-0.938359	1	Cytoplasm	enzyme
Q91WN1	DnaJ homolog subfamily C member 9	Dnajc9	-0.947114	1	Nucleus	Other
Q8QZY6	Tetraspanin-14	Tspan14	-0.953945	1	Plasma Membrane	Other
P18181	CD48 antigen	Cd48	-0.969703	1	Plasma Membrane	Other
P10417	Apoptosis regulator Bcl-2	Bcl2	-0.972179	1	Cytoplasm	transporter
O88384	Vesicle transport through interaction with t-SNAREs homolog 1B	Vti1b	-0.982029	1	Plasma Membrane	transporter
Q9JHK5	Pleckstrin	Plek	-0.989551	1	Cytoplasm	Other
P01849	T-cell receptor alpha chain C region	Tcra	-1.0167	1	Other	Other
Q9CQX4	PCNA-associated factor	Paf	-1.02303	1	Nucleus	Other
P59438	Hermansky-Pudlak syndrome 5 protein homolog	Hps5	-1.02414	1	Cytoplasm	Other
P03975	IgE-binding protein	Iap	-1.02736	1	extracellular space	Other
P15864	Histone H1.2	Hist1h1c	-1.02918	1	Nucleus	Other
P07356	Annexin A2	Anxa2	-1.02923	1	Plasma Membrane	Other
Q64261	Cyclin-dependent kinase 6	Cdk6	-1.03312	1	Nucleus	kinase
Q62433	Protein NDRG1	Ndrg1	-1.04955	1	Nucleus	kinase
P11031	Activated RNA polymerase II transcriptional coactivator p15	Sub1	-1.06292	1	Nucleus	transcription regulator
Q8K2Z2	Pre-mRNA-processing factor 39	Prpf39	-1.0766	1	Nucleus	Other
Q8BMS4	Ubiquinone biosynthesis O-methyltransferase, mitochondrial	Coq3	-1.08016	1	Cytoplasm	enzyme
Q9D6U8	Protein FAM162A	Fam162a	-1.08815	1	Cytoplasm	Other
E9QAM5	Helicase with zinc finger domain 2	Helz2	-1.08976	1	Nucleus	transcription regulator
Q9JJL8	Serine--tRNA ligase, mitochondrial	Sars2	-1.09069	1	Cytoplasm	enzyme
P09528	Ferritin heavy chain;Ferritin heavy chain, N-terminally processed	Fth1	-1.10186	1	Cytoplasm	enzyme
Q9QXX4	Calcium-binding mitochondrial carrier protein Aralar2	Slc25a13	-1.1071	1	Cytoplasm	transporter
P11942	T-cell surface glycoprotein CD3 gamma chain	Cd3g	-1.10937	1	Plasma Membrane	transmembrane receptor
P16125	L-lactate dehydrogenase B chain	Ldhb	-1.12384	1	Cytoplasm	enzyme
P49442	Inositol polyphosphate 1-phosphatase	Inpp1	-1.12403	1	Cytoplasm	phosphatase
Q9WTX8	Mitotic spindle assembly checkpoint protein MAD1	Mad1l1	-1.13194	1	Nucleus	Other
Q9ET39	SLAM family member 6	Slamf6	-1.1338	1	Plasma Membrane	transmembrane receptor
Q920B9	FACT complex subunit SPT16	Supt16h	-1.13424	1	Nucleus	transcription regulator
Q9Z0J0	Epididymal secretory protein E1	Npc2	-1.13527	1	extracellular space	transporter
P50295	Arylamine N-acetyltransferase 2	Nat2	-1.14067	1	Cytoplasm	enzyme
P21995	Embigin	Emb	-1.15128	1	Plasma Membrane	transporter
Q9JLT4	Thioredoxin reductase 2, mitochondrial	Txnrd2	-1.16667	1	Cytoplasm	enzyme
P52503	NADH dehydrogenase [ubiquinone] iron-sulfur protein 6, mitochondrial	Ndufs6	-1.1795	1	Cytoplasm	enzyme
Q64735	Complement component receptor 1-like protein	Cr1l	-1.18052	1	Plasma Membrane	Other
O70400	PDZ and LIM domain protein 1	Pdlim1	-1.18186	1	Cytoplasm	transcription regulator
Q64697	Protein tyrosine phosphatase receptor type C-associated protein	Ptprcap	-1.18394	1	Plasma Membrane	Other
P69566	Ran-binding protein 9	Ranbp9	-1.19252	1	Nucleus	Other
Q9D4J7	PHD finger protein 6	Phf6	-1.20246	1	Nucleus	transcription regulator
P13379	T-cell surface glycoprotein CD5	Cd5	-1.20281	1	Plasma Membrane	transmembrane receptor
Q9Z2L6	Multiple inositol polyphosphate phosphatase 1	Minpp1	-1.23244	1	Cytoplasm	phosphatase
Q99JY3	GTPase IMAP family member 4	Gimap4	-1.25259	1	Nucleus	Other
Q61152	Tyrosine-protein phosphatase non-receptor type 18	Ptpn18	-1.26297	1	Nucleus	phosphatase
Q5SW19	Clustered mitochondria protein homolog	Cluh	-1.26769	1	Cytoplasm	translation regulator
P24668	Cation-dependent mannose-6-phosphate receptor	M6pr	-1.26803	1	Cytoplasm	transporter
P97478	5-demethoxyubiquinone hydroxylase, mitochondrial	Coq7	-1.28232	1	Cytoplasm	enzyme
P34902	Cytokine receptor common subunit gamma	Il2rg	-1.29404	1	Plasma Membrane	transmembrane receptor
B2RR83	Probable ATP-dependent RNA helicase YTHDC2	Ythdc2	-1.31016	1	Cytoplasm	enzyme
Q149G0	UPF0561 protein C2orf68 homolog		-1.3245	1	other	other
Q6PIU9	AP2 associated kinase 1	Aak1	-1.33839	1	Cytoplasm	kinase
Q91V08	C-type lectin domain family 2 member D	Clec2d	-1.35705	1	Plasma Membrane	transmembrane receptor
Q8BQM4	HEAT repeat-containing protein 3	Heatr3	-1.36669	1	Other	Other
Q8VCN5	Cystathionine gamma-lyase	Cth	-1.37759	1	Cytoplasm	enzyme
P04187	Granzyme B(G,H)	Gzmb	-1.37829	1	Cytoplasm	Peptidase
Q9JI78	Peptide-N(4)-(N-acetyl-beta-glucosaminyl)asparagine amidase	Ngly1	-1.40181	1	Cytoplasm	enzyme
Q9ERN0	Secretory carrier-associated membrane protein 2	Scamp2	-1.41762	1	Cytoplasm	transporter
Q9JI39	ATP-binding cassette sub-family B member 10, mitochondrial	Abcb10	-1.4196	1	Cytoplasm	transporter
P62082	40S ribosomal protein S7	Rps7	-1.42127	1	cytoplasm	Other
Q3TGF2	Protein FAM107B	Fam107b	-1.42516	1	Other	Other
Q8R5J9	PRA1 family protein 3	Arl6ip5	-1.42635	1	Cytoplasm	Other
Q8VCX1	3-oxo-5-beta-steroid 4-dehydrogenase	Akr1d1	-1.4448	1	Cytoplasm	enzyme
Q9DCK4	Zinc finger protein 414	Znf414	-1.44815	1	Other	Other
P31041	T-cell-specific surface glycoprotein CD28	Cd28	-1.45286	1	Plasma Membrane	transmembrane receptor
Q8BR90	UPF0600 protein C5orf51 homolog		-1.45721	1	other	other
P60904	DnaJ homolog subfamily C member 5	Dnajc5	-1.46655	1	Plasma Membrane	Other
Q64516	Glycerol kinase	Gk	-1.47355	1	Cytoplasm	kinase
Q62351	Transferrin receptor protein 1	Tfrc	-1.49295	1	Plasma Membrane	transporter
P97360	Transcription factor ETV6	Etv6	-1.49714	1	Nucleus	transcription regulator
Q8C129	Leucyl-cystinyl aminopeptidase	Lnpep	-1.51398	1	Cytoplasm	Peptidase
Q99LI9	Polyribonucleotide 5-hydroxyl-kinase Clp1	Clp1	-1.57857	1	Nucleus	kinase
Q9D379	Epoxide hydrolase 1	Ephx1	-1.58233	1	Cytoplasm	Peptidase
Q921I9	Exosome complex component RRP41	Exosc4	-1.58577	1	Nucleus	enzyme
Q64511	DNA topoisomerase 2-beta	Top2b	-1.59053	1	Nucleus	enzyme
P83917	Chromobox protein homolog 1	Cbx1	-1.59403	1	Nucleus	transcription regulator
A2ASS6	Titin	Ttn	-1.62219	1	Cytoplasm	kinase
Q8K023	Aldo-keto reductase family 1 member C18	Akr1c18	-1.63343	1	Cytoplasm	enzyme
P12265	Beta-glucuronidase	Gusb	-1.6467	1	Cytoplasm	enzyme
Q8BNW9	Kelch repeat and BTB domain-containing protein 11	Kbtbd11	-1.67658	1	Other	Other
Q5U5Q9	BRCA1-A complex subunit RAP80	Uimc1	-1.68887	1	Nucleus	Other
P51912	Neutral amino acid transporter B(0)	Slc1a5	-1.6976	1	Plasma Membrane	transporter
Q3UDK1	TRAF-type zinc finger domain-containing protein 1	Trafd1	-1.70066	1	Other	other
O88668	Protein CREG1	Creg1	-1.72058	1	Nucleus	transcription regulator
Q9Z0L8	Gamma-glutamyl hydrolase	Ggh	-1.73318	1	Cytoplasm	Peptidase
Q61686	Chromobox protein homolog 5	Cbx5	-1.73924	1	Nucleus	transcription regulator
P11438	Lysosome-associated membrane glycoprotein 1	Lamp1	-1.7485	1	Plasma Membrane	Other
Q3TTA7	E3 ubiquitin-protein ligase CBL-B	Cblb	-1.75786	1	Nucleus	enzyme
Q61545	RNA-binding protein EWS	Ewsr1	-1.77966	1	Nucleus	Other
O89051	Integral membrane protein 2B;BRI2, membrane form;BRI2 intracellular domain;BRI2C, soluble form;Bri23 peptide	Itm2b	-1.78865	1	Plasma Membrane	Other
P13020	Gelsolin	Gsn	-1.79482	1	extracellular space	Other
Q8BZQ7	Anaphase-promoting complex subunit 2	Anapc2	-1.80258	1	Nucleus	Other
Q9DB85	Ribosomal RNA-processing protein 8	Rrp8	-1.80308	2	Nucleus	enzyme
A2A6A1	G patch domain-containing protein 8	Gpatch8	-1.8247	1	Other	Other
Q61133	Glutathione S-transferase theta-2	Gstt2	-1.82947	1	Cytoplasm	enzyme
P63300	Selenoprotein W	Sepw1	-1.83043	1	Cytoplasm	enzyme
Q9CPR7	Suppressor of IKBKE 1	Sike1	-1.83937	1	Cytoplasm	Other
P70429	Ena/VASP-like protein	Evl	-1.87716	1	Plasma Membrane	Other
P37217	Early activation antigen CD69	Cd69	-1.87966	1	Plasma Membrane	transmembrane receptor
Q6ZWY9	Histone H2B type 1-C/E/G;Histone H2B type 1-H;Histone H2B type 2-B;Histone H2B type 1-M	Hist1h2bc;Hist1h2bh;Hist2h2bb;Hist1h2bm	-1.88367	1	other	other
Q9WVF7	DNA polymerase epsilon catalytic subunit A	Pole	-1.88482	1	Nucleus	enzyme
Q18PI6	SLAM family member 5	Cd84	-1.89934	1	Plasma Membrane	Other
Q8CHT6	Protein FAM169B	Fam169b	-1.92662	1	Other	Other
Q8BHN1	Gamma-taxilin	Txlng	-1.93211	1	Nucleus	Other
Q149F1	RNA pseudouridylate synthase domain-containing protein 2	Rpusd2	-1.98516	1	Other	enzyme
Q9D3P8	Plasminogen receptor (KT)	Plgrkt	-2.02121	2	Cytoplasm	other
P56393	Cytochrome c oxidase subunit 7B, mitochondrial	Cox7b	-2.02133	3	Cytoplasm	enzyme
Q8C1Z8	tRNA methyltransferase 10 homolog A	Trmt10a	-2.04349	2	Cytoplasm	enzyme
Q8BUV8	Protein GPR107	Gpr107	-2.05445	1	Plasma Membrane	G-protein coupled receptor
Q9CPW7	Zinc finger matrin-type protein 2	Zmat2	-2.05839	1	Nucleus	Other
Q9QUR7	Peptidyl-prolyl cis-trans isomerase NIMA-interacting 1	Pin1	-2.0839	1	Nucleus	enzyme
P05533	Lymphocyte antigen 6A-2/6E-1	Ly6a	-2.09073	1	Plasma Membrane	Other
Q8CHI8	E1A-binding protein p400	Ep400	-2.11424	2	Nucleus	Other
Q09200	Beta-1,4 N-acetylgalactosaminyltransferase 1	B4galnt1	-2.11483	1	Cytoplasm	enzyme
Q8CGP6	Histone H2A type 1-H;Histone H2A.J;Histone H2A type 1-K;Histone H2A type 1-F;Histone H2A type 3;Histone H2A type 1	Hist1h2ah;H2afj;Hist1h2ak;Hist1h2af;Hist3h2a;Hist1h2ab	-2.1406	1	Nucleus	Other
Q9DCL8	Protein phosphatase inhibitor 2	Ppp1r2	-2.15227	2	Cytoplasm	phosphatase
Q9QY24	Z-DNA-binding protein 1	Zbp1	-2.19023	1	Cytoplasm	Other
P29452	Caspase-1;Caspase-1 subunit p20;Caspase-1 subunit p10	Casp1	-2.21033	1	Cytoplasm	Peptidase
Q9WUR9	Adenylate kinase 4, mitochondrial	Ak4	-2.22943	1	Cytoplasm	kinase
Q8BTW8	CDK5 regulatory subunit-associated protein 1	Cdk5rap1	-2.26169	1	extracellular space	enzyme
Q62388	Serine-protein kinase ATM	Atm	-2.26459	1	Nucleus	kinase
Q9WUI1	Mitogen-activated protein kinase 11	Mapk11	-2.27467	2	Cytoplasm	kinase
Q8K2P7	Sodium-coupled neutral amino acid transporter 1	Slc38a1	-2.2833	1	Plasma Membrane	transporter
Q8C436	Protein-lysine methyltransferase METTL21D	Vcpkmt	-2.28922	1	Cytoplasm	enzyme
Q791T5	Mitochondrial carrier homolog 1	Mtch1	-2.356	1	Cytoplasm	Other
Q9JHJ3	Glycosylated lysosomal membrane protein	Glmp	-2.37428	1	Cytoplasm	transcription regulator
Q8BYM8	Probable cysteine--tRNA ligase, mitochondrial	Cars2	-2.38724	2	Cytoplasm	enzyme
Q5SVQ0	Histone acetyltransferase KAT7	Kat7	-2.40075	2	Nucleus	enzyme
Q01514	Interferon-induced guanylate-binding protein 1	Gbp1	-2.40903	1	Cytoplasm	enzyme
O35242	Protein FAN	Nsmaf	-2.4434	2	cytoplasm	Other
O35215	D-dopachrome decarboxylase	Ddt	-2.44914	1	Cytoplasm	enzyme
Q01965	T-lymphocyte surface antigen Ly-9	Ly9	-2.46056	1	Plasma Membrane	Other
P14069	Protein S100-A6	S100a6	-2.46471	1	Cytoplasm	transporter
Q9Z0E6	Interferon-induced guanylate-binding protein 2	Gbp2	-2.4829	1	Cytoplasm	enzyme
P42228	Signal transducer and activator of transcription 4	Stat4	-2.50948	1	Nucleus	transcription regulator
Q9CQH8	Ribonuclease P protein subunit p14	Rpp14	-2.58385	2	Nucleus	enzyme
Q8BWF2	GTPase IMAP family member 5;GTPase IMAP family member 3	Gimap5;Gimap3	-2.6285	1	Nucleus	Other
P18608	Non-histone chromosomal protein HMG-14	Hmgn1	-2.7775	3	Nucleus	transcription regulator
Q3U6B2	G-protein coupled receptor 183	Gpr183	-2.79432	2	Plasma Membrane	G-protein coupled receptor
E9PZM4	Chromodomain-helicase-DNA-binding protein 2	Chd2	-2.81059	1	Nucleus	enzyme
Q9JJZ6	Krueppel-like factor 13	Klf13	-2.8186	2	Nucleus	transcription regulator
P09602	Non-histone chromosomal protein HMG-17	Hmgn2	-2.83629	1	Nucleus	Other
Q9EPR2	Group XIIA secretory phospholipase A2	Pla2g12a	-2.93448	2	Other	enzyme
Q60876	Eukaryotic translation initiation factor 4E-binding protein 1	Eif4ebp1	-2.98462	1	Cytoplasm	transcription regulator
Q8K2I4	Beta-mannosidase	Manba	-3.07274	1	Cytoplasm	enzyme
P35330	Intercellular adhesion molecule 2	Icam2	-3.13315	1	Plasma Membrane	Other
Q00519	Xanthine dehydrogenase/oxidase;Xanthine dehydrogenase;Xanthine oxidase	Xdh	-3.13593	1	Cytoplasm	enzyme
Q9CYH2	Redox-regulatory protein FAM213A	Fam213a	-3.20456	2	extracellular space	Other
Q80Y55	BSD domain-containing protein 1	Bsdc1	-3.26478	2	Other	Other
Q8BV49	Pyrin and HIN domain-containing protein 1;Pyrin and HIN domain-containing protein 1-like	Pyhin1	-3.35891	1	Nucleus	transcription regulator
Q8R151	NFX1-type zinc finger-containing protein 1	Znfx1	-3.35996	2	Nucleus	transcription regulator
Q8BTJ4	Bis(5-adenosyl)-triphosphatase enpp4	Enpp4	-3.40764	2	Cytoplasm	enzyme
Q6PE54	Probable ATP-dependent RNA helicase DHX40	Dhx40	-3.4385	1	Other	enzyme
Q9CS00	Cactin	Cactin	-3.65817	3	Nucleus	Other
P01837	Ig kappa chain C region		-3.77711	1	extracellular space	other
P30355	Arachidonate 5-lipoxygenase-activating protein	Alox5ap	-3.86714	4	Plasma Membrane	Other
Q03526	Tyrosine-protein kinase ITK/TSK	Itk	-3.87451	2	Cytoplasm	kinase
P01872	Ig mu chain C region	Ighm	-3.93904	2	Plasma Membrane	transmembrance receptor
Q80V42	Carboxypeptidase M	Cpm	-3.97514	3	Plasma Membrane	Peptidase
P45700	Mannosyl-oligosaccharide 1,2-alpha-mannosidase IA	Man1a1	-4.23698	1	Cytoplasm	enzyme
Q8CFV4	Neuritin	Nrn1	-4.42949	4	Cytoplasm	Other
P21981	Protein-glutamine gamma-glutamyltransferase 2	Tgm2	-4.60746	1	Cytoplasm	enzyme
Q60611	DNA-binding protein SATB1	Satb1	-4.66575	1	Nucleus	transcription regulator
O54974	Galectin-7	Lgals7	-4.77249	1	extracellular space	Other
P06795	Multidrug resistance protein 1B;Multidrug resistance protein 1A	Abcb1b;Abcb1a	-4.79675	1	Plasma Membrane	transporter
P21460	Cystatin-C	Cst3	-4.82398	4	extracellular space	Other
Q9D8T0	Protein FAM3A	Fam3a	-4.82398	4	extracellular space	Other
Q8K2Q9	Shootin-1	Kiaa1598	-4.94677	4	Plasma Membrane	Other
Q9R0C8	Guanine nucleotide exchange factor VAV3	Vav3	-4.94761	2	extracellular space	cytokine
Q9DBL7	Bifunctional coenzyme A synthase;Phosphopantetheine adenylyltransferase;Dephospho-CoA kinase	Coasy	-5.00517	1	Cytoplasm	kinase
Q80V03	Uncharacterized aarF domain-containing protein kinase 5	Adck5	-5.04433	2	Cytoplasm	kinase
P32037	Solute carrier family 2, facilitated glucose transporter member 3	Slc2a3	-5.14469	1	Plasma Membrane	transporter
Q91VN4	MICOS complex subunit Mic25	Chchd6	-5.17963	3	Cytoplasm	Other
O54890	Integrin beta-3	Itgb3	-5.26936	4	Plasma Membrane	transmembrane receptor
Q8CF89	TGF-beta-activated kinase 1 and MAP3K7-binding protein 1	Tab1	-5.31145	3	Cytoplasm	enzyme
Q9D757	Death-associated protein-like 1	Dapl1	-5.31899	4	Other	Other
Q9Z108	Double-stranded RNA-binding protein Staufen homolog 1	Stau1	-5.33978	4	Cytoplasm	transporter
P18337	L-selectin	Sell	-5.34232	2	Plasma Membrane	transmembrane receptor
Q61790	Lymphocyte activation gene 3 protein	Lag3	-5.38369	1	Plasma Membrane	transmembrane receptor
Q61703	Inter-alpha-trypsin inhibitor heavy chain H2	Itih2	-5.52011	4	extracellular space	Other
P13609	Serglycin	Srgn	-5.53454	3	Cytoplasm	Other
O89098	Cystatin-F	Cst7	-5.57145	4	extracellular space	Other
Q80V26	Inositol monophosphatase 3	Impad1	-5.62317	3	Cytoplasm	enzyme
P11032	Granzyme A	Gzma	-5.68689	4	Cytoplasm	Peptidase
P43406	Integrin alpha-V;Integrin alpha-V heavy chain;Integrin alpha-V light chain	Itgav	-5.73218	4	Plasma Membrane	transmembrane receptor
P22005	Proenkephalin-A;Synenkephalin;Met-enkephalin;PENK(114-133);PENK(143-184);Met-enkephalin-Arg-Ser-Leu;Leu-enkephalin;PENK(238-259);Met-enkephalin-Arg-Phe	Penk	-5.77806	4	extracellular space	Other
P35441	Thrombospondin-1	Thbs1	-5.996	3	extracellular space	Other
Q9JI48	Placenta-specific gene 8 protein	Plac8	-6.14982	4	Nucleus	Other
Q08761	Vitamin K-dependent protein S	Pros1	-6.19828	3	extracellular space	Other
Q8BGD8	Cytochrome c oxidase assembly factor 6 homolog	Coa6	-6.54778	3	Cytoplasm	Other
Q8VI93	2-5-oligoadenylate synthase 3	Oas3	-6.56464	4	Cytoplasm	enzyme
P14483	H-2 class II histocompatibility antigen, A beta chain;H-2 class II histocompatibility antigen, A-K beta chain	H2-Ab1	-6.73	3	Plasma Membrane	Other
Q9JKP7	DNA polymerase epsilon subunit 3	Pole3	-7.07519	3	Nucleus	enzyme
Q61879	Myosin-10	Myh10	-7.35874	3	Cytoplasm	enzyme
Q8K1I3	Secreted phosphoprotein 24	Spp2	-7.8307	3	extracellular space	Other
P28293	Cathepsin G	Ctsg	-8.55884	4	Cytoplasm	Peptidase

## Sheet: S.Fig2b
	ID	Description	hits	BgRatio	pvalue	p.adjust	qvalue	geneID	Count
mmu00190	mmu00190	Oxidative phosphorylation	493	89/2063	2.35569e-06	0.000448517	0.000424417	COX2/ND4/Cox5a/Atp6v0a2/Cox7c/Cox4i1/Atp5j2/Atp5e/Atp5j/Uqcrh/Atp5k/Uqcr10/Cox6c/Atp5l/Ndufb2/Ndufb5/Ndufb9/Atp5f1/Ndufb7/Uqcrfs1/Uqcrc1/Cyc1/Atp5d/Uqcrc2/Ndufb11/COX1/ND3/Atp6v0d1/Atp5b/Atp5a1/Ndufb6/Atp5c1/Ndufc2/Uqcrq/Atp5o/Ndufb10/Ndufs3/Atp5h/Atp6ap1/Cox7b/Atp6v0d2	41
mmu04612	mmu04612	Antigen processing and presentation	493	32/2063	3.12555e-06	0.000448517	0.000424417	Lgmn/B2m/H2-D1/H2-L/H2-K1/Cd74/H2-T23/Ctsb/Calr/Hspa5/Tap1/Pdia3/Canx/Tap2/Ctss/Cd4/H2-Ab1/Psme2/Psme2b/Ctsl	20
mmu05012	mmu05012	Parkinson's disease	493	88/2063	9.20365e-05	0.00673796	0.00637592	COX2/ND4/Cox5a/Cox7c/Cox4i1/Atp5e/Atp5j/Uqcrh/Uba1/Uqcr10/Cox6c/Ndufb2/Ndufb5/Ndufb9/Atp5f1/Ndufb7/Uqcrfs1/Uqcrc1/Cyc1/Atp5d/Uqcrc2/Ndufb11/COX1/ND3/Atp5b/Atp5a1/Ndufb6/Vdac2/Atp5c1/Ndufc2/Uqcrq/Atp5o/Ndufb10/Ndufs3/Atp5h/Cox7b/Htra2	37
mmu01100	mmu01100	Metabolic pathways	493	452/2063	9.39089e-05	0.00673796	0.00637592	Degs1/Sptlc1/Ddost/Hsd17b12/COX2/ND4/Aldoc/Gusb/Cox5a/Atp6v0a2/Cox7c/Tpi1/Mthfd2/Cox4i1/Eno3/Man2a1/Cpox/Man1a/Acadm/Stt3a/Pold1/Fdft1/Atp5j2/Atp5e/Ctps2/Urod/Sptlc2/Atp5j/Coq7/Uqcrh/Ckb/Atp5k/B4galnt1/Mccc2/Plcg1/Galnt2/Pigs/Selenoi/Impad1/Galnt7/Cept1/Ganab/Coq3/H6pd/Pgp/Galm/Uqcr10/Rpn1/Pcca/Adi1/Cds2/Pccb/Cox6c/Atp5l/Ndufb2/Ndufb5/Ndufb9/Atp5f1/Ndufb7/Uqcrfs1/Uqcrc1/Cyc1/Cndp2/Dpm3/Atp5d/Uqcr…	139
mmu04145	mmu04145	Phagosome	493	68/2063	0.000153704	0.00882263	0.00834858	H2-D1/H2-L/H2-K1/H2-T23/Itgb1/Lamp1/Calr/Atp6v0a2/Tap1/Canx/Tap2/Sec61a1/Tfrc/Ctss/Tuba3a/Tuba3b/Mpo/H2-Ab1/Atp6v0d1/Sec61g/Gm4184/LOC102637269/Tuba1a/Eea1/Atp6ap1/Itgav/Pik3c3/Itgb3/Ctsl/Atp6v0d2	30
mmu04260	mmu04260	Cardiac muscle contraction	493	29/2063	0.000258193	0.0123502	0.0116866	COX2/Cox5a/Cox7c/Cox4i1/Uqcrh/Uqcr10/Atp1a1/Cox6c/Uqcrfs1/Uqcrc1/Cyc1/Uqcrc2/COX1/Atp1b3/Uqcrq/Cox7b	16
mmu05010	mmu05010	Alzheimer's disease	493	93/2063	0.000359083	0.0147224	0.0139313	Capn2/COX2/Cox5a/Cox7c/Cox4i1/Cdk5/Atp5e/Atp5j/Uqcrh/Uqcr10/Rtn4/Cox6c/Ndufb2/Ndufb5/Ndufb9/Atp5f1/Ndufb7/Uqcrfs1/Uqcrc1/Cyc1/Atp5d/Uqcrc2/Rtn3/Ndufb11/COX1/Atp5b/Ncstn/Atp5a1/Ndufb6/Atp5c1/Ndufc2/Uqcrq/Atp5o/Ndufb10/Ndufs3/Atp5h/Cox7b	37
mmu04514	mmu04514	Cell adhesion molecules (CAMs)	493	25/2063	0.00051827	0.0185929	0.0175939	H2-D1/H2-L/H2-K1/H2-T23/Itgb1/Icam1/Itgb7/Itga6/Cd4/H2-Ab1/Itgav/Pecam1/Alcam/Cd274	14
mmu04141	mmu04141	Protein processing in endoplasmic reticulum	493	95/2063	0.00058855	0.0187682	0.0177598	Capn2/Prkcsh/Ddost/Hsp90b1/P4hb/Calr/Hspa5/Pdia3/Canx/Man1a/Stt3a/Erp29/Sec61a1/Bag1/Ssr4/Uggt1/Ganab/Derl2/Txndc5/Rpn1/Dnajb11/Ssr1/Lman2/Dnajc10/Ssr3/Sil1/Dnajb12/Sec61g/Gm4184/LOC102637269/Ero1l/Dnajc3/Hspbp1/Lman1/Ngly1/Hyou1/Ubqln2	37
mmu04512	mmu04512	ECM-receptor interaction	493	2063-07-01	0.00101526	0.029138	0.0275723	Itgb1/Itgb7/Cd47/Itga6/Itgav/Itgb3	6
mmu00130	mmu00130	Ubiquinone and other terpenoid-quinone biosynthesis	493	2063-04-01	0.00323114	0.0794198	0.0751524	Coq7/Vkorc1l1/Coq3/Vkorc1	4
mmu05202	mmu05202	Transcriptional misregulation in cancer	493	47/2063	0.00332069	0.0794198	0.0751524	Itgb7/Etv6/Ewsr1/Bcl2l1/Bcl11b/Mpo/Fus/Hist1h3f/Hist1h3e/Hist1h3d/Hist1h3c/Hist1h3b/Hist2h3c2/Hist2h3c1/Hist2h3b/Pml/Ccnt1/Gzmb/Cdkn1b/Foxo1	20
mmu05144	mmu05144	Malaria	493	2063-06-01	0.00369445	0.0815621	0.0771796	Icam1/Myd88/Tgfb1/Cd81/Pecam1	5
mmu04142	mmu04142	Lysosome	493	55/2063	0.00526682	0.10797	0.102168	Lgmn/Ctsb/Lamp1/Gusb/Atp6v0a2/Ctsa/Ctse/Lipa/Ctss/Tpp1/Ap1g1/Hexa/Atp6v0d1/Igf2r/Atp6ap1/Npc2/Ctsg/Ppt2/Ctsl/Ctsw/Atp6v0d2/Nagpa	22
mmu04940	mmu04940	Type I diabetes mellitus	493	2063-11-01	0.00566058	0.108306	0.102486	H2-D1/H2-L/H2-K1/H2-T23/Hspd1/H2-Ab1/Gzmb	7
mmu05321	mmu05321	Inflammatory bowel disease (IBD)	493	14/2063	0.00753794	0.135212	0.127947	Il2rg/Smad2/Tgfb1/H2-Ab1/Stat3/Il4ra/Rorc/Il17f	8
mmu04976	mmu04976	Bile secretion	493	2063-12-01	0.0108206	0.182677	0.172861	Car2/Nceh1/Atp1a1/Ephx1/Abcb1b/Abcb1a/Atp1b3	7
mmu04640	mmu04640	Hematopoietic cell lineage	493	15/2063	0.0128307	0.202769	0.191873	Cd5/Cd9/Itga6/Tfrc/Cd4/H2-Ab1/Itgb3/Il4ra	8
mmu00512	mmu00512	Mucin type O-glycan biosynthesis	493	2063-03-01	0.013584	0.202769	0.191873	Galnt2/Galnt7/Galnt1	3
mmu05320	mmu05320	Autoimmune thyroid disease	493	2063-10-01	0.0155432	0.202769	0.191873	H2-D1/H2-L/H2-K1/H2-T23/H2-Ab1/Gzmb	6
mmu05330	mmu05330	Allograft rejection	493	2063-10-01	0.0155432	0.202769	0.191873	H2-D1/H2-L/H2-K1/H2-T23/H2-Ab1/Gzmb	6
mmu05332	mmu05332	Graft-versus-host disease	493	2063-10-01	0.0155432	0.202769	0.191873	H2-D1/H2-L/H2-K1/H2-T23/H2-Ab1/Gzmb	6
mmu04060	mmu04060	Cytokine-cytokine receptor interaction	493	13/2063	0.0186951	0.233283	0.220748	Tnfrsf18/Il2rg/Ccr7/Tgfb1/Pf4/Il4ra/Il17f	7
mmu02010	mmu02010	ABC transporters	493	2063-08-01	0.0223115	0.264797	0.250569	Tap1/Tap2/Abcb7/Abcb1b/Abcb1a	5
mmu04932	mmu04932	Non-alcoholic fatty liver disease (NAFLD)	493	79/2063	0.0230659	0.264797	0.250569	COX2/Cox5a/Cox7c/Cox4i1/Uqcrh/Akt2/Uqcr10/Cox6c/Ndufb2/Ndufb5/Ndufb9/Ndufb7/Uqcrfs1/Uqcrc1/Cyc1/Uqcrc2/Ndufb11/Pik3cd/Prkag1/COX1/Tgfb1/Ndufb6/Ndufc2/Uqcrq/Ndufb10/Ndufs3/Cox7b	27
mmu00510	mmu00510	N-Glycan biosynthesis	493	14/2063	0.0298523	0.318649	0.301528	Ddost/Man2a1/Man1a/Stt3a/Ganab/Rpn1/Dpm3	7
mmu03060	mmu03060	Protein export	493	17/2063	0.0306786	0.318649	0.301528	Hspa5/Sec61a1/Spcs1/Sec11a/Sec61g/Gm4184/LOC102637269/Spcs2	8
mmu04659	mmu04659	Th17 cell differentiation	493	46/2063	0.0310877	0.318649	0.301528	Il27ra/Il2rg/Nfatc2/Plcg1/Smad2/Mapk11/Tgfb1/Cd4/H2-Ab1/Stat3/Stat5a/Stat5b/Nfkbib/Il4ra/Rorc/Il17f/Nfkbia	17
mmu05016	mmu05016	Huntington's disease	493	110/2063	0.0322526	0.31919	0.302039	COX2/Cox5a/Cox7c/Cox4i1/Tgm2/Atp5e/Atp5j/Uqcrh/Uqcr10/Cox6c/Ndufb2/Ndufb5/Ndufb9/Atp5f1/Ndufb7/Uqcrfs1/Uqcrc1/Cyc1/Atp5d/Uqcrc2/Ndufb11/COX1/Tfam/Atp5b/Atp5a1/Ndufb6/Vdac2/Atp5c1/Ndufc2/Uqcrq/Atp5o/Ndufb10/Ndufs3/Atp5h/Cox7b	35
mmu04610	mmu04610	Complement and coagulation cascades	493	2063-02-01	0.0570196	0.542665	0.513507	F13a1/Fgg	2
mmu04614	mmu04614	Renin-angiotensin system	493	2063-07-01	0.0605062	0.542665	0.513507	Ctsa/Lnpep/Atp6ap2/Ctsg	4
mmu04978	mmu04978	Mineral absorption	493	2063-07-01	0.0605062	0.542665	0.513507	Atp2b1/Atp1a1/Atp1b3/Mt1	4
mmu05412	mmu05412	Arrhythmogenic right ventricular cardiomyopathy (ARVC)	493	13/2063	0.0656607	0.571049	0.540366	Itgb1/Itgb7/Itga6/Tcf7/Itgav/Itgb3	6
mmu00620	mmu00620	Pyruvate metabolism	493	23/2063	0.0747379	0.630876	0.596978	Dld/Ldha/Mdh2/Pkm/Acyp1/Fh1/Grhpr/Me2/Glo1	9
mmu04217	mmu04217	Necroptosis	493	66/2063	0.0855059	0.647619	0.612821	Capn2/Sqstm1/Hist3h2a/Hist1h2af/Hist1h2ah/Hist1h2ak/H2afj/Chmp4b/Ppia/Glud1/Stat3/Stat5a/Stat5b/Tradd/Ripk1/Vdac2/Hist2h2ac/Hist2h2aa2/Hist2h2aa1/Chmp5/Pycard	21
mmu04970	mmu04970	Salivary secretion	493	17/2063	0.086779	0.647619	0.612821	Atp2b1/Lyz2/Lyz1/Atp1a1/Atp1b3/Cst3/Atp2b4	7
mmu04933	mmu04933	AGE-RAGE signaling pathway in diabetic complications	493	34/2063	0.0891403	0.647619	0.612821	Icam1/Akt2/Plcg1/Smad2/Mapk11/Pik3cd/Tgfb1/Stat3/Stat5a/Stat5b/Cdkn1b/Foxo1	12
mmu00440	mmu00440	Phosphonate and phosphinate metabolism	493	2063-05-01	0.0919771	0.647619	0.612821	Selenoi/Cept1/Pcyt2	3
mmu05150	mmu05150	Staphylococcus aureus infection	493	2063-05-01	0.0919771	0.647619	0.612821	Icam1/H2-Ab1/Fgg	3
mmu00600	mmu00600	Sphingolipid metabolism	493	14/2063	0.092517	0.647619	0.612821	Degs1/Sptlc1/Sptlc2/Smpd4/Cers2/Cers5	6
mmu04979	mmu04979	Cholesterol metabolism	493	14/2063	0.092517	0.647619	0.612821	Lrpap1/Nceh1/Lipa/Vdac2/Stard3/Npc2	6
mmu00100	mmu00100	Steroid biosynthesis	493	2063-08-01	0.0987009	0.674456	0.638216	Fdft1/Lipa/Cyp51/Sqle	4
mmu00564	mmu00564	Glycerophospholipid metabolism	493	21/2063	0.104296	0.680293	0.643739	Lypla1/Gpd2/Selenoi/Cept1/Cds2/Pcyt2/Lypla2/Pla2g16	8
mmu05323	mmu05323	Rheumatoid arthritis	493	21/2063	0.104296	0.680293	0.643739	Icam1/Atp6v0a2/Tgfb1/H2-Ab1/Atp6v0d1/Atp6ap1/Ctsl/Atp6v0d2	8
mmu05145	mmu05145	Toxoplasmosis	493	35/2063	0.107588	0.686171	0.649302	Itgb1/Myd88/Irgm1/Akt2/Itga6/Bcl2l1/Mapk11/Tgfb1/H2-Ab1/Stat3/Nfkbib/Nfkbia	12
mmu05221	mmu05221	Acute myeloid leukemia	493	25/2063	0.118907	0.741875	0.702012	Akt2/Pik3cd/Mpo/Stat3/Stat5a/Stat5b/Tcf7/Pml/Eif4ebp1	9
mmu04630	mmu04630	Jak-STAT signaling pathway	493	29/2063	0.13121	0.801219	0.758168	Il27ra/Stam2/Il2rg/Akt2/Bcl2l1/Pik3cd/Stat3/Stat5a/Stat5b/Il4ra	10
mmu00910	mmu00910	Nitrogen metabolism	493	2063-03-01	0.143891	0.833853	0.789048	Car2/Glud1	2
mmu00565	mmu00565	Ether lipid metabolism	493	2063-09-01	0.145271	0.833853	0.789048	Selenoi/Cept1/Pafah1b3/Pla2g16	4
mmu04964	mmu04964	Proximal tubule bicarbonate reclamation	493	2063-09-01	0.145271	0.833853	0.789048	Car2/Atp1a1/Glud1/Atp1b3	4
mmu04658	mmu04658	Th1 and Th2 cell differentiation	493	37/2063	0.150649	0.839389	0.794287	Rbpj/Il2rg/Nfatc2/Plcg1/Mapk11/Cd4/H2-Ab1/Stat5a/Stat5b/Nfkbib/Il4ra/Nfkbia	12
mmu04672	mmu04672	Intestinal immune network for IgA production	493	2063-06-01	0.152084	0.839389	0.794287	Itgb7/Tgfb1/H2-Ab1	3
mmu00630	mmu00630	Glyoxylate and dicarboxylate metabolism	493	16/2063	0.160775	0.851306	0.805563	Pgp/Pcca/Pccb/Dld/Mdh2/Grhpr	6
mmu00562	mmu00562	Inositol phosphate metabolism	493	23/2063	0.161392	0.851306	0.805563	Tpi1/Plcg1/Inppl1/Impad1/Minpp1/Pik3cd/Isyna1/Pik3c3	8
mmu00010	mmu00010	Glycolysis / Gluconeogenesis	493	38/2063	0.175108	0.851306	0.805563	Aldoc/Tpi1/Eno3/Galm/Pgam1/Minpp1/Dld/Ldha/Pfkl/Pkm/Pgm2/Pfkp	12
mmu00980	mmu00980	Metabolism of xenobiotics by cytochrome P450	493	13/2063	0.178479	0.851306	0.805563	Gsto1/Ephx1/Cyp2s1/Cbr1/Gstk1	5
mmu04966	mmu04966	Collecting duct acid secretion	493	13/2063	0.178479	0.851306	0.805563	Car2/Atp6v0a2/Slc12a7/Atp6v0d1/Atp6v0d2	5
mmu00030	mmu00030	Pentose phosphate pathway	493	20/2063	0.179802	0.851306	0.805563	Aldoc/H6pd/Pfkl/Pgls/Pgm2/Pfkp/Rgn	7
mmu05140	mmu05140	Leishmaniasis	493	20/2063	0.179802	0.851306	0.805563	Itgb1/Myd88/Mapk11/Tgfb1/H2-Ab1/Nfkbib/Nfkbia	7
mmu05410	mmu05410	Hypertrophic cardiomyopathy (HCM)	493	20/2063	0.179802	0.851306	0.805563	Itgb1/Itgb7/Itga6/Prkag1/Tgfb1/Itgav/Itgb3	7
mmu05152	mmu05152	Tuberculosis	493	57/2063	0.18094	0.851306	0.805563	Cd74/Lamp1/Atp6v0a2/Myd88/Hspd1/Malt1/Akt2/Mapk11/Ctss/Tgfb1/H2-Ab1/Atp6v0d1/Tradd/Eea1/Atp6ap1/Pik3c3/Atp6v0d2	17
mmu05340	mmu05340	Primary immunodeficiency	493	2063-10-01	0.198495	0.90801	0.859221	Tap1/Il2rg/Tap2/Cd4	4
mmu04918	mmu04918	Thyroid hormone synthesis	493	17/2063	0.201137	0.90801	0.859221	Alb/Hsp90b1/Hspa5/Canx/Atp1a1/Atp1b3	6
mmu04062	mmu04062	Chemokine signaling pathway	493	58/2063	0.202483	0.90801	0.859221	Vav1/Ccr7/Gng2/Akt2/Pxn/Gng12/Rasgrp2/Pik3cd/Stat3/Stat5b/Crkl/Nfkbib/Arrb2/Ptk2b/Arrb1/Pf4/Nfkbia	17
mmu00140	mmu00140	Steroid hormone biosynthesis	493	2063-07-01	0.220768	0.974776	0.922399	Hsd17b12/Comt/Cyp11a1	3
mmu05204	mmu05204	Chemical carcinogenesis	493	14/2063	0.226236	0.98283	0.93002	Gsto1/Ephx1/Cbr1/Nat2/Gstk1	5
mmu00232	mmu00232	Caffeine metabolism	493	2063-01-01	0.238972	0.98283	0.93002	Nat2	1
mmu00601	mmu00601	Glycosphingolipid biosynthesis - lacto and neolacto series	493	2063-01-01	0.238972	0.98283	0.93002	B3gnt2	1
mmu00514	mmu00514	Other types of O-glycan biosynthesis	493	2063-04-01	0.243139	0.98283	0.93002	Poglut1/Colgalt1	2
mmu00531	mmu00531	Glycosaminoglycan degradation	493	2063-04-01	0.243139	0.98283	0.93002	Gusb/Hexa	2
mmu05143	mmu05143	African trypanosomiasis	493	2063-04-01	0.243139	0.98283	0.93002	Icam1/Myd88	2
mmu04973	mmu04973	Carbohydrate digestion and absorption	493	2063-11-01	0.256419	0.999985	0.946254	Akt2/Atp1a1/Pik3cd/Atp1b3	4
mmu05222	mmu05222	Small cell lung cancer	493	26/2063	0.267563	0.999985	0.946254	Itgb1/Akt2/Itga6/Bcl2l1/Pik3cd/Itgav/Cdkn1b/Nfkbia	8
mmu04130	mmu04130	SNARE interactions in vesicular transport	493	15/2063	0.277172	0.999985	0.946254	Gosr2/Stx8/Stx4a/Snap29/Stx6	5
mmu05166	mmu05166	HTLV-I infection	493	89/2063	0.280804	0.999985	0.946254	H2-D1/H2-L/H2-K1/H2-T23/Icam1/Calr/Il2rg/Canx/Pold1/Nfatc2/Akt2/Smad2/Bcl2l1/Pold2/Pik3cd/Tgfb1/H2-Ab1/Stat5a/Stat5b/Vdac2/Vac14/Anapc5/Crtc3/Nfkbia	24
mmu04925	mmu04925	Aldosterone synthesis and secretion	493	19/2063	0.290666	0.999985	0.946254	Atp2b1/Camk1d/Atp1a1/Atp1b3/Atp2b4/Cyp11a1	6
mmu03410	mmu03410	Base excision repair	493	2063-08-01	0.294008	0.999985	0.946254	Pold1/Pold2/Xrcc1	3
mmu04920	mmu04920	Adipocytokine signaling pathway	493	23/2063	0.300022	0.999985	0.946254	Akt2/Prkag1/Stat3/Tradd/Nfkbib/Acsl3/Nfkbia	7
mmu05322	mmu05322	Systemic lupus erythematosus	493	66/2063	0.300042	0.999985	0.946254	Hist3h2a/Hist1h2af/Hist1h2ah/Hist1h2ak/H2afj/H2-Ab1/Hist1h3f/Hist1h3e/Hist1h3d/Hist1h3c/Hist1h3b/Hist2h3c2/Hist2h3c1/Hist2h3b/Hist2h2ac/Hist2h2aa2/Hist2h2aa1/Ctsg	18
mmu03440	mmu03440	Homologous recombination	493	2063-12-01	0.317084	0.999985	0.946254	Pold1/Pold2/Ssbp1/Babam1	4
mmu05206	mmu05206	MicroRNAs in cancer	493	43/2063	0.32056	0.999985	0.946254	Kif23/Marcks/Slc7a1/Pdcd4/Plcg1/Abcb1b/Dnmt1/Abcb1a/Stat3/Crkl/Cdkn1b/Itgb3	12
mmu04623	mmu04623	Cytosolic DNA-sensing pathway	493	20/2063	0.338179	0.999985	0.946254	Nfkbib/Ripk1/Polr3c/Pycard/Aim2/Nfkbia	6
mmu05414	mmu05414	Dilated cardiomyopathy (DCM)	493	20/2063	0.338179	0.999985	0.946254	Itgb1/Itgb7/Itga6/Tgfb1/Itgav/Itgb3	6
mmu05416	mmu05416	Viral myocarditis	493	20/2063	0.338179	0.999985	0.946254	H2-D1/H2-L/H2-K1/H2-T23/Icam1/H2-Ab1	6
mmu00563	mmu00563	Glycosylphosphatidylinositol (GPI)-anchor biosynthesis	493	2063-05-01	0.343914	0.999985	0.946254	Pigs/Pigk	2
mmu00604	mmu00604	Glycosphingolipid biosynthesis - ganglio series	493	2063-05-01	0.343914	0.999985	0.946254	B4galnt1/Hexa	2
mmu04657	mmu04657	IL-17 signaling pathway	493	28/2063	0.3471	0.999985	0.946254	Hsp90b1/Mapk11/Tradd/Srsf1/S100a9/Anapc5/Il17f/Nfkbia	8
mmu05165	mmu05165	Human papillomavirus infection	493	84/2063	0.348157	0.999985	0.946254	H2-D1/H2-L/H2-K1/H2-T23/Itgb1/Atp6v0a2/Itgb7/Rbpj/Akt2/Itga6/Csnk1a1/Pxn/Pik3cd/Pkm/Tcf7/Tradd/Itgav/Cdkn1b/Isg15/Foxo1/Itgb3/Eif4ebp1	22
mmu01200	mmu01200	Carbon metabolism	493	76/2063	0.349907	0.999985	0.946254	Aldoc/Tpi1/Eno3/Acadm/H6pd/Pgp/Pcca/Pccb/Pgam1/Dld/Mdh2/Pfkl/Glud1/Pkm/Fh1/Me2/Pgls/Dlst/Pfkp/Rgn	20
mmu05220	mmu05220	Chronic myeloid leukemia	493	36/2063	0.35117	0.999985	0.946254	Akt2/Bcl2l1/Pik3cd/Ctbp1/Tgfb1/Stat5a/Stat5b/Crkl/Cdkn1b/Nfkbia	10
mmu05168	mmu05168	Herpes simplex infection	493	68/2063	0.351398	0.999985	0.946254	H2-D1/H2-L/H2-K1/Cd74/H2-T23/Tap1/Myd88/Tap2/Ifih1/Srsf5/H2-Ab1/Nfkbib/Pml/Srsf1/Taf6/Ifit1/Oas3/Nfkbia	18
mmu05418	mmu05418	Fluid shear stress and atherosclerosis	493	44/2063	0.352818	0.999985	0.946254	Gsto1/Hsp90b1/Icam1/Akt2/Sqstm1/Mapk11/Keap1/Pik3cd/Itgav/Pecam1/Itgb3/Ctsl	12
mmu05162	mmu05162	Measles	493	52/2063	0.353091	0.999985	0.946254	Myd88/Il2rg/Akt2/Ifih1/Pik3cd/Sh2d1a/Stat3/Stat5a/Stat5b/Nfkbib/Slamf1/Cdkn1b/Oas3/Nfkbia	14
mmu04330	mmu04330	Notch signaling pathway	493	2063-09-01	0.368377	0.999985	0.946254	Rbpj/Ctbp1/Ncstn	3
mmu04210	mmu04210	Apoptosis	493	69/2063	0.377757	0.999985	0.946254	Capn2/Casp6/Dffa/Ctsb/Akt2/Bcl2l1/Pik3cd/Ctss/Tuba3a/Tuba3b/Tuba1a/Tradd/Ripk1/Gzmb/Htra2/Ctsl/Ctsw/Nfkbia	18
mmu03430	mmu03430	Mismatch repair	493	13/2063	0.378686	0.999985	0.946254	Pold1/Pold2/Msh6/Ssbp1	4
mmu00062	mmu00062	Fatty acid elongation	493	17/2063	0.383805	0.999985	0.946254	Hsd17b12/Hacd2/Elovl5/Acaa2/Ppt2	5
mmu04068	mmu04068	FoxO signaling pathway	493	41/2063	0.386564	0.999985	0.946254	Akt2/Smad2/Mapk11/Pik3cd/Prkag1/Tgfb1/Stat3/Ccnb1/Cdkn1b/Foxo1/Setd7	11
mmu04650	mmu04650	Natural killer cell mediated cytotoxicity	493	41/2063	0.386564	0.999985	0.946254	H2-D1/H2-K1/H2-T23/Icam1/Vav1/Nfatc2/Plcg1/Pik3cd/Sh2d1a/Ptk2b/Gzmb	11
mmu05230	mmu05230	Central carbon metabolism in cancer	493	29/2063	0.388053	0.999985	0.946254	Akt2/Pgam1/Slc7a5/Pik3cd/Ldha/Pfkl/Pkm/Pfkp	8
mmu00591	mmu00591	Linoleic acid metabolism	493	2063-02-01	0.420925	0.999985	0.946254	Pla2g16	1
mmu04977	mmu04977	Vitamin digestion and absorption	493	2063-02-01	0.420925	0.999985	0.946254	Lmbrd1	1
mmu05310	mmu05310	Asthma	493	2063-02-01	0.420925	0.999985	0.946254	H2-Ab1	1
mmu04662	mmu04662	B cell receptor signaling pathway	493	34/2063	0.426447	0.999985	0.946254	Vav1/Malt1/Nfatc2/Akt2/Inppl1/Pik3cd/Nfkbib/Cd81/Nfkbia	9
mmu05226	mmu05226	Gastric cancer	493	34/2063	0.426447	0.999985	0.946254	Akt2/Smad2/Csnk1a1/Pik3cd/Tgfb1/Abcb1b/Abcb1a/Tcf7/Cdkn1b	9
mmu04218	mmu04218	Cellular senescence	493	63/2063	0.437422	0.999985	0.946254	Capn2/H2-D1/H2-L/H2-K1/H2-T23/Nfatc2/Akt2/Smad2/Sqstm1/Mapk11/Pik3cd/Tgfb1/Vdac2/Ccnb1/Foxo1/Eif4ebp1	16
mmu00052	mmu00052	Galactose metabolism	493	14/2063	0.439667	0.999985	0.946254	Galm/Pfkl/Pgm2/Pfkp	4
mmu00260	mmu00260	Glycine, serine and threonine metabolism	493	14/2063	0.439667	0.999985	0.946254	Pgam1/Dld/Grhpr/Gatm	4
mmu00760	mmu00760	Nicotinate and nicotinamide metabolism	493	2063-06-01	0.439828	0.999985	0.946254	Nt5c3b/Nt5c3	2
mmu00983	mmu00983	Drug metabolism - other enzymes	493	2063-10-01	0.441184	0.999985	0.946254	Gusb/Uck2/Nat2	3
mmu04960	mmu04960	Aldosterone-regulated sodium reabsorption	493	2063-10-01	0.441184	0.999985	0.946254	Atp1a1/Pik3cd/Atp1b3	3
mmu04926	mmu04926	Relaxin signaling pathway	493	39/2063	0.460119	0.999985	0.946254	Gng2/Akt2/Smad2/Gng12/Mapk11/Pik3cd/Tgfb1/Arrb2/Arrb1/Nfkbia	10
mmu05167	mmu05167	Kaposi's sarcoma-associated herpesvirus infection	493	64/2063	0.465891	0.999985	0.946254	H2-D1/H2-L/H2-K1/H2-T23/Icam1/Gng2/Nfatc2/Akt2/Plcg1/Gng12/Mapk11/Pik3cd/Stat3/Tradd/Pik3c3/Nfkbia	16
mmu04012	mmu04012	ErbB signaling pathway	493	31/2063	0.469995	0.999985	0.946254	Akt2/Plcg1/Pik3cd/Stat5a/Stat5b/Crkl/Cdkn1b/Eif4ebp1	8
mmu04064	mmu04064	NF-kappa B signaling pathway	493	31/2063	0.469995	0.999985	0.946254	Icam1/Myd88/Malt1/Plcg1/Bcl2l1/Tradd/Ripk1/Nfkbia	8
mmu05164	mmu05164	Influenza A	493	56/2063	0.474621	0.999985	0.946254	Icam1/Myd88/Akt2/Ifih1/Mapk11/Pik3cd/H2-Ab1/Nfkbib/Pml/Hnrnpul1/Dnajc3/Pycard/Oas3/Nfkbia	14
mmu04917	mmu04917	Prolactin signaling pathway	493	23/2063	0.48217	0.999985	0.946254	Akt2/Mapk11/Pik3cd/Stat3/Stat5a/Stat5b	6
mmu04666	mmu04666	Fc gamma R-mediated phagocytosis	493	40/2063	0.496088	0.999985	0.946254	Marcks/Vav1/Akt2/Plcg1/Inppl1/Pik3cd/Gsn/Crkl/Arf6/Scin	10
mmu04919	mmu04919	Thyroid hormone signaling pathway	493	36/2063	0.502729	0.999985	0.946254	Akt2/Plcg1/Atp1a1/Pik3cd/Atp1b3/Pfkp/Itgav/Foxo1/Itgb3	9
mmu00860	mmu00860	Porphyrin and chlorophyll metabolism	493	2063-11-01	0.510471	0.999985	0.946254	Gusb/Cpox/Urod	3
mmu04340	mmu04340	Hedgehog signaling pathway	493	2063-11-01	0.510471	0.999985	0.946254	Csnk1a1/Arrb2/Arrb1	3
mmu01212	mmu01212	Fatty acid metabolism	493	28/2063	0.51858	0.999985	0.946254	Hsd17b12/Acadm/Hacd2/Elovl5/Acaa2/Acsl3/Ppt2	7
mmu00590	mmu00590	Arachidonic acid metabolism	493	2063-07-01	0.527452	0.999985	0.946254	Cbr1/Pla2g16	2
mmu04740	mmu04740	Olfactory transduction	493	2063-07-01	0.527452	0.999985	0.946254	Arrb2/Arrb1	2
mmu04974	mmu04974	Protein digestion and absorption	493	2063-07-01	0.527452	0.999985	0.946254	Atp1a1/Atp1b3	2
mmu04723	mmu04723	Retrograde endocannabinoid signaling	493	58/2063	0.534551	0.999985	0.946254	ND4/Gng2/Ndufb2/Ndufb5/Ndufb9/Ndufb7/Gng12/Mapk11/Ndufb11/ND3/Ndufb6/Ndufc2/Ndufb10/Ndufs3	14
mmu04360	mmu04360	Axon guidance	493	37/2063	0.539812	0.999985	0.946254	Ilk/Itgb1/Cdk5/Nfatc2/Plcg1/Ablim1/Sema4d/Pik3cd/Sema4a	9
mmu04670	mmu04670	Leukocyte transendothelial migration	493	37/2063	0.539812	0.999985	0.946254	Itgb1/Icam1/Vav1/Plcg1/Pxn/Mapk11/Pik3cd/Ptk2b/Pecam1	9
mmu00640	mmu00640	Propanoate metabolism	493	20/2063	0.540175	0.999985	0.946254	Acadm/Pcca/Pccb/Dld/Ldha	5
mmu04972	mmu04972	Pancreatic secretion	493	20/2063	0.540175	0.999985	0.946254	Atp2b1/Car2/Atp1a1/Atp1b3/Atp2b4	5
mmu00051	mmu00051	Fructose and mannose metabolism	493	16/2063	0.554981	0.999985	0.946254	Aldoc/Tpi1/Pfkl/Pfkp	4
mmu03320	mmu03320	PPAR signaling pathway	493	16/2063	0.554981	0.999985	0.946254	Ilk/Acadm/Fabp5/Acsl3	4
mmu04216	mmu04216	Ferroptosis	493	16/2063	0.554981	0.999985	0.946254	Gpx4/Tfrc/Vdac2/Acsl3	4
mmu00471	mmu00471	D-Glutamine and D-glutamate metabolism	493	2063-03-01	0.559442	0.999985	0.946254	Glud1	1
mmu00533	mmu00533	Glycosaminoglycan biosynthesis - keratan sulfate	493	2063-03-01	0.559442	0.999985	0.946254	B3gnt2	1
mmu00603	mmu00603	Glycosphingolipid biosynthesis - globo and isoglobo series	493	2063-03-01	0.559442	0.999985	0.946254	Hexa	1
mmu04080	mmu04080	Neuroactive ligand-receptor interaction	493	2063-03-01	0.559442	0.999985	0.946254	Ctsg	1
mmu05160	mmu05160	Hepatitis C	493	42/2063	0.565872	0.999985	0.946254	Akt2/Mapk11/Pik3cd/Stat3/Tradd/Ripk1/Cd81/Ifit1/Oas3/Nfkbia	10
mmu04070	mmu04070	Phosphatidylinositol signaling system	493	25/2063	0.572832	0.999985	0.946254	Plcg1/Inppl1/Impad1/Cds2/Pik3cd/Pik3c3	6
mmu04370	mmu04370	VEGF signaling pathway	493	25/2063	0.572832	0.999985	0.946254	Nfatc2/Akt2/Plcg1/Pxn/Mapk11/Pik3cd	6
mmu01040	mmu01040	Biosynthesis of unsaturated fatty acids	493	2063-12-01	0.574933	0.999985	0.946254	Hsd17b12/Hacd2/Elovl5	3
mmu04923	mmu04923	Regulation of lipolysis in adipocytes	493	2063-12-01	0.574933	0.999985	0.946254	Akt2/Pik3cd/Pla2g16	3
mmu04380	mmu04380	Osteoclast differentiation	493	38/2063	0.575822	0.999985	0.946254	Junb/Nfatc2/Akt2/Sqstm1/Mapk11/Pik3cd/Tgfb1/Itgb3/Nfkbia	9
mmu04550	mmu04550	Signaling pathways regulating pluripotency of stem cells	493	21/2063	0.58822	0.999985	0.946254	Akt2/Smad2/Mapk11/Pik3cd/Stat3	5
mmu04727	mmu04727	GABAergic synapse	493	17/2063	0.60765	0.999985	0.946254	Nsf/Gng2/Slc38a1/Gng12	4
mmu05032	mmu05032	Morphine addiction	493	17/2063	0.60765	0.999985	0.946254	Gng2/Gng12/Arrb2/Arrb1	4
mmu01521	mmu01521	EGFR tyrosine kinase inhibitor resistance	493	26/2063	0.615108	0.999985	0.946254	Akt2/Plcg1/Bcl2l1/Pik3cd/Stat3/Eif4ebp1	6
mmu05223	mmu05223	Non-small cell lung cancer	493	26/2063	0.615108	0.999985	0.946254	Akt2/Plcg1/Pik3cd/Stat3/Stat5a/Stat5b	6
mmu00240	mmu00240	Pyrimidine metabolism	493	44/2063	0.631355	0.999985	0.946254	Pold1/Nudt2/Ctps2/Pold2/Rrm2/Nt5c3b/Uck2/Nt5c3/Polr3c/Dhodh	10
mmu04066	mmu04066	HIF-1 signaling pathway	493	44/2063	0.631355	0.999985	0.946254	Eno3/Akt2/Plcg1/Tfrc/Pik3cd/Ldha/Pfkl/Stat3/Cdkn1b/Eif4ebp1	10
mmu00230	mmu00230	Purine metabolism	493	66/2063	0.63752	0.999985	0.946254	Pold1/Nudt2/Enpp4/Pold2/Rrm2/Pkm/Nt5c3b/Nt5c3/Pgm2/Polr3c/Ampd3/Pde6d/Adssl1/Dguok/Pde5a	15
mmu01524	mmu01524	Platinum drug resistance	493	31/2063	0.637873	0.999985	0.946254	Gsto1/Top2a/Akt2/Bcl2l1/Pik3cd/Msh6/Top2b	7
mmu04622	mmu04622	RIG-I-like receptor signaling pathway	493	31/2063	0.637873	0.999985	0.946254	Ifih1/Mapk11/Tradd/Nfkbib/Ripk1/Isg15/Nfkbia	7
mmu04621	mmu04621	NOD-like receptor signaling pathway	493	62/2063	0.646657	0.999985	0.946254	Ctsb/Myd88/Bcl2l1/Panx1/Trpv2/Mapk11/Nfkbib/Ripk1/Vdac2/Erbin/Pycard/Oas3/Aim2/Nfkbia	14
mmu00270	mmu00270	Cysteine and methionine metabolism	493	27/2063	0.654937	0.999985	0.946254	Adi1/Apip/Mtr/Ldha/Mdh2/Dnmt1	6
mmu04620	mmu04620	Toll-like receptor signaling pathway	493	27/2063	0.654937	0.999985	0.946254	Myd88/Akt2/Mapk11/Pik3cd/Ripk1/Nfkbia	6
mmu00330	mmu00330	Arginine and proline metabolism	493	18/2063	0.656321	0.999985	0.946254	Ckb/Cndp2/Oat/Gatm	4
mmu05161	mmu05161	Hepatitis B	493	58/2063	0.656479	0.999985	0.946254	Myd88/Nfatc2/Akt2/Ifih1/Pik3cd/Tgfb1/Stat3/Stat5a/Stat5b/Ptk2b/Atp6ap1/Cdkn1b/Nfkbia	13
mmu04668	mmu04668	TNF signaling pathway	493	36/2063	0.657714	0.999985	0.946254	Junb/Icam1/Akt2/Mapk11/Pik3cd/Tradd/Ripk1/Nfkbia	8
mmu00740	mmu00740	Riboflavin metabolism	493	2063-04-01	0.664877	0.999985	0.946254	Rfk	1
mmu00770	mmu00770	Pantothenate and CoA biosynthesis	493	2063-04-01	0.664877	0.999985	0.946254	Pank4	1
mmu05200	mmu05200	Pathways in cancer	493	128/2063	0.667678	0.999985	0.946254	Gsto1/Hsp90b1/Itgb1/Il2rg/Gng2/Akt2/Itga6/Plcg1/Smad2/Bcl2l1/Gng12/Rasgrp2/Keap1/Pik3cd/Ctbp1/Tgfb1/Stat3/Stat5a/Stat5b/Crkl/Msh6/Fh1/Tcf7/Pml/Itgav/Cdkn1b/Foxo1/Il4ra/Nfkbia	29
mmu00982	mmu00982	Drug metabolism - cytochrome P450	493	2063-09-01	0.67295	0.999985	0.946254	Gsto1/Gstk1	2
mmu04710	mmu04710	Circadian rhythm	493	2063-09-01	0.67295	0.999985	0.946254	Prkag1/Rorc	2
mmu05215	mmu05215	Prostate cancer	493	32/2063	0.673636	0.999985	0.946254	Hsp90b1/Akt2/Pik3cd/Tcf7/Cdkn1b/Foxo1/Nfkbia	7
mmu04020	mmu04020	Calcium signaling pathway	493	23/2063	0.675392	0.999985	0.946254	Atp2b1/Plcg1/Vdac2/Ptk2b/Atp2b4	5
mmu04510	mmu04510	Focal adhesion	493	59/2063	0.682687	0.999985	0.946254	Capn2/Ilk/Itgb1/Itgb7/Vav1/Akt2/Itga6/Pxn/Pik3cd/Crkl/Zyx/Itgav/Itgb3	13
mmu00250	mmu00250	Alanine, aspartate and glutamate metabolism	493	14/2063	0.686755	0.999985	0.946254	Glud1/Nit2/Adssl1	3
mmu04931	mmu04931	Insulin resistance	493	37/2063	0.690238	0.999985	0.946254	Akt2/Pik3cd/Prkag1/Rps6ka1/Stat3/Ptpa/Foxo1/Nfkbia	8
mmu05034	mmu05034	Alcoholism	493	86/2063	0.696547	0.999985	0.946254	Gng2/Hist3h2a/Hist1h2af/Hist1h2ah/Hist1h2ak/H2afj/Gng12/Hist1h3f/Hist1h3e/Hist1h3d/Hist1h3c/Hist1h3b/Hist2h3c2/Hist2h3c1/Hist2h3b/Hist2h2ac/Hist2h2aa2/Hist2h2aa1/Hat1	19
mmu05205	mmu05205	Proteoglycans in cancer	493	64/2063	0.697077	0.999985	0.946254	Itgb1/Akt2/Pdcd4/Plcg1/Smad2/Pxn/Mapk11/Pik3cd/Tgfb1/Stat3/Hcls1/Itgav/Itgb3/Ctsl	14
mmu05225	mmu05225	Hepatocellular carcinoma	493	51/2063	0.705782	0.999985	0.946254	Gsto1/Akt2/Smarcd1/Plcg1/Smad2/Bcl2l1/Csnk1a1/Keap1/Pik3cd/Tgfb1/Tcf7	11
mmu04211	mmu04211	Longevity regulating pathway	493	24/2063	0.714076	0.999985	0.946254	Akt2/Pik3cd/Prkag1/Foxo1/Eif4ebp1	5
mmu05142	mmu05142	Chagas disease (American trypanosomiasis)	493	38/2063	0.720749	0.999985	0.946254	Calr/Myd88/Akt2/Smad2/Mapk11/Pik3cd/Tgfb1/Nfkbia	8
mmu04664	mmu04664	Fc epsilon RI signaling pathway	493	29/2063	0.726563	0.999985	0.946254	Vav1/Alox5ap/Akt2/Plcg1/Mapk11/Pik3cd	6
mmu00450	mmu00450	Selenocompound metabolism	493	2063-10-01	0.730891	0.999985	0.946254	Mars2/Mtr	2
mmu00670	mmu00670	One carbon pool by folate	493	2063-10-01	0.730891	0.999985	0.946254	Mthfd2/Mtr	2
mmu03022	mmu03022	Basal transcription factors	493	15/2063	0.733755	0.999985	0.946254	Mnat1/Ccnh/Taf6	3
mmu00592	mmu00592	alpha-Linolenic acid metabolism	493	2063-05-01	0.745118	0.999985	0.946254	Pla2g16	1
mmu04913	mmu04913	Ovarian steroidogenesis	493	2063-05-01	0.745118	0.999985	0.946254	Cyp11a1	1
mmu00071	mmu00071	Fatty acid degradation	493	25/2063	0.749387	0.999985	0.946254	Eci1/Acadm/Eci2/Acaa2/Acsl3	5
mmu04151	mmu04151	PI3K-Akt signaling pathway	493	71/2063	0.753752	0.999985	0.946254	Hsp90b1/Itgb1/Itgb7/Il2rg/Gng2/Akt2/Itga6/Bcl2l1/Gng12/Pik3cd/Itgav/Cdkn1b/Itgb3/Il4ra/Eif4ebp1	15
mmu00280	mmu00280	Valine, leucine and isoleucine degradation	493	30/2063	0.758213	0.999985	0.946254	Acadm/Mccc2/Pcca/Pccb/Dld/Acaa2	6
mmu04922	mmu04922	Glucagon signaling pathway	493	35/2063	0.76699	0.999985	0.946254	Akt2/Pgam1/Prkag1/Ldha/Pfkl/Pkm/Foxo1	7
mmu04140	mmu04140	Autophagy - animal	493	49/2063	0.76915	0.999985	0.946254	Ctsb/Lamp1/Akt2/Bcl2l1/Vmp1/Pik3cd/Snap29/Pik3c3/Uvrag/Ctsl	10
mmu00310	mmu00310	Lysine degradation	493	16/2063	0.77501	0.999985	0.946254	Colgalt1/Dlst/Setd7	3
mmu04971	mmu04971	Gastric acid secretion	493	16/2063	0.77501	0.999985	0.946254	Car2/Atp1a1/Atp1b3	3
mmu03420	mmu03420	Nucleotide excision repair	493	21/2063	0.776831	0.999985	0.946254	Mnat1/Pold1/Pold2/Ccnh	4
mmu05133	mmu05133	Pertussis	493	21/2063	0.776831	0.999985	0.946254	Itgb1/Myd88/Mapk11/Pycard	4
mmu05146	mmu05146	Amoebiasis	493	21/2063	0.776831	0.999985	0.946254	Serpinb1a/Pik3cd/Tgfb1/Ctsg	4
mmu05213	mmu05213	Endometrial cancer	493	21/2063	0.776831	0.999985	0.946254	Ilk/Akt2/Pik3cd/Tcf7	4
mmu04144	mmu04144	Endocytosis	493	126/2063	0.779858	0.999985	0.946254	Stam2/H2-D1/H2-L/H2-K1/H2-T23/Il2rg/Nedd4/Tfrc/Smad2/Smap2/Cyth4/Psd4/Chmp4b/Eps15/Arf6/Igf2r/Pml/Snx6/Washc2/Eea1/Arrb2/Snx2/Chmp5/Git1/Arrb1/Rab11fip2/Rab11fip1	27
mmu00900	mmu00900	Terpenoid backbone biosynthesis	493	2063-11-01	0.779874	0.999985	0.946254	Zmpste24/Fntb	2
mmu04930	mmu04930	Type II diabetes mellitus	493	2063-11-01	0.779874	0.999985	0.946254	Pik3cd/Pkm	2
mmu03018	mmu03018	RNA degradation	493	45/2063	0.783822	0.999985	0.946254	Eno3/Hspd1/Cnot7/Exosc3/Pfkl/Wdr61/Pfkp/Cnot2/Dis3l	9
mmu05212	mmu05212	Pancreatic cancer	493	31/2063	0.787094	0.999985	0.946254	Akt2/Smad2/Bcl2l1/Pik3cd/Tgfb1/Stat3	6
mmu04660	mmu04660	T cell receptor signaling pathway	493	55/2063	0.799414	0.999985	0.946254	Grap2/Vav1/Malt1/Nfatc2/Akt2/Plcg1/Mapk11/Pik3cd/Cd4/Nfkbib/Nfkbia	11
mmu04022	mmu04022	cGMP-PKG signaling pathway	493	41/2063	0.79984	0.999985	0.946254	Atp2b1/Nfatc2/Akt2/Atp1a1/Atp1b3/Vdac2/Atp2b4/Pde5a	8
mmu00053	mmu00053	Ascorbate and aldarate metabolism	493	2063-06-01	0.806175	0.999985	0.946254	Rgn	1
mmu00061	mmu00061	Fatty acid biosynthesis	493	2063-06-01	0.806175	0.999985	0.946254	Acsl3	1
mmu00340	mmu00340	Histidine metabolism	493	2063-06-01	0.806175	0.999985	0.946254	Cndp2	1
mmu00350	mmu00350	Tyrosine metabolism	493	2063-06-01	0.806175	0.999985	0.946254	Comt	1
mmu00790	mmu00790	Folate biosynthesis	493	2063-06-01	0.806175	0.999985	0.946254	Cbr1	1
mmu00830	mmu00830	Retinol metabolism	493	2063-06-01	0.806175	0.999985	0.946254	Cyp2s1	1
mmu04213	mmu04213	Longevity regulating pathway - multiple species	493	22/2063	0.808708	0.999985	0.946254	Akt2/Pik3cd/Prkag1/Foxo1	4
mmu04215	mmu04215	Apoptosis - multiple species	493	17/2063	0.810873	0.999985	0.946254	Birc6/Bcl2l1/Htra2	3
mmu04071	mmu04071	Sphingolipid signaling pathway	493	51/2063	0.812754	0.999985	0.946254	Degs1/Sptlc1/Sptlc2/Akt2/Mapk11/Nsmaf/Pik3cd/Tradd/Cers2/Cers5	10
mmu04146	mmu04146	Peroxisome	493	32/2063	0.813277	0.999985	0.946254	Eci2/Slc25a17/Pex11b/Acsl3/Gstk1/Pex19	6
mmu03030	mmu03030	DNA replication	493	23/2063	0.836774	0.999985	0.946254	Pold1/Pold2/Rnaseh2a/Ssbp1	4
mmu05014	mmu05014	Amyotrophic lateral sclerosis (ALS)	493	23/2063	0.836774	0.999985	0.946254	Bcl2l1/Tomm40/Mapk11/Ccs	4
mmu05134	mmu05134	Legionellosis	493	23/2063	0.836774	0.999985	0.946254	Myd88/Hspd1/Pycard/Nfkbia	4
mmu04072	mmu04072	Phospholipase D signaling pathway	493	33/2063	0.836868	0.999985	0.946254	Akt2/Plcg1/Cyth4/Pik3cd/Arf6/Ptk2b	6
mmu05210	mmu05210	Colorectal cancer	493	33/2063	0.836868	0.999985	0.946254	Akt2/Smad2/Pik3cd/Tgfb1/Msh6/Tcf7	6
mmu04914	mmu04914	Progesterone-mediated oocyte maturation	493	38/2063	0.839261	0.999985	0.946254	Akt2/Mapk11/Pik3cd/Stk10/Rps6ka1/Ccnb1/Anapc5	7
mmu04115	mmu04115	p53 signaling pathway	493	18/2063	0.841784	0.999985	0.946254	Cd82/Rrm2/Ccnb1	3
mmu04722	mmu04722	Neurotrophin signaling pathway	493	43/2063	0.842411	0.999985	0.946254	Akt2/Plcg1/Mapk11/Pik3cd/Rps6ka1/Crkl/Nfkbib/Nfkbia	8
mmu05169	mmu05169	Epstein-Barr virus infection	493	95/2063	0.850177	0.999985	0.946254	H2-D1/H2-L/H2-K1/H2-T23/Icam1/Rbpj/Nedd4/Akt2/Plcg1/Mapk11/Pik3cd/Ptma/Stat3/Tradd/Nfkbib/Ripk1/Polr3c/Cdkn1b/Nfkbia	19
mmu00040	mmu00040	Pentose and glucuronate interconversions	493	2063-07-01	0.852629	0.999985	0.946254	Gusb	1
mmu00220	mmu00220	Arginine biosynthesis	493	2063-07-01	0.852629	0.999985	0.946254	Glud1	1
mmu00920	mmu00920	Sulfur metabolism	493	2063-07-01	0.852629	0.999985	0.946254	Impad1	1
mmu05217	mmu05217	Basal cell carcinoma	493	2063-07-01	0.852629	0.999985	0.946254	Tcf7	1
mmu00410	mmu00410	beta-Alanine metabolism	493	13/2063	0.854872	0.999985	0.946254	Acadm/Cndp2	2
mmu05231	mmu05231	Choline metabolism in cancer	493	29/2063	0.85848	0.999985	0.946254	Lypla1/Akt2/Plcg1/Pik3cd/Eif4ebp1	5
mmu00020	mmu00020	Citrate cycle (TCA cycle)	493	24/2063	0.861314	0.999985	0.946254	Dld/Mdh2/Fh1/Dlst	4
mmu00480	mmu00480	Glutathione metabolism	493	24/2063	0.861314	0.999985	0.946254	Gsto1/Gpx4/Rrm2/Gstk1	4
mmu04721	mmu04721	Synaptic vesicle cycle	493	24/2063	0.861314	0.999985	0.946254	Atp6v0a2/Nsf/Atp6v0d1/Atp6v0d2	4
mmu04750	mmu04750	Inflammatory mediator regulation of TRP channels	493	24/2063	0.861314	0.999985	0.946254	Plcg1/Trpv2/Mapk11/Pik3cd	4
mmu04961	mmu04961	Endocrine and other factor-regulated calcium reabsorption	493	19/2063	0.868226	0.999985	0.946254	Atp2b1/Atp1a1/Atp1b3	3
mmu04015	mmu04015	Rap1 signaling pathway	493	50/2063	0.879015	0.999985	0.946254	Itgb1/Akt2/Plcg1/Rasgrp2/Mapk11/Fyb/Pik3cd/Crkl/Itgb3	9
mmu04014	mmu04014	Ras signaling pathway	493	55/2063	0.881002	0.999985	0.946254	Gng2/Akt2/Plcg1/Bcl2l1/Gng12/Rasgrp2/Pik3cd/Arf6/Rasa3/Pla2g16	10
mmu04911	mmu04911	Insulin secretion	493	14/2063	0.882891	0.999985	0.946254	Atp1a1/Atp1b3	2
mmu04152	mmu04152	AMPK signaling pathway	493	41/2063	0.892473	0.999985	0.946254	Akt2/Pik3cd/Prkag1/Pfkl/Pfkp/Foxo1/Eif4ebp1	7
mmu04371	mmu04371	Apelin signaling pathway	493	41/2063	0.892473	0.999985	0.946254	Gng2/Akt2/Smad2/Gng12/Prkag1/Tfam/Pik3c3	7
mmu01230	mmu01230	Biosynthesis of amino acids	493	46/2063	0.892476	0.999985	0.946254	Aldoc/Tpi1/Eno3/Pgam1/Mtr/Pfkl/Pkm/Pfkp	8
mmu04024	mmu04024	cAMP signaling pathway	493	46/2063	0.892476	0.999985	0.946254	Atp2b1/Vav1/Akt2/Atp1a1/Pik3cd/Atp1b3/Atp2b4/Nfkbia	8
mmu04810	mmu04810	Regulation of actin cytoskeleton	493	80/2063	0.89408	0.999985	0.946254	Itgb1/Itgb7/Vav1/Iqgap2/Itga6/Pxn/Gng12/Pik3cd/Gsn/Crkl/Itgav/Git1/Diaph3/Itgb3/Scin	15
mmu05211	mmu05211	Renal cell carcinoma	493	31/2063	0.896117	0.999985	0.946254	Akt2/Pik3cd/Tgfb1/Crkl/Fh1	5
mmu05030	mmu05030	Cocaine addiction	493	2063-09-01	0.914844	0.999985	0.946254	Cdk5	1
mmu04611	mmu04611	Platelet activation	493	43/2063	0.919017	0.999985	0.946254	Itgb1/Akt2/Rasgrp2/Mapk11/Pik3cd/Fgg/Itgb3	7
mmu04137	mmu04137	Mitophagy - animal	493	28/2063	0.930387	0.999985	0.946254	Sqstm1/Bcl2l1/Fundc1/Tax1bp1	4
mmu04725	mmu04725	Cholinergic synapse	493	28/2063	0.930387	0.999985	0.946254	Gng2/Akt2/Gng12/Pik3cd	4
mmu05224	mmu05224	Breast cancer	493	28/2063	0.930387	0.999985	0.946254	Akt2/Csnk1a1/Pik3cd/Tcf7	4
mmu04261	mmu04261	Adrenergic signaling in cardiomyocytes	493	39/2063	0.9325	0.999985	0.946254	Atp2b1/Akt2/Atp1a1/Mapk11/Atp1b3/Atp2b4	6
mmu05100	mmu05100	Bacterial invasion of epithelial cells	493	39/2063	0.9325	0.999985	0.946254	Ilk/Itgb1/Pxn/Pik3cd/Crkl/Hcls1	6
mmu04136	mmu04136	Autophagy - other	493	2063-10-01	0.935283	0.999985	0.946254	Pik3c3	1
mmu05214	mmu05214	Glioma	493	23/2063	0.938939	0.999985	0.946254	Akt2/Plcg1/Pik3cd	3
mmu01522	mmu01522	Endocrine resistance	493	29/2063	0.941892	0.999985	0.946254	Akt2/Mapk11/Pik3cd/Cdkn1b	4
mmu04110	mmu04110	Cell cycle	493	51/2063	0.94627	0.999985	0.946254	Smad2/Tgfb1/Ccnh/Rad21/Ccnb1/Cdkn1b/Anapc5/Stag1	8
mmu04724	mmu04724	Glutamatergic synapse	493	24/2063	0.950028	0.999985	0.946254	Gng2/Slc38a1/Gng12	3
mmu00500	mmu00500	Starch and sucrose metabolism	493	2063-11-01	0.950824	0.999985	0.946254	Pgm2	1
mmu00511	mmu00511	Other glycan degradation	493	2063-11-01	0.950824	0.999985	0.946254	Hexa	1
mmu03020	mmu03020	RNA polymerase	493	2063-11-01	0.950824	0.999985	0.946254	Polr3c	1
mmu04350	mmu04350	TGF-beta signaling pathway	493	18/2063	0.951914	0.999985	0.946254	Smad2/Tgfb1	2
mmu04713	mmu04713	Circadian entrainment	493	18/2063	0.951914	0.999985	0.946254	Gng2/Gng12	2
mmu05218	mmu05218	Melanoma	493	18/2063	0.951914	0.999985	0.946254	Akt2/Pik3cd	2
mmu04728	mmu04728	Dopaminergic synapse	493	42/2063	0.958299	0.999985	0.946254	Gng2/Akt2/Gng12/Mapk11/Arrb2/Comt	6
mmu05020	mmu05020	Prion diseases	493	2063-12-01	0.962639	0.999985	0.946254	Hspa5	1
mmu03010	mmu03010	Ribosome	493	105/2063	0.96652	0.999985	0.946254	Rps29/Rpl39/Rpl14/Rpl29/Gm8210/Rpl26/Rps15/Rpl31/Rpl8/Rpl36al/Rpl36a/Mrpl15/Rpl15/Rps19/Rpl34/Rpl34-ps1/Gm4705/Rpl4	18
mmu04010	mmu04010	MAPK signaling pathway	493	70/2063	0.967079	0.999985	0.946254	Myd88/Akt2/Gng12/Rasgrp2/Mapk11/Tgfb1/Rps6ka1/Crkl/Tradd/Arrb2/Arrb1	11
mmu05203	mmu05203	Viral carcinogenesis	493	116/2063	0.970781	0.999985	0.946254	H2-D1/H2-L/H2-K1/H2-T23/Rbpj/Pxn/Pik3cd/Gsn/Stat3/Stat5a/Stat5b/Atp6v0d1/Pkm/Tradd/Vac14/Dnaja3/Cdkn1b/Scin/Atp6v0d2/Nfkbia	20
mmu04924	mmu04924	Renin secretion	493	13/2063	0.971619	0.999985	0.946254	Ctsb	1
mmu04910	mmu04910	Insulin signaling pathway	493	51/2063	0.97658	0.999985	0.946254	Akt2/Inppl1/Pik3cd/Prkag1/Crkl/Foxo1/Eif4ebp1	7
mmu04310	mmu04310	Wnt signaling pathway	493	34/2063	0.977411	0.999985	0.946254	Nfatc2/Csnk1a1/Ctbp1/Tcf7	4
mmu00520	mmu00520	Amino sugar and nucleotide sugar metabolism	493	28/2063	0.978168	0.999985	0.946254	Hexa/Pgm2/Pgm3	3
mmu00561	mmu00561	Glycerolipid metabolism	493	14/2063	0.978444	0.999985	0.946254	Agk	1
mmu05216	mmu05216	Thyroid cancer	493	14/2063	0.978444	0.999985	0.946254	Tcf7	1
mmu04726	mmu04726	Serotonergic synapse	493	22/2063	0.981006	0.999985	0.946254	Gng2/Gng12	2
mmu04540	mmu04540	Gap junction	493	29/2063	0.982354	0.999985	0.946254	Tuba3a/Tuba3b/Tuba1a	3
mmu04915	mmu04915	Estrogen signaling pathway	493	29/2063	0.982354	0.999985	0.946254	Hsp90b1/Akt2/Pik3cd	3
mmu03015	mmu03015	mRNA surveillance pathway	493	48/2063	0.985108	0.999985	0.946254	Pym1/Clp1/Ncbp2/Dazap1/Acin1/Fip1l1	6
mmu04150	mmu04150	mTOR signaling pathway	493	48/2063	0.985108	0.999985	0.946254	Akt2/Mapkap1/Slc7a5/Pik3cd/Rps6ka1/Eif4ebp1	6
mmu03050	mmu03050	Proteasome	493	37/2063	0.987547	0.999985	0.946254	Psmb10/Psmb5/Psme2/Psme2b	4
mmu04912	mmu04912	GnRH signaling pathway	493	24/2063	0.988193	0.999985	0.946254	Mapk11/Ptk2b	2
mmu04962	mmu04962	Vasopressin-regulated water reabsorption	493	24/2063	0.988193	0.999985	0.946254	Nsf/Stx4a	2
mmu04390	mmu04390	Hippo signaling pathway	493	31/2063	0.988542	0.999985	0.946254	Smad2/Tgfb1/Tcf7	3
mmu04530	mmu04530	Tight junction	493	59/2063	0.994115	0.999985	0.946254	Itgb1/Nedd4/Prkag1/Tuba3a/Tuba3b/Hcls1/Tuba1a	7
mmu04120	mmu04120	Ubiquitin mediated proteolysis	493	60/2063	0.995089	0.999985	0.946254	Birc6/Nedd4/Uba1/Ube2o/Keap1/Pml/Anapc5	7
mmu04520	mmu04520	Adherens junction	493	28/2063	0.995516	0.999985	0.946254	Smad2/Tcf7	2
mmu04916	mmu04916	Melanogenesis	493	20/2063	0.995876	0.999985	0.946254	Tcf7	1
mmu04921	mmu04921	Oxytocin signaling pathway	493	37/2063	0.996992	0.999985	0.946254	Nfatc2/Camk1d/Prkag1	3
mmu05132	mmu05132	Salmonella infection	493	37/2063	0.996992	0.999985	0.946254	Myd88/Mapk11/Pycard	3
mmu03013	mmu03013	RNA transport	493	95/2063	0.998339	0.999985	0.946254	Nup188/Pym1/Ncbp2/Acin1/Eif4a2/Nup107/Nup155/Nup50/Nup210/Nup160/Eif4ebp1/Ndc1	12
mmu00970	mmu00970	Aminoacyl-tRNA biosynthesis	493	26/2063	0.999215	0.999985	0.946254	Mars2	1
mmu04720	mmu04720	Long-term potentiation	493	26/2063	0.999215	0.999985	0.946254	Rps6ka1	1
mmu04114	mmu04114	Oocyte meiosis	493	49/2063	0.99982	0.999985	0.946254	Rps6ka1/Ccnb1/Anapc5	3
mmu03008	mmu03008	Ribosome biogenesis in eukaryotes	493	42/2063	0.999867	0.999985	0.946254	Rexo2/Riok1	2
mmu03040	mmu03040	Spliceosome	493	102/2063	0.999985	0.999985	0.946254	Ncbp2/Acin1/Sart1/Srsf5/Srsf1/Rbmxl1/Wbp11/Hnrnpm/Srsf10	9

## Sheet: iTreg vs Th0 pathway
	ID	Description	hits	BgRatio	pvalue	p.adjust	qvalue	geneID	Count
mmu05322	mmu05322	Systemic lupus erythematosus	385	66/2050	4.15095e-17	1.18302e-14	1.09673e-14	Hist1h2bf/Hist1h2bl/Hist1h2bn/Hist1h2bq/Hist1h2br/Hist1h2bj/Cd28/Hist1h4f/Hist1h4d/Hist1h4c/Hist1h4b/Hist1h4a/Hist2h4/Hist1h4h/Hist1h4j/Hist1h4k/Hist1h4m/Hist1h4n/Hist1h4i/Hist4h4/Hist1h2ba/Hist1h2bb/Hist2h2bb/Hist1h2bg/Hist1h2be/Hist1h2bc/Hist3h2a/Hist1h2bk/Hist1h2bp/Hist1h2af/Hist1h2ah/Hist1h2ak/H2afj/H2afy/Hist2h2ac/Hist2h2aa2/Hist2h2aa1/H3f3a/H3f3c/Gm12657/H3f3b/H2-Ab1/Ctsg	43
mmu05034	mmu05034	Alcoholism	385	84/2050	1.36799e-12	1.94938e-10	1.80718e-10	Hist1h2bf/Hist1h2bl/Hist1h2bn/Hist1h2bq/Hist1h2br/Hist1h2bj/Hist1h4f/Hist1h4d/Hist1h4c/Hist1h4b/Hist1h4a/Hist2h4/Hist1h4h/Hist1h4j/Hist1h4k/Hist1h4m/Hist1h4n/Hist1h4i/Hist4h4/Gng2/Hist1h2ba/Hist1h2bb/Hist2h2bb/Hist1h2bg/Hist1h2be/Hist1h2bc/Hist3h2a/Hat1/Hist1h2bk/Hist1h2bp/Hist1h2af/Hist1h2ah/Hist1h2ak/H2afj/H2afy/Hdac6/Hist2h2ac/Hist2h2aa2/Hist2h2aa1/H3f3a/H3f3c/Gm12657/H3f3b/Hdac4	44
mmu05203	mmu05203	Viral carcinogenesis	385	109/2050	5.52405e-07	5.24784e-05	4.86504e-05	Pik3cd/Ikbkg/Hist1h2bf/Hist1h2bl/Hist1h2bn/Hist1h2bq/Hist1h2br/Hist1h2bj/Gsn/Pik3r1/Stat5a/Stat5b/Hist1h4f/Hist1h4d/Hist1h4c/Hist1h4b/Hist1h4a/Hist2h4/Hist1h4h/Hist1h4j/Hist1h4k/Hist1h4m/Hist1h4n/Hist1h4i/Hist4h4/Ywhaz/Hist1h2ba/Bax/Cdk6/Hist1h2bb/Hist2h2bb/Hist1h2bg/Hist1h2be/Hist1h2bc/Hist1h2bk/Hist1h2bp/Hdac6/Pkm/Prkacb/Casp3/Mad1l1/Hdac4	42
mmu04640	mmu04640	Hematopoietic cell lineage	385	13/2050	0.000768993	0.0524082	0.0485853	Cd3g/Cd5/Cd3e/Cd9/Itga6/Tfrc/Itgb3/H2-Ab1	8
mmu04975	mmu04975	Fat digestion and absorption	385	2050-04-01	0.00122832	0.0524082	0.0485853	Apob/Got2/Acat2/Pla2g12a	4
mmu05222	mmu05222	Small cell lung cancer	385	26/2050	0.00123096	0.0524082	0.0485853	Pik3cd/Ikbkg/Pik3r1/Cks1b/Bax/Itga6/Cdk6/Bcl2l1/Bcl2/Traf6/Casp3/Itgav	12
mmu04976	mmu04976	Bile secretion	385	2050-11-01	0.00128722	0.0524082	0.0485853	Car2/Abcb1b/Atp1b1/Abcb1a/Ephx1/Slc2a1/Prkacb	7
mmu05012	mmu05012	Parkinson's disease	385	91/2050	0.00331783	0.0964055	0.0893731	COX2/ND4/ATP8/Ndufs6/Uqcrh/Uba1/Ndufa12/Ndufs1/Ndufs2/Ppif/Ndufs5/Ndufa5/Ndufb4/Gm3244/Gm3873/Ndufb9/Ndufb7/Uqcrfs1/Uqcrc1/Ndufb8/Uqcrc2/Ndufa9/Prkacb/Casp3/Vdac1/Ndufa10/Ndufv2/Cox7b	28
mmu00040	mmu00040	Pentose and glucuronate interconversions	385	2050-07-01	0.00343401	0.0964055	0.0893731	Ugdh/Gusb/Akr1b3/Ugp2/Akr1a1	5
mmu04650	mmu04650	Natural killer cell mediated cytotoxicity	385	36/2050	0.00361927	0.0964055	0.0893731	Pik3cd/Sh2d1a/Gzmb/Cd48/Itgal/Pik3r1/Vav1/Ppp3cb/Plcg1/Cd247/Icam2/Zap70/Casp3/Vav3	14
mmu04723	mmu04723	Retrograde endocannabinoid signaling	385	59/2050	0.00372537	0.0964055	0.0893731	ND4/Ndufs6/Gng2/Itpr3/Ndufa12/Ndufs1/Ndufs2/Ndufs5/Ndufa5/Ndufb4/Gm3244/Gm3873/Ndufb9/Ndufb7/Ndufb8/Ndufa9/Prkacb/Ndufa10/Ndufv2/Mapk11	20
mmu04932	mmu04932	Non-alcoholic fatty liver disease (NAFLD)	385	80/2050	0.00433419	0.0964055	0.0893731	Pik3cd/COX2/Pik3r1/Ndufs6/Uqcrh/Bax/Ndufa12/Ndufs1/Ndufs2/Ndufs5/Ndufa5/Ndufb4/Gm3244/Gm3873/Ndufb9/Ndufb7/Uqcrfs1/Uqcrc1/Ndufb8/Uqcrc2/Ndufa9/Casp3/Ndufa10/Ndufv2/Cox7b	25
mmu04658	mmu04658	Th1 and Th2 cell differentiation	385	33/2050	0.00439744	0.0964055	0.0893731	Ikbkg/Cd3g/Cd3e/Il2rg/Stat5a/Stat5b/Ppp3cb/Plcg1/Cd247/Zap70/Mapk11/H2-Ab1/Runx3	13
mmu01524	mmu01524	Platinum drug resistance	385	30/2050	0.00532774	0.101649	0.0942345	Pik3cd/Pik3r1/Top2a/Bax/Gstt2/Atm/Bcl2l1/Top2b/Bcl2/Gstp1/Gstp2/Casp3	12
mmu01100	mmu01100	Metabolic pathways	385	455/2050	0.00534997	0.101649	0.0942345	Pld3/Acot1/Ugdh/Dhcr7/COX2/ND4/ATP8/Aldoc/Got2/Gusb/Ldhb/Tsta3/Akr1b3/Man1a/Aldh2/Inpp1/Nat2/Pold1/Ndufs6/Adk/Coq7/Uqcrh/Xdh/B4galnt1/Nt5e/Plcg1/Gk/Ndufa12/Bdh1/Idi2/Enoph1/Coq3/Gphn/Acat2/Cyp51/Galm/Gale/Suox/Cth/Akr1d1/Impa2/Ndufs1/Ndufs2/Asl/Ugp2/Fdps/Pycr2/Psat1/Aco2/Hibadh/Ndufs5/Uck2/Ndufa5/Ndufb4/Gm3244/Gm3873/Ndufb9/Mri1/Ndufb7/Uqcrfs1/Uqcrc1/Cndp2/Ndufb8/Prps1/Gatm/Uqcrc2/Alg2/Coasy/Nduf…	105
mmu04660	mmu04660	T cell receptor signaling pathway	385	50/2050	0.00706949	0.122243	0.113326	Pik3cd/Ikbkg/Grap2/Cd3g/Cd3e/Pik3r1/Vav1/Cd28/Ppp3cb/Cblb/Plcg1/Cd247/Zap70/Itk/Vav3/Mapk11/Pdcd1	17
mmu04070	mmu04070	Phosphatidylinositol signaling system	385	24/2050	0.00772063	0.122243	0.113326	Pik3cd/Pik3r1/Inpp1/Itpr3/Plcg1/Impa2/Inpp5d/Dgkz/Sacm1l/Impad1	10
mmu04514	mmu04514	Cell adhesion molecules (CAMs)	385	24/2050	0.00772063	0.122243	0.113326	Itgal/Itgb7/Cd28/Cd6/Itga6/Icam2/Sell/H2-Ab1/Itgav/Pdcd1	10
mmu04810	mmu04810	Regulation of actin cytoskeleton	385	77/2050	0.0111346	0.16702	0.154836	Diaph1/Pik3cd/Gsn/Tmsb4x/Itgal/Itgb7/Pik3r1/Vav1/Was/Itga6/Cyfip1/Iqgap1/Gna13/Myl12b/Vcl/Vav3/Itgb3/Diaph2/Rras/Itgav/Itgae/Myh10/Pfn2	23
mmu05010	mmu05010	Alzheimer's disease	385	95/2050	0.0125729	0.179163	0.166094	Capn2/COX2/ATP8/Ppp3cb/Ndufs6/Itpr3/Uqcrh/Ndufa12/Ndufs1/Ndufs2/Ndufs5/Ndufa5/Ndufb4/Gm3244/Gm3873/Ndufb9/Ndufb7/Uqcrfs1/Uqcrc1/Ndufb8/Uqcrc2/Ndufa9/Ncstn/Casp3/Ndufa10/Ndufv2/Cox7b	27
mmu04933	mmu04933	AGE-RAGE signaling pathway in diabetic complications	385	30/2050	0.0157257	0.213421	0.197853	Diaph1/Pik3cd/Pik3r1/Stat5a/Stat5b/Bax/Plcg1/Foxo1/Bcl2/Casp3/Mapk11	11
mmu05166	mmu05166	HTLV-I infection	385	81/2050	0.0207592	0.268926	0.249309	Pik3cd/Ikbkg/Cd3g/Cd3e/Itgal/Pik3r1/Il2rg/Stat5a/Stat5b/Ppp3cb/Pold1/Bax/Atm/Bcl2l1/Anapc2/Fdps/Slc2a1/Tspo/Prkacb/Vdac1/Pole/Rras/H2-Ab1	23
mmu04080	mmu04080	Neuroactive ligand-receptor interaction	385	2050-04-01	0.0226435	0.276436	0.256271	Tspo/Gzma/Ctsg	3
mmu05016	mmu05016	Huntington's disease	385	113/2050	0.0232788	0.276436	0.256271	COX2/ATP8/Tgm2/Ndufs6/Ap2m1/Uqcrh/Bax/Ndufa12/Ndufs1/Ndufs2/Ppif/Ndufs5/Ndufa5/Ndufb4/Gm3244/Gm3873/Ndufb9/Ndufb7/Uqcrfs1/Uqcrc1/Ndufb8/Uqcrc2/Ndufa9/Casp3/Polr2c/Vdac1/Dnah3/Ndufa10/Ndufv2/Cox7b	30
mmu00220	mmu00220	Arginine biosynthesis	385	2050-07-01	0.0265951	0.291523	0.270258	Got2/Asl/Gls/Ass1	4
mmu04512	mmu04512	ECM-receptor interaction	385	2050-07-01	0.0265951	0.291523	0.270258	Itgb7/Itga6/Itgb3/Itgav	4
mmu00562	mmu00562	Inositol phosphate metabolism	385	21/2050	0.0299125	0.304743	0.282513	Pik3cd/Inpp1/Plcg1/Impa2/Inpp5d/Minpp1/Sacm1l/Impad1	8
mmu05162	mmu05162	Measles	385	49/2050	0.0299397	0.304743	0.282513	Pik3cd/Sh2d1a/Cd3g/Cd3e/Pik3r1/Cd28/Il2rg/Stat5a/Stat5b/Cblb/Cdk6/Ddx58/Mavs/Traf6/Oas3	15
mmu04659	mmu04659	Th17 cell differentiation	385	41/2050	0.0317448	0.311975	0.289218	Ikbkg/Cd3g/Cd3e/Il2rg/Stat5a/Stat5b/Ppp3cb/Plcg1/Cd247/Zap70/Mapk11/H2-Ab1/Foxp3	13
mmu00232	mmu00232	Caffeine metabolism	385	2050-02-01	0.0351962	0.334364	0.309974	Nat2/Xdh	2
mmu05340	mmu05340	Primary immunodeficiency	385	2050-08-01	0.0454368	0.411721	0.381688	Ikbkg/Cd3e/Il2rg/Zap70	4
mmu04217	mmu04217	Necroptosis	385	65/2050	0.0484574	0.411721	0.381688	Capn2/Fth1/Casp1/Stat5a/Stat5b/Bax/Hist3h2a/Hist1h2af/Hist1h2ah/Hist1h2ak/H2afj/Zbp1/H2afy/Bcl2/Vdac1/Hist2h2ac/Hist2h2aa2/Hist2h2aa1	18
mmu04672	mmu04672	Intestinal immune network for IgA production	385	2050-05-01	0.0487687	0.411721	0.381688	Itgb7/Cd28/H2-Ab1	3
mmu00330	mmu00330	Arginine and proline metabolism	385	19/2050	0.0495657	0.411721	0.381688	Got2/Aldh2/Pycr2/Cndp2/Gatm/Aldh18a1/Oat	7
mmu04064	mmu04064	NF-kappa B signaling pathway	385	31/2050	0.0505622	0.411721	0.381688	Ikbkg/Trim25/Plcg1/Atm/Bcl2l1/Ddx58/Bcl2/Zap70/Traf6/Tab1	10
mmu05202	mmu05202	Transcriptional misregulation in cancer	385	44/2050	0.0546174	0.432387	0.400847	Gzmb/Itgb7/Fus/Etv6/Bax/Ewsr1/Atm/Bcl2l1/Foxo1/H3f3a/H3f3c/Gm12657/H3f3b	13
mmu00561	mmu00561	Glycerolipid metabolism	385	2050-12-01	0.0569119	0.438375	0.406398	Akr1b3/Aldh2/Gk/Akr1a1/Dgkz	5
mmu00190	mmu00190	Oxidative phosphorylation	385	90/2050	0.0648918	0.486688	0.451187	COX2/ND4/ATP8/Ndufs6/Uqcrh/Ndufa12/Ndufs1/Ndufs2/Ndufs5/Ndufa5/Ndufb4/Gm3244/Gm3873/Ndufb9/Ndufb7/Uqcrfs1/Uqcrc1/Ndufb8/Uqcrc2/Ndufa9/Ndufa10/Ndufv2/Cox7b	23
mmu05418	mmu05418	Fluid shear stress and atherosclerosis	385	41/2050	0.0676657	0.49448	0.45841	Pik3cd/Ikbkg/Hsp90b1/Pik3r1/Gstt2/Bcl2/Ass1/Gstp1/Gstp2/Mapk11/Itgb3/Itgav	12
mmu04670	mmu04670	Leukocyte transendothelial migration	385	37/2050	0.0710764	0.506419	0.469478	Pik3cd/Itgal/Pik3r1/Vav1/Plcg1/Thy1/Myl12b/Vcl/Itk/Vav3/Mapk11	11
mmu01230	mmu01230	Biosynthesis of amino acids	385	46/2050	0.074938	0.520399	0.482438	Aldoc/Got2/Cth/Asl/Pycr2/Psat1/Aco2/Prps1/Aldh18a1/Ass1/Eno3/Pkm/Idh1	13
mmu00983	mmu00983	Drug metabolism - other enzymes	385	13/2050	0.0787061	0.520399	0.482438	Gusb/Nat2/Xdh/Uck2/Upp1	5
mmu04979	mmu04979	Cholesterol metabolism	385	13/2050	0.0787061	0.520399	0.482438	Apob/Npc1/Npc2/Tspo/Vdac1	5
mmu04211	mmu04211	Longevity regulating pathway	385	21/2050	0.0816389	0.520399	0.482438	Pik3cd/Pik3r1/Bax/Eif4ebp1/Foxo1/Prkacb/Akt1s1	7
mmu00760	mmu00760	Nicotinate and nicotinamide metabolism	385	2050-06-01	0.0841773	0.520399	0.482438	Nt5e/Nt5c2/Nampt	3
mmu00790	mmu00790	Folate biosynthesis	385	2050-06-01	0.0841773	0.520399	0.482438	Akr1b3/Gphn/Ggh	3
mmu05145	mmu05145	Toxoplasmosis	385	34/2050	0.0885447	0.520399	0.482438	Ikbkg/Itga6/Bcl2l1/Ppif/Bcl2/Traf6/Casp3/Mapk11/H2-Ab1/Tab1	10
mmu00360	mmu00360	Phenylalanine metabolism	385	2050-03-01	0.0924245	0.520399	0.482438	Got2/Mif	2
mmu00471	mmu00471	D-Glutamine and D-glutamate metabolism	385	2050-03-01	0.0924245	0.520399	0.482438	Dglucy/Gls	2
mmu04742	mmu04742	Taste transduction	385	2050-03-01	0.0924245	0.520399	0.482438	Itpr3/Prkacb	2
mmu05220	mmu05220	Chronic myeloid leukemia	385	30/2050	0.093124	0.520399	0.482438	Pik3cd/Ikbkg/Pik3r1/Stat5a/Stat5b/Bax/Cblb/Cdk6/Bcl2l1	9
mmu04664	mmu04664	Fc epsilon RI signaling pathway	385	26/2050	0.097477	0.527609	0.489122	Pik3cd/Pik3r1/Vav1/Plcg1/Inpp5d/Vav3/Mapk11/Alox5ap	8
mmu05206	mmu05206	MicroRNAs in cancer	385	39/2050	0.0981168	0.527609	0.489122	Abcb1b/Vim/Abcb1a/Pdcd4/Plcg1/Atm/Cdk6/Gls/Bcl2/Casp3/Itgb3	11
mmu05204	mmu05204	Chemical carcinogenesis	385	14/2050	0.104314	0.550546	0.510386	Nat2/Gstt2/Ephx1/Gstp1/Gstp2	5
mmu01521	mmu01521	EGFR tyrosine kinase inhibitor resistance	385	23/2050	0.123255	0.616273	0.571318	Pik3cd/Pik3r1/Bax/Eif4ebp1/Plcg1/Bcl2l1/Bcl2	7
mmu05014	mmu05014	Amyotrophic lateral sclerosis (ALS)	385	23/2050	0.123255	0.616273	0.571318	Casp1/Ppp3cb/Bax/Bcl2l1/Bcl2/Casp3/Mapk11	7
mmu05223	mmu05223	Non-small cell lung cancer	385	23/2050	0.123255	0.616273	0.571318	Pik3cd/Pik3r1/Stat5a/Stat5b/Bax/Plcg1/Cdk6	7
mmu02010	mmu02010	ABC transporters	385	2050-07-01	0.127364	0.61887	0.573726	Abcb1b/Abcb1a/Abcb10	3
mmu04919	mmu04919	Thyroid hormone signaling pathway	385	32/2050	0.129633	0.61887	0.573726	Pik3cd/Atp1b1/Pik3r1/Plcg1/Foxo1/Slc2a1/Prkacb/Itgb3/Itgav	9
mmu00250	mmu00250	Alanine, aspartate and glutamate metabolism	385	15/2050	0.133474	0.61887	0.573726	Got2/Asl/Gls/Ass1/Adssl1	5
mmu00900	mmu00900	Terpenoid backbone biosynthesis	385	2050-11-01	0.134631	0.61887	0.573726	Idi2/Acat2/Fdps/Ggps1	4
mmu04923	mmu04923	Regulation of lipolysis in adipocytes	385	2050-11-01	0.134631	0.61887	0.573726	Pik3cd/Pik3r1/Lipe/Prkacb	4
mmu04142	mmu04142	Lysosome	385	51/2050	0.144813	0.655107	0.60732	Man2b1/Npc1/Ctss/Gusb/Lamp2/Igf2r/Asah1/Npc2/Lamp1/Aga/Lgmn/Ctsg/Ctsw	13
mmu04750	mmu04750	Inflammatory mediator regulation of TRP channels	385	24/2050	0.14744	0.656567	0.608674	Pik3cd/Prkch/Pik3r1/Itpr3/Plcg1/Prkacb/Mapk11	7
mmu05146	mmu05146	Amoebiasis	385	20/2050	0.156749	0.66195	0.613664	Pik3cd/Pik3r1/Prkacb/Casp3/Vcl/Ctsg	6
mmu05221	mmu05221	Acute myeloid leukemia	385	20/2050	0.156749	0.66195	0.613664	Pik3cd/Ikbkg/Pik3r1/Stat5a/Stat5b/Eif4ebp1	6
mmu05414	mmu05414	Dilated cardiomyopathy (DCM)	385	20/2050	0.156749	0.66195	0.613664	Ttn/Itgb7/Itga6/Prkacb/Itgb3/Itgav	6
mmu00130	mmu00130	Ubiquinone and other terpenoid-quinone biosynthesis	385	2050-04-01	0.162205	0.66195	0.613664	Coq7/Coq3	2
mmu04060	mmu04060	Cytokine-cytokine receptor interaction	385	2050-12-01	0.173491	0.66195	0.613664	Tnfrsf18/Il2rg/Ccr7/Ccl1	4
mmu05412	mmu05412	Arrhythmogenic right ventricular cardiomyopathy (ARVC)	385	2050-12-01	0.173491	0.66195	0.613664	Itgb7/Itga6/Itgb3/Itgav	4
mmu04630	mmu04630	Jak-STAT signaling pathway	385	25/2050	0.17367	0.66195	0.613664	Pik3cd/Pik3r1/Il2rg/Stat5a/Stat5b/Bcl2l1/Bcl2	7
mmu00565	mmu00565	Ether lipid metabolism	385	2050-08-01	0.17652	0.66195	0.613664	Pld3/Pafah1b3/Pla2g12a	3
mmu00982	mmu00982	Drug metabolism - cytochrome P450	385	2050-08-01	0.17652	0.66195	0.613664	Gstt2/Gstp1/Gstp2	3
mmu05320	mmu05320	Autoimmune thyroid disease	385	2050-08-01	0.17652	0.66195	0.613664	Gzmb/Cd28/H2-Ab1	3
mmu05330	mmu05330	Allograft rejection	385	2050-08-01	0.17652	0.66195	0.613664	Gzmb/Cd28/H2-Ab1	3
mmu05332	mmu05332	Graft-versus-host disease	385	2050-08-01	0.17652	0.66195	0.613664	Gzmb/Cd28/H2-Ab1	3
mmu04622	mmu04622	RIG-I-like receptor signaling pathway	385	30/2050	0.186417	0.676221	0.626894	Ikbkg/Trim25/Ddx58/Mavs/Sike1/Pin1/Traf6/Mapk11	8
mmu04977	mmu04977	Vitamin digestion and absorption	385	2050-01-01	0.187805	0.676221	0.626894	Apob	1
mmu04727	mmu04727	GABAergic synapse	385	17/2050	0.200874	0.676221	0.626894	Gng2/Gphn/Slc38a1/Gls/Prkacb	5
mmu04014	mmu04014	Ras signaling pathway	385	50/2050	0.215253	0.676221	0.626894	Pik3cd/Shoc2/Ikbkg/Pik3r1/Gng2/Plcg1/Bcl2l1/Exoc2/Zap70/Prkacb/Pla2g12a/Rras	12
mmu00052	mmu00052	Galactose metabolism	385	13/2050	0.215618	0.676221	0.626894	Akr1b3/Galm/Gale/Ugp2	4
mmu00980	mmu00980	Metabolism of xenobiotics by cytochrome P450	385	13/2050	0.215618	0.676221	0.626894	Gstt2/Ephx1/Gstp1/Gstp2	4
mmu04151	mmu04151	PI3K-Akt signaling pathway	385	65/2050	0.225345	0.676221	0.626894	Pik3cd/Ikbkg/Hsp90b1/Itgb7/Pik3r1/Il2rg/Ywhaz/Gng2/Eif4ebp1/Itga6/Cdk6/Bcl2l1/Bcl2/Itgb3/Itgav	15
mmu04940	mmu04940	Type I diabetes mellitus	385	2050-09-01	0.229801	0.676221	0.626894	Gzmb/Cd28/H2-Ab1	3
mmu04960	mmu04960	Aldosterone-regulated sodium reabsorption	385	2050-09-01	0.229801	0.676221	0.626894	Pik3cd/Atp1b1/Pik3r1	3
mmu04964	mmu04964	Proximal tubule bicarbonate reclamation	385	2050-09-01	0.229801	0.676221	0.626894	Car2/Atp1b1/Gls	3
mmu05165	mmu05165	Human papillomavirus infection	385	80/2050	0.230772	0.676221	0.626894	Pik3cd/Ikbkg/Itgb7/Pik3r1/Bax/Eif4ebp1/Itga6/Atm/Cdk6/Foxo1/Hdac6/Pkm/Prkacb/Slc9a3r1/Casp3/Hdac4/Itgb3/Itgav	18
mmu00520	mmu00520	Amino sugar and nucleotide sugar metabolism	385	27/2050	0.231418	0.676221	0.626894	Ugdh/Tsta3/Amdhd2/Gale/Ugp2/Gpi1/Gmppa	7
mmu05200	mmu05200	Pathways in cancer	385	120/2050	0.234325	0.676221	0.626894	Pik3cd/Ikbkg/Hsp90b1/Pik3r1/Il2rg/Stat5a/Stat5b/Cks1b/Gng2/Bax/Cblb/Gstt2/Itga6/Plcg1/Cdk6/Bcl2l1/Foxo1/Bcl2/Slc2a1/Gstp1/Gna13/Gstp2/Prkacb/Traf6/Casp3/Itgav	26
mmu00053	mmu00053	Ascorbate and aldarate metabolism	385	2050-05-01	0.23783	0.676221	0.626894	Ugdh/Aldh2	2
mmu00072	mmu00072	Synthesis and degradation of ketone bodies	385	2050-05-01	0.23783	0.676221	0.626894	Bdh1/Acat2	2
mmu04913	mmu04913	Ovarian steroidogenesis	385	2050-05-01	0.23783	0.676221	0.626894	Acot2/Prkacb	2
mmu05150	mmu05150	Staphylococcus aureus infection	385	2050-05-01	0.23783	0.676221	0.626894	Itgal/H2-Ab1	2
mmu04925	mmu04925	Aldosterone synthesis and secretion	385	18/2050	0.238155	0.676221	0.626894	Atp1b1/Lipe/Itpr3/Prkd2/Prkacb	5
mmu00010	mmu00010	Glycolysis / Gluconeogenesis	385	37/2050	0.247329	0.676221	0.626894	Aldoc/Ldhb/Aldh2/Galm/Akr1a1/Minpp1/Gpi1/Eno3/Pkm	9
mmu00260	mmu00260	Glycine, serine and threonine metabolism	385	14/2050	0.260139	0.676221	0.626894	Cth/Psat1/Gatm/Gcsh	4
mmu04911	mmu04911	Insulin secretion	385	14/2050	0.260139	0.676221	0.626894	Atp1b1/Itpr3/Slc2a1/Prkacb	4
mmu04510	mmu04510	Focal adhesion	385	57/2050	0.261698	0.676221	0.626894	Capn2/Diaph1/Pik3cd/Itgb7/Pik3r1/Vav1/Itga6/Bcl2/Myl12b/Vcl/Vav3/Itgb3/Itgav	13
mmu04012	mmu04012	ErbB signaling pathway	385	28/2050	0.262445	0.676221	0.626894	Pik3cd/Pik3r1/Stat5a/Stat5b/Cblb/Eif4ebp1/Plcg1	7
mmu04260	mmu04260	Cardiac muscle contraction	385	28/2050	0.262445	0.676221	0.626894	COX2/Atp1b1/Uqcrh/Uqcrfs1/Uqcrc1/Uqcrc2/Cox7b	7
mmu05215	mmu05215	Prostate cancer	385	28/2050	0.262445	0.676221	0.626894	Pik3cd/Ikbkg/Hsp90b1/Pik3r1/Foxo1/Bcl2/Gstp1	7
mmu04210	mmu04210	Apoptosis	385	62/2050	0.263426	0.676221	0.626894	Capn2/Pik3cd/Ctss/Ikbkg/Gzmb/Pik3r1/Itpr3/Bax/Atm/Bcl2l1/Bcl2/Lmnb2/Casp3/Ctsw	14
mmu04216	mmu04216	Ferroptosis	385	19/2050	0.277123	0.676221	0.626894	Fth1/Tfrc/Map1lc3a/Map1lc3b/Prnp	5
mmu04062	mmu04062	Chemokine signaling pathway	385	58/2050	0.283905	0.676221	0.626894	Pik3cd/Ikbkg/Pik3r1/Vav1/Stat5b/Ccr7/Gng2/Was/Arrb2/Prkacb/Itk/Vav3/Ccl1	13
mmu05205	mmu05205	Proteoglycans in cancer	385	58/2050	0.283905	0.676221	0.626894	Pik3cd/Pik3r1/Itpr3/Cblb/Pdcd4/Plcg1/Iqgap1/Prkacb/Casp3/Mapk11/Itgb3/Rras/Itgav	13
mmu00650	mmu00650	Butanoate metabolism	385	2050-10-01	0.285483	0.676221	0.626894	Bdh1/Acat2/Acads	3
mmu04930	mmu04930	Type II diabetes mellitus	385	2050-10-01	0.285483	0.676221	0.626894	Pik3cd/Pik3r1/Pkm	3
mmu04973	mmu04973	Carbohydrate digestion and absorption	385	2050-10-01	0.285483	0.676221	0.626894	Pik3cd/Atp1b1/Pik3r1	3
mmu00620	mmu00620	Pyruvate metabolism	385	24/2050	0.287658	0.676221	0.626894	Ldhb/Aldh2/Acat2/Me2/Pkm/Glo1	6
mmu04724	mmu04724	Glutamatergic synapse	385	24/2050	0.287658	0.676221	0.626894	Ppp3cb/Gng2/Itpr3/Slc38a1/Gls/Prkacb	6
mmu04072	mmu04072	Phospholipase D signaling pathway	385	29/2050	0.294552	0.676221	0.626894	Pik3cd/Pik3r1/Plcg1/Cyth4/Gna13/Dgkz/Rras	7
mmu04360	mmu04360	Axon guidance	385	34/2050	0.299178	0.676221	0.626894	Pik3cd/Pik3r1/Ppp3cb/Plcg1/Srgap2/Rgs3/Ablim1/Rras	8
mmu05142	mmu05142	Chagas disease (American trypanosomiasis)	385	34/2050	0.299178	0.676221	0.626894	Pik3cd/Ikbkg/Cd3g/Cd3e/Pik3r1/Cd247/Traf6/Mapk11	8
mmu04140	mmu04140	Autophagy - animal	385	44/2050	0.304359	0.676221	0.626894	Pik3cd/Lamp2/Pik3r1/Bcl2l1/Bcl2/Lamp1/Prkacb/Traf6/Akt1s1/Rras	10
mmu04970	mmu04970	Salivary secretion	385	15/2050	0.306199	0.676221	0.626894	Atp1b1/Itpr3/Prkacb/Cst3	4
mmu05218	mmu05218	Melanoma	385	15/2050	0.306199	0.676221	0.626894	Pik3cd/Pik3r1/Bax/Cdk6	4
mmu05161	mmu05161	Hepatitis B	385	54/2050	0.306385	0.676221	0.626894	Pik3cd/Ikbkg/Pik3r1/Stat5a/Stat5b/Ywhaz/Bax/Cdk6/Ddx58/Mavs/Bcl2/Casp3	12
mmu04621	mmu04621	NOD-like receptor signaling pathway	385	64/2050	0.306628	0.676221	0.626894	Ikbkg/Casp1/Itpr3/Bcl2l1/Erbin/Mavs/Gbp2/Bcl2/Traf6/Vdac1/Nampt/Mapk11/Tab1/Oas3	14
mmu00340	mmu00340	Histidine metabolism	385	2050-06-01	0.314656	0.676221	0.626894	Aldh2/Cndp2	2
mmu00350	mmu00350	Tyrosine metabolism	385	2050-06-01	0.314656	0.676221	0.626894	Got2/Mif	2
mmu04614	mmu04614	Renin-angiotensin system	385	2050-06-01	0.314656	0.676221	0.626894	Lnpep/Ctsg	2
mmu04213	mmu04213	Longevity regulating pathway - multiple species	385	20/2050	0.317248	0.676221	0.626894	Pik3cd/Pik3r1/Foxo1/Prkacb/Akt1s1	5
mmu04623	mmu04623	Cytosolic DNA-sensing pathway	385	20/2050	0.317248	0.676221	0.626894	Ikbkg/Casp1/Ddx58/Mavs/Zbp1	5
mmu04917	mmu04917	Prolactin signaling pathway	385	20/2050	0.317248	0.676221	0.626894	Pik3cd/Pik3r1/Stat5a/Stat5b/Mapk11	5
mmu05214	mmu05214	Glioma	385	20/2050	0.317248	0.676221	0.626894	Pik3cd/Pik3r1/Bax/Plcg1/Cdk6	5
mmu05410	mmu05410	Hypertrophic cardiomyopathy (HCM)	385	20/2050	0.317248	0.676221	0.626894	Ttn/Itgb7/Itga6/Itgb3/Itgav	5
mmu04020	mmu04020	Calcium signaling pathway	385	25/2050	0.323654	0.676221	0.626894	Ppp3cb/Itpr3/Plcg1/Ppif/Prkacb/Vdac1	6
mmu04620	mmu04620	Toll-like receptor signaling pathway	385	25/2050	0.323654	0.676221	0.626894	Pik3cd/Ikbkg/Pik3r1/Traf6/Mapk11/Tab1	6
mmu05230	mmu05230	Central carbon metabolism in cancer	385	25/2050	0.323654	0.676221	0.626894	Pik3cd/Pik3r1/Slc16a3/Gls/Slc2a1/Pkm	6
mmu04612	mmu04612	Antigen processing and presentation	385	30/2050	0.327462	0.676221	0.626894	Ctss/Cd74/Psme2/Psme2b/B2m/Lgmn/H2-Ab1	7
mmu04662	mmu04662	B cell receptor signaling pathway	385	30/2050	0.327462	0.676221	0.626894	Pik3cd/Ikbkg/Pik3r1/Vav1/Ppp3cb/Inpp5d/Vav3	7
mmu04666	mmu04666	Fc gamma R-mediated phagocytosis	385	40/2050	0.330822	0.676221	0.626894	Bin1/Pik3cd/Gsn/Pik3r1/Vav1/Was/Plcg1/Inpp5d/Vav3	9
mmu00400	mmu00400	Phenylalanine, tyrosine and tryptophan biosynthesis	385	2050-02-01	0.340414	0.676221	0.626894	Got2	1
mmu00591	mmu00591	Linoleic acid metabolism	385	2050-02-01	0.340414	0.676221	0.626894	Pla2g12a	1
mmu00750	mmu00750	Vitamin B6 metabolism	385	2050-02-01	0.340414	0.676221	0.626894	Psat1	1
mmu05310	mmu05310	Asthma	385	2050-02-01	0.340414	0.676221	0.626894	H2-Ab1	1
mmu00500	mmu00500	Starch and sucrose metabolism	385	2050-11-01	0.342053	0.676221	0.626894	Ugp2/Gpi1/Pgm2l1	3
mmu01210	mmu01210	2-Oxocarboxylic acid metabolism	385	2050-11-01	0.342053	0.676221	0.626894	Got2/Aco2/Idh1	3
mmu04340	mmu04340	Hedgehog signaling pathway	385	2050-11-01	0.342053	0.676221	0.626894	Arrb2/Bcl2/Prkacb	3
mmu05020	mmu05020	Prion diseases	385	2050-11-01	0.342053	0.676221	0.626894	Bax/Prkacb/Prnp	3
mmu05321	mmu05321	Inflammatory bowel disease (IBD)	385	2050-11-01	0.342053	0.676221	0.626894	Il2rg/H2-Ab1/Foxp3	3
mmu00051	mmu00051	Fructose and mannose metabolism	385	16/2050	0.352995	0.676221	0.626894	Aldoc/Tsta3/Akr1b3/Gmppa	4
mmu00510	mmu00510	N-Glycan biosynthesis	385	16/2050	0.352995	0.676221	0.626894	Man1a/Alg2/Man2a1/Ganab	4
mmu04215	mmu04215	Apoptosis - multiple species	385	16/2050	0.352995	0.676221	0.626894	Bax/Bcl2l1/Bcl2/Casp3	4
mmu04971	mmu04971	Gastric acid secretion	385	16/2050	0.352995	0.676221	0.626894	Car2/Atp1b1/Itpr3/Prkacb	4
mmu05164	mmu05164	Influenza A	385	56/2050	0.355374	0.676221	0.626894	Pik3cd/Pik3r1/Casp1/Trim25/Ddx58/Mavs/Hnrnpul1/Fdps/Vdac1/Mapk11/H2-Ab1/Oas3	12
mmu05225	mmu05225	Hepatocellular carcinoma	385	46/2050	0.358574	0.676221	0.626894	Pik3cd/Pik3r1/Bax/Gstt2/Plcg1/Cdk6/Bcl2l1/Smarcd2/Gstp1/Gstp2	10
mmu01522	mmu01522	Endocrine resistance	385	26/2050	0.360228	0.676221	0.626894	Pik3cd/Pik3r1/Bax/Bcl2/Prkacb/Mapk11	6
mmu04725	mmu04725	Cholinergic synapse	385	26/2050	0.360228	0.676221	0.626894	Pik3cd/Pik3r1/Gng2/Itpr3/Bcl2/Prkacb	6
mmu05231	mmu05231	Choline metabolism in cancer	385	26/2050	0.360228	0.676221	0.626894	Pik3cd/Pik3r1/Was/Eif4ebp1/Plcg1/Dgkz	6
mmu04380	mmu04380	Osteoclast differentiation	385	36/2050	0.360651	0.676221	0.626894	Pik3cd/Ikbkg/Pik3r1/Ppp3cb/Traf6/Mapk11/Itgb3/Tab1	8
mmu04922	mmu04922	Glucagon signaling pathway	385	36/2050	0.360651	0.676221	0.626894	Ldhb/Ppp3cb/Itpr3/Foxo1/Slc2a1/Pkm/Prkacb/Prmt1	8
mmu04218	mmu04218	Cellular senescence	385	57/2050	0.380355	0.707187	0.655601	Capn2/Pik3cd/Pik3r1/Ppp3cb/Itpr3/Eif4ebp1/Atm/Cdk6/Foxo1/Vdac1/Mapk11/Rras	12
mmu04015	mmu04015	Rap1 signaling pathway	385	47/2050	0.38619	0.707187	0.655601	Pik3cd/Itgal/Pik3r1/Skap1/Plcg1/Prkd2/Mapk11/Itgb3/Rras/Pfn2	10
mmu00920	mmu00920	Sulfur metabolism	385	2050-07-01	0.389573	0.707187	0.655601	Suox/Impad1	2
mmu04740	mmu04740	Olfactory transduction	385	2050-07-01	0.389573	0.707187	0.655601	Arrb2/Prkacb	2
mmu04978	mmu04978	Mineral absorption	385	2050-07-01	0.389573	0.707187	0.655601	Fth1/Atp1b1	2
mmu04141	mmu04141	Protein processing in endoplasmic reticulum	385	99/2050	0.396438	0.712146	0.660198	Capn2/Hsp90b1/Man1a/Nploc4/Dnajc5/Dnaja1/Bax/Sec31a/Ero1l/Dnajb11/Ssr1/Dnajc10/Ngly1/Prkcsh/P4hb/Bcl2/Hspa4l/Ganab/Sar1b/Dnajb12	20
mmu04370	mmu04370	VEGF signaling pathway	385	22/2050	0.398943	0.712146	0.660198	Pik3cd/Pik3r1/Ppp3cb/Plcg1/Mapk11	5
mmu04918	mmu04918	Thyroid hormone synthesis	385	17/2050	0.399801	0.712146	0.660198	Hsp90b1/Atp1b1/Itpr3/Prkacb	4
mmu04910	mmu04910	Insulin signaling pathway	385	48/2050	0.413951	0.73277	0.679318	Pik3cd/Pik3r1/Ptpn1/Lipe/Cblb/Eif4ebp1/Foxo1/Flot1/Prkar2b/Prkacb	10
mmu05212	mmu05212	Pancreatic cancer	385	28/2050	0.433736	0.762427	0.706811	Pik3cd/Ikbkg/Pik3r1/Bax/Cdk6/Bcl2l1	6
mmu05152	mmu05152	Tuberculosis	385	54/2050	0.436055	0.762427	0.706811	Ctss/Cd74/Lamp2/Ppp3cb/Bax/Bcl2/Lamp1/Traf6/Casp3/Mapk11/H2-Ab1	11
mmu00480	mmu00480	Glutathione metabolism	385	23/2050	0.439592	0.763926	0.708201	Gstt2/Gstp1/Gstp2/Pgd/Idh1	5
mmu04115	mmu04115	p53 signaling pathway	385	18/2050	0.445986	0.770339	0.714146	Bax/Atm/Cdk6/Casp3	4
mmu00230	mmu00230	Purine metabolism	385	65/2050	0.449953	0.77251	0.716159	Pold1/Adk/Xdh/Nt5e/Prps1/Ak3/Ak4/Pkm/Polr2c/Nt5c2/Pole/Enpp4/Adssl1	13
mmu04924	mmu04924	Renin secretion	385	13/2050	0.453026	0.773129	0.716733	Ppp3cb/Itpr3/Prkacb	3
mmu00140	mmu00140	Steroid hormone biosynthesis	385	2050-08-01	0.460591	0.774013	0.717553	Akr1d1/Akr1c18	2
mmu03410	mmu03410	Base excision repair	385	2050-08-01	0.460591	0.774013	0.717553	Pold1/Pole	2
mmu00910	mmu00910	Nitrogen metabolism	385	2050-03-01	0.464408	0.774013	0.717553	Car2	1
mmu04610	mmu04610	Complement and coagulation cascades	385	2050-03-01	0.464408	0.774013	0.717553	Pros1	1
mmu05226	mmu05226	Gastric cancer	385	29/2050	0.470046	0.778855	0.722041	Pik3cd/Abcb1b/Abcb1a/Pik3r1/Bax/Bcl2	6
mmu05160	mmu05160	Hepatitis C	385	40/2050	0.48537	0.795111	0.737111	Pik3cd/Ikbkg/Pik3r1/Ddx58/Mavs/Traf6/Mapk11/Oas3	8
mmu00030	mmu00030	Pentose phosphate pathway	385	19/2050	0.491016	0.795111	0.737111	Aldoc/Prps1/Gpi1/Pgd	4
mmu05140	mmu05140	Leishmaniasis	385	19/2050	0.491016	0.795111	0.737111	Traf6/Mapk11/H2-Ab1/Tab1	4
mmu05416	mmu05416	Viral myocarditis	385	19/2050	0.491016	0.795111	0.737111	Itgal/Cd28/Casp3/H2-Ab1	4
mmu03010	mmu03010	Ribosome	385	105/2050	0.512831	0.825745	0.765511	Rps2/Rps7/Rps23/Rps13/Rpl23/LOC100044627/LOC100862455/Rps24/Rpl31/Rps10/Mrpl27/Rpl15/Rpl4/Rpl13a/Rpl18a/Rps9/Rpl34/Rpl34-ps1/Gm4705/Mrpl23	20
mmu04066	mmu04066	HIF-1 signaling pathway	385	41/2050	0.515809	0.825874	0.765631	Pik3cd/Pik3r1/Eif4ebp1/Plcg1/Tfrc/Bcl2/Slc2a1/Eno3	8
mmu00100	mmu00100	Steroid biosynthesis	385	2050-09-01	0.526531	0.827829	0.767443	Dhcr7/Cyp51	2
mmu01523	mmu01523	Antifolate resistance	385	2050-09-01	0.526531	0.827829	0.767443	Ikbkg/Ggh	2
mmu04330	mmu04330	Notch signaling pathway	385	2050-09-01	0.526531	0.827829	0.767443	Dtx3l/Ncstn	2
mmu04726	mmu04726	Serotonergic synapse	385	20/2050	0.534458	0.827829	0.767443	Gng2/Itpr3/Prkacb/Casp3	4
mmu04972	mmu04972	Pancreatic secretion	385	20/2050	0.534458	0.827829	0.767443	Car2/Atp1b1/Itpr3/Pla2g12a	4
mmu05133	mmu05133	Pertussis	385	20/2050	0.534458	0.827829	0.767443	Casp1/Traf6/Casp3/Mapk11	4
mmu04657	mmu04657	IL-17 signaling pathway	385	26/2050	0.556252	0.843275	0.781762	Ikbkg/Hsp90b1/Traf6/Casp3/Mapk11	5
mmu04915	mmu04915	Estrogen signaling pathway	385	26/2050	0.556252	0.843275	0.781762	Pik3cd/Hsp90b1/Pik3r1/Itpr3/Prkacb	5
mmu01200	mmu01200	Carbon metabolism	385	75/2050	0.55864	0.843275	0.781762	Aldoc/Got2/Acat2/Psat1/Me2/Aco2/Prps1/Gpi1/Eno3/Pkm/Acads/Gcsh/Pgd/Idh1	14
mmu00120	mmu00120	Primary bile acid biosynthesis	385	2050-04-01	0.565142	0.843275	0.781762	Akr1d1	1
mmu00531	mmu00531	Glycosaminoglycan degradation	385	2050-04-01	0.565142	0.843275	0.781762	Gusb	1
mmu00730	mmu00730	Thiamine metabolism	385	2050-04-01	0.565142	0.843275	0.781762	Ak4	1
mmu00770	mmu00770	Pantothenate and CoA biosynthesis	385	2050-04-01	0.565142	0.843275	0.781762	Coasy	1
mmu04611	mmu04611	Platelet activation	385	43/2050	0.57469	0.850532	0.788489	Pik3cd/Pik3r1/Itpr3/Gna13/Prkacb/Myl12b/Mapk11/Itgb3	8
mmu00564	mmu00564	Glycerophospholipid metabolism	385	21/2050	0.575974	0.850532	0.788489	Pld3/Lypla2/Dgkz/Pla2g12a	4
mmu04371	mmu04371	Apelin signaling pathway	385	38/2050	0.589388	0.861446	0.798608	Lipe/Gng2/Itpr3/Gna13/Prkacb/Hdac4/Rras	7
mmu05167	mmu05167	Kaposi's sarcoma-associated herpesvirus infection	385	60/2050	0.589411	0.861446	0.798608	Pik3cd/Ikbkg/Pik3r1/Ppp3cb/Gng2/Itpr3/Bax/Plcg1/Cdk6/Casp3/Mapk11	11
mmu04024	mmu04024	cAMP signaling pathway	385	44/2050	0.602884	0.876643	0.812696	Pik3cd/Atp1b1/Pik3r1/Vav1/Lipe/Prkacb/Vav3/Rras	8
mmu04722	mmu04722	Neurotrophin signaling pathway	385	39/2050	0.618903	0.890756	0.82578	Pik3cd/Pik3r1/Bax/Plcg1/Bcl2/Traf6/Mapk11	7
mmu00071	mmu00071	Fatty acid degradation	385	28/2050	0.626939	0.890756	0.82578	Eci1/Aldh2/Cpt2/Acat2/Acads	5
mmu00270	mmu00270	Cysteine and methionine metabolism	385	28/2050	0.626939	0.890756	0.82578	Got2/Ldhb/Enoph1/Cth/Mri1	5
mmu04926	mmu04926	Relaxin signaling pathway	385	34/2050	0.637497	0.890756	0.82578	Pik3cd/Pik3r1/Gng2/Arrb2/Prkacb/Mapk11	6
mmu00511	mmu00511	Other glycan degradation	385	2050-11-01	0.64118	0.890756	0.82578	Man2b1/Aga	2
mmu01040	mmu01040	Biosynthesis of unsaturated fatty acids	385	2050-11-01	0.64118	0.890756	0.82578	Acot1/Acot2	2
mmu00630	mmu00630	Glyoxylate and dicarboxylate metabolism	385	17/2050	0.645596	0.890756	0.82578	Acat2/Aco2/Gcsh	3
mmu03320	mmu03320	PPAR signaling pathway	385	17/2050	0.645596	0.890756	0.82578	Cpt2/Fabp5/Gk	3
mmu05032	mmu05032	Morphine addiction	385	17/2050	0.645596	0.890756	0.82578	Gng2/Arrb2/Prkacb	3
mmu00592	mmu00592	alpha-Linolenic acid metabolism	385	2050-05-01	0.64697	0.890756	0.82578	Pla2g12a	1
mmu00604	mmu00604	Glycosphingolipid biosynthesis - ganglio series	385	2050-05-01	0.64697	0.890756	0.82578	B4galnt1	1
mmu00240	mmu00240	Pyrimidine metabolism	385	46/2050	0.65629	0.894942	0.82966	Pold1/Nt5e/Uck2/Dhodh/Polr2c/Nt5c2/Pole/Upp1	8
mmu04071	mmu04071	Sphingolipid signaling pathway	385	46/2050	0.65629	0.894942	0.82966	Pik3cd/Pik3r1/Bax/Asah1/Bcl2/Gna13/Nsmaf/Mapk11	8
mmu04270	mmu04270	Vascular smooth muscle contraction	385	29/2050	0.659625	0.895205	0.829904	Prkch/Itpr3/Gna13/Prkacb/Pla2g12a	5
mmu04668	mmu04668	TNF signaling pathway	385	35/2050	0.667015	0.900945	0.835225	Pik3cd/Ikbkg/Pik3r1/Casp3/Mapk11/Tab1	6
mmu04550	mmu04550	Signaling pathways regulating pluripotency of stem cells	385	18/2050	0.685518	0.91011	0.843722	Pik3cd/Pik3r1/Mapk11	3
mmu04713	mmu04713	Circadian entrainment	385	18/2050	0.685518	0.91011	0.843722	Gng2/Itpr3/Prkacb	3
mmu05213	mmu05213	Endometrial cancer	385	18/2050	0.685518	0.91011	0.843722	Pik3cd/Pik3r1/Bax	3
mmu00410	mmu00410	beta-Alanine metabolism	385	2050-12-01	0.689768	0.91011	0.843722	Aldh2/Cndp2	2
mmu03440	mmu03440	Homologous recombination	385	2050-12-01	0.689768	0.91011	0.843722	Pold1/Atm	2
mmu04914	mmu04914	Progesterone-mediated oocyte maturation	385	36/2050	0.694976	0.912756	0.846175	Pik3cd/Pik3r1/Anapc2/Prkacb/Mad1l1/Mapk11	6
mmu05168	mmu05168	Herpes simplex infection	385	65/2050	0.701253	0.916776	0.849902	Srpk1/Ikbkg/Cd74/Ddx58/Mavs/Traf6/Casp3/H2-Ab1/Hmgn1/Tab1/Oas3	11
mmu05144	mmu05144	Malaria	385	2050-06-01	0.713433	0.922718	0.85541	Itgal	1
mmu05169	mmu05169	Epstein-Barr virus infection	385	94/2050	0.713862	0.922718	0.85541	Pik3cd/Ikbkg/Vim/Itgal/Pik3r1/Psmc4/Ywhaz/Plcg1/Ddx58/Bcl2/Prkacb/Traf6/Polr2c/Hdac4/Mapk11/Tab1	16
mmu05210	mmu05210	Colorectal cancer	385	31/2050	0.719252	0.922718	0.85541	Pik3cd/Pik3r1/Bax/Bcl2/Casp3	5
mmu04068	mmu04068	FoxO signaling pathway	385	37/2050	0.721336	0.922718	0.85541	Pik3cd/Pik3r1/Atm/Foxo1/Prmt1/Mapk11	6
mmu04961	mmu04961	Endocrine and other factor-regulated calcium reabsorption	385	19/2050	0.721987	0.922718	0.85541	Atp1b1/Ap2m1/Prkacb	3
mmu05224	mmu05224	Breast cancer	385	26/2050	0.748487	0.952316	0.882849	Pik3cd/Pik3r1/Bax/Cdk6	4
mmu05323	mmu05323	Rheumatoid arthritis	385	20/2050	0.75508	0.954967	0.885306	Itgal/Cd28/H2-Ab1	3
mmu00590	mmu00590	Arachidonic acid metabolism	385	2050-07-01	0.76741	0.954967	0.885306	Pla2g12a	1
mmu04974	mmu04974	Protein digestion and absorption	385	2050-07-01	0.76741	0.954967	0.885306	Atp1b1	1
mmu05217	mmu05217	Basal cell carcinoma	385	2050-07-01	0.76741	0.954967	0.885306	Bax	1
mmu00380	mmu00380	Tryptophan metabolism	385	14/2050	0.770675	0.954967	0.885306	Aldh2/Acat2	2
mmu05031	mmu05031	Amphetamine addiction	385	14/2050	0.770675	0.954967	0.885306	Ppp3cb/Prkacb	2
mmu04520	mmu04520	Adherens junction	385	27/2050	0.775626	0.956941	0.887136	Ptpn1/Was/Iqgap1/Vcl	4
mmu04912	mmu04912	GnRH signaling pathway	385	21/2050	0.784931	0.964247	0.893909	Itpr3/Prkacb/Mapk11	3
mmu04022	mmu04022	cGMP-PKG signaling pathway	385	40/2050	0.790723	0.967193	0.896641	Atp1b1/Ppp3cb/Itpr3/Ppif/Gna13/Vdac1	6
mmu00062	mmu00062	Fatty acid elongation	385	15/2050	0.80378	0.974797	0.90369	Acot1/Acot2	2
mmu04730	mmu04730	Long-term depression	385	15/2050	0.80378	0.974797	0.90369	Itpr3/Gna13	2
mmu05030	mmu05030	Cocaine addiction	385	2050-08-01	0.811241	0.979677	0.908214	Prkacb	1
mmu04152	mmu04152	AMPK signaling pathway	385	42/2050	0.829128	0.988185	0.916101	Pik3cd/Pik3r1/Lipe/Eif4ebp1/Foxo1/Akt1s1	6
mmu04728	mmu04728	Dopaminergic synapse	385	42/2050	0.829128	0.988185	0.916101	Ppp3cb/Gng2/Itpr3/Arrb2/Prkacb/Mapk11	6
mmu04931	mmu04931	Insulin resistance	385	36/2050	0.834684	0.988185	0.916101	Pik3cd/Pik3r1/Ptpn1/Foxo1/Slc2a1	5
mmu04720	mmu04720	Long-term potentiation	385	23/2050	0.835623	0.988185	0.916101	Ppp3cb/Itpr3/Prkacb	3
mmu05134	mmu05134	Legionellosis	385	23/2050	0.835623	0.988185	0.916101	Casp1/Casp3/Sar1b	3
mmu00280	mmu00280	Valine, leucine and isoleucine degradation	385	30/2050	0.84332	0.993166	0.920719	Aldh2/Acat2/Hibadh/Acads	4
mmu00020	mmu00020	Citrate cycle (TCA cycle)	385	24/2050	0.856876	1	0.927054	Aco2/Acly/Idh1	3
mmu00310	mmu00310	Lysine degradation	385	17/2050	0.857505	1	0.927054	Aldh2/Acat2	2
mmu00450	mmu00450	Selenocompound metabolism	385	2050-10-01	0.875723	1	0.927054	Cth	1
mmu04010	mmu04010	MAPK signaling pathway	385	64/2050	0.876472	1	0.927054	Ikbkg/Ppp3cb/Arrb2/Prkacb/Traf6/Casp3/Mapk11/Rras/Tab1	9
mmu05100	mmu05100	Bacterial invasion of epithelial cells	385	39/2050	0.883106	1	0.927054	Pik3cd/Pik3r1/Was/Cblb/Vcl	5
mmu04540	mmu04540	Gap junction	385	26/2050	0.89228	1	0.927054	Itpr3/Tubb6/Prkacb	3
mmu00860	mmu00860	Porphyrin and chlorophyll metabolism	385	2050-11-01	0.899177	1	0.927054	Gusb	1
mmu05216	mmu05216	Thyroid cancer	385	2050-11-01	0.899177	1	0.927054	Bax	1
mmu05211	mmu05211	Renal cell carcinoma	385	27/2050	0.906862	1	0.927054	Pik3cd/Pik3r1/Slc2a1	3
mmu00640	mmu00640	Propanoate metabolism	385	20/2050	0.913298	1	0.927054	Ldhb/Acat2	2
mmu05132	mmu05132	Salmonella infection	385	35/2050	0.917901	1	0.927054	Casp1/Was/Mapk11/Pfn2	4
mmu03020	mmu03020	RNA polymerase	385	2050-12-01	0.918214	1	0.927054	Polr2c	1
mmu04966	mmu04966	Collecting duct acid secretion	385	2050-12-01	0.918214	1	0.927054	Car2	1
mmu03430	mmu03430	Mismatch repair	385	13/2050	0.933664	1	0.927054	Pold1	1
mmu03420	mmu03420	Nucleotide excision repair	385	22/2050	0.93832	1	0.927054	Pold1/Pole	2
mmu04920	mmu04920	Adipocytokine signaling pathway	385	22/2050	0.93832	1	0.927054	Ikbkg/Slc2a1	2
mmu01212	mmu01212	Fatty acid metabolism	385	30/2050	0.940514	1	0.927054	Cpt2/Acat2/Acads	3
mmu04144	mmu04144	Endocytosis	385	122/2050	0.94158	1	0.927054	Bin1/Il2rg/Was/Ap2m1/Igf2r/Cblb/Eps15l1/Tfrc/Cyth4/Psd4/Wipf1/Acap1/Sh3kbp1/Arrb2/Traf6/Smap2/Epn1	17
mmu04145	mmu04145	Phagosome	385	65/2050	0.942084	1	0.927054	Ctss/Lamp2/Tfrc/Tubb6/Lamp1/Itgb3/H2-Ab1/Itgav	8
mmu00600	mmu00600	Sphingolipid metabolism	385	14/2050	0.946202	1	0.927054	Asah1	1
mmu04130	mmu04130	SNARE interactions in vesicular transport	385	14/2050	0.946202	1	0.927054	Gosr2	1
mmu03030	mmu03030	DNA replication	385	23/2050	0.948101	1	0.927054	Pold1/Pole	2
mmu04137	mmu04137	Mitophagy - animal	385	23/2050	0.948101	1	0.927054	Bcl2l1/Rras	2
mmu04261	mmu04261	Adrenergic signaling in cardiomyocytes	385	39/2050	0.952767	1	0.927054	Atp1b1/Bcl2/Prkacb/Mapk11	4
mmu04114	mmu04114	Oocyte meiosis	385	47/2050	0.957456	1	0.927054	Ppp3cb/Ywhaz/Itpr3/Anapc2/Prkacb	5
mmu04921	mmu04921	Oxytocin signaling pathway	385	34/2050	0.968068	1	0.927054	Ppp3cb/Itpr3/Prkacb	3
mmu00970	mmu00970	Aminoacyl-tRNA biosynthesis	385	26/2050	0.969339	1	0.927054	Sars2/Sars	2
mmu04916	mmu04916	Melanogenesis	385	17/2050	0.971324	1	0.927054	Prkacb	1
mmu04110	mmu04110	Cell cycle	385	50/2050	0.971668	1	0.927054	Ywhaz/Atm/Cdk6/Anapc2/Mad1l1	5
mmu04120	mmu04120	Ubiquitin mediated proteolysis	385	59/2050	0.977528	1	0.927054	Trip12/Uba1/Cblb/Anapc2/Traf6/Uba6	6
mmu04530	mmu04530	Tight junction	385	59/2050	0.977528	1	0.927054	Rab8b/Was/Prkacb/Slc9a3r1/Myl12b/Myh10	6
mmu03018	mmu03018	RNA degradation	385	45/2050	0.980364	1	0.927054	Eno3/Cnot7/Cnot2/Exosc4	4
mmu04150	mmu04150	mTOR signaling pathway	385	46/2050	0.983119	1	0.927054	Pik3cd/Pik3r1/Eif4ebp1/Akt1s1	4
mmu03050	mmu03050	Proteasome	385	39/2050	0.985794	1	0.927054	Psmc4/Psme2/Psme2b	3
mmu03008	mmu03008	Ribosome biogenesis in eukaryotes	385	41/2050	0.989812	1	0.927054	Imp3/Nhp2/Riok1	3
mmu04721	mmu04721	Synaptic vesicle cycle	385	23/2050	0.991877	1	0.927054	Ap2m1	1
mmu04962	mmu04962	Vasopressin-regulated water reabsorption	385	23/2050	0.991877	1	0.927054	Prkacb	1
mmu04146	mmu04146	Peroxisome	385	34/2050	0.992824	1	0.927054	Xdh/Idh1	2
mmu04310	mmu04310	Wnt signaling pathway	385	35/2050	0.994039	1	0.927054	Ppp3cb/Prkacb	2
mmu04390	mmu04390	Hippo signaling pathway	385	29/2050	0.997709	1	0.927054	Ywhaz	1
mmu03015	mmu03015	mRNA surveillance pathway	385	50/2050	0.999974	1	0.927054	Clp1	1
mmu03013	mmu03013	RNA transport	385	97/2050	0.999985	1	0.927054	Eif4ebp1/Nup188/Cyfip1/Nup54/Rpp14	5
mmu03040	mmu03040	Spliceosome	385	103/2050	1	1	0.927054	Snrpa/Zmat2	2
