# Supplementary material for: Quantitative proteomic characterization and comparison of T helper 17 and induced regulatory T cells
Source: PLoS Biol. 2018 May 31;16(5):e2004194. doi: 10.1371/journal.pbio.2004194 (PMC5979006; doi:10.1371/journal.pbio.2004194)
Supplement: S4 Data — DE, differentially expressed; iTreg, induced regulatory T; Th0, T cell receptor–activated helper T; Th17, T helper 17 (XLSX) [file pbio.2004194.s009.xlsx]

## Sheet: Fig4aDEGene with detect protein
Symbol	Entrez Gene Name	Gene Symbol - mouse (Entrez Gene)(A1)	Expr Log Ratio(Th17 vs Th0)	Expr Intensity/Th0_1_FPKM	Expr Intensity/Th17_1_FPKM	Expr Intensity/Th0_2_FPKM	Expr Intensity/Th17_2_FPKM	Expr Intensity/Th0_3_FPKM	Expr Intensity/Th17_3_FPKM	Location	Type(s)
IL17F	interleukin 17F	Il17f	11.796	0.113	491.748	0.108	281.351	0.184	788.179	Extracellular Space	cytokine
SERPINB1	serpin family B member 1	Serpinb1a	7.553	0.07	19.551	0.332	11.148	0.056	37.818	Cytoplasm	other
Ctla2a/Ctla2b	cytotoxic T lymphocyte-associated protein 2 alpha	Ctla2b	6.117	0	18.59	0.777	10.407	0.283	44.049	Plasma Membrane	other
AHR	aryl hydrocarbon receptor	Ahr	5.66	1.555	59.89	1.993	68.186	1.082	82.683	Nucleus	ligand-dependent nuclear receptor
FAM129B	family with sequence similarity 129 member B	Fam129b	5.353	1.229	45.561	0.724	31.199	1.786	69.177	Cytoplasm	transcription regulator
ITGAE	integrin subunit alpha E	Itgae	4.631	0.555	20.022	1.003	13.917	0.331	4.74	Plasma Membrane	other
ABI3	ABI family member 3	Abi3	4.549	0.885	26.043	1.469	30.694	1.3	26.112	Plasma Membrane	other
PLEKHF1	pleckstrin homology and FYVE domain containing 1	Plekhf1	4.518	0	0.943	0.082	0.799	0	1.536	Cytoplasm	other
CPD	carboxypeptidase D	Cpd	4.456	5.149	150.305	3.827	108.313	4.299	71.592	Extracellular Space	peptidase
MGLL	monoglyceride lipase	Mgll	4.432	0.173	2.065	0.11	2.4	0.117	3.524	Plasma Membrane	enzyme
Ly6a (includes others)	lymphocyte antigen 6 complex, locus A	Ly6a	4.274	3.331	83.288	7.244	97.17	4.1	76.374	Plasma Membrane	other
ATP6V0D2	ATPase H+ transporting V0 subunit d2	Atp6v0d2	4.178	0.587	14.003	0.458	4.437	0	2.734	Cytoplasm	transporter
CTSW	cathepsin W	Ctsw	4.178	20.697	362.966	28.632	233.296	7.107	154.226	Cytoplasm	peptidase
CD101	CD101 molecule	Cd101	3.973	0.653	16.082	1.13	7.462	0.926	17.723	Plasma Membrane	other
Nedd4	neural precursor cell expressed, developmentally down-regulated 4	Nedd4	3.97	0.996	9.145	0.325	5.498	0.669	17.251	Cytoplasm	enzyme
LGALS3	galectin 3	Lgals3	3.741	22.978	124.639	10.325	68.511	12.532	436.405	Extracellular Space	other
ACPP	acid phosphatase, prostate	Acpp	3.699	0.359	8.208	1.304	9.932	0.363	4.901	Extracellular Space	phosphatase
IGFBP4	insulin like growth factor binding protein 4	Igfbp4	3.616	32.697	366.276	32.669	404.295	52.429	378.968	Extracellular Space	other
ATP2B4	ATPase plasma membrane Ca2+ transporting 4	Atp2b4	3.374	3.623	27.681	3.164	26.263	1.317	14.579	Plasma Membrane	transporter
TGM2	transglutaminase 2	Tgm2	3.313	0.075	0.552	0.144	0.556	0.183	3.439	Cytoplasm	enzyme
UST	uronyl 2-sulfotransferase	Ust	3.242	2.244	38.131	2.17	32.298	5.047	28.246	Cytoplasm	enzyme
IKZF3	IKAROS family zinc finger 3	Ikzf3	3.17	16.908	146.739	32.256	187.614	10.868	145.386	Nucleus	transcription regulator
CYP11A1	cytochrome P450 family 11 subfamily A member 1	Cyp11a1	3.148	2.483	6.77	1.077	3.979	0.548	20.765	Cytoplasm	enzyme
Dst	dystonin	Dst	3.064	1.09	5.298	0.59	4.425	0.35	3.988	Plasma Membrane	other
RORC	RAR related orphan receptor C	Rorc	3.02	13.441	234.371	20.758	190.182	27.295	175.653	Nucleus	ligand-dependent nuclear receptor
CAPN3	calpain 3	Capn3	2.986	0.421	12.473	0.986	6.309	0.62	3.695	Cytoplasm	peptidase
NT5E	5'-nucleotidase ecto	Nt5e	2.974	13.611	222.296	23.371	125.458	18.057	113.221	Plasma Membrane	phosphatase
PDLIM5	PDZ and LIM domain 5	Pdlim5	2.955	7.741	73.543	8.319	58.909	8.538	60.926	Cytoplasm	other
Tnfrsf22/Tnfrsf23	tumor necrosis factor receptor superfamily, member 22	Tnfrsf23	2.831	2.115	17.208	3.491	16.03	0.823	6.427	Plasma Membrane	transmembrane receptor
ADARB1	adenosine deaminase, RNA specific B1	Adarb1	2.744	6.179	42.031	6.604	39.138	8.458	60.42	Nucleus	enzyme
PADI2	peptidyl arginine deiminase 2	Padi2	2.711	0.926	14.784	1.633	3.752	1.931	14.67	Cytoplasm	enzyme
GATM	glycine amidinotransferase	Gatm	2.68	0.227	0.884	0.054	0.176	0.138	2.565	Cytoplasm	enzyme
LPXN	leupaxin	Lpxn	2.678	19.231	177.777	23.673	176.081	43.938	267.228	Cytoplasm	transcription regulator
PLEKHF2	pleckstrin homology and FYVE domain containing 2	Plekhf2	2.674	9.373	64.463	11.034	43.084	10.44	84.131	Cytoplasm	other
CPOX	coproporphyrinogen oxidase	Cpox	2.666	10.189	62.351	8.919	41.305	9.71	85.035	Cytoplasm	enzyme
LGMN	legumain	Lgmn	2.507	3.989	21.122	2.378	18.223	1.615	5.051	Cytoplasm	peptidase
GOLM1	golgi membrane protein 1	Golm1	2.399	6.76	36.9	4.828	25.606	2.869	14.824	Cytoplasm	other
STARD10	StAR related lipid transfer domain containing 10	Stard10	2.329	9.584	50.021	8.61	34.571	10.828	77.778	Cytoplasm	other
CRTC3	CREB regulated transcription coactivator 3	Crtc3	2.304	10.163	57.244	11.364	59.517	10.81	47.517	Nucleus	other
SLC16A10	solute carrier family 16 member 10	Slc16a10	2.243	4.256	25.328	7.323	24.002	4.353	21.902	Plasma Membrane	transporter
FLOT1	flotillin 1	Flot1	2.18	11.349	48.035	11.351	40.441	6.828	36.356	Plasma Membrane	other
CTSV	cathepsin V	Ctsl	2.166	3.861	19.212	3.231	13.376	0.932	4.224	Cytoplasm	peptidase
CYP2S1	cytochrome P450 family 2 subfamily S member 1	Cyp2s1	2.124	0.407	3.834	0.777	2.535	0.454	1.915	Cytoplasm	enzyme
INTS4	integrator complex subunit 4	Ints4	2.109	15.721	58.969	17.862	57.531	20.194	146.921	Nucleus	other
SKAP2	src kinase associated phosphoprotein 2	Skap2	2.098	3.665	18.169	7.614	22.166	4.089	18.649	Cytoplasm	other
IL4R	interleukin 4 receptor	Il4ra	2.065	30.689	132.29	24.199	99.826	13.9	64.122	Plasma Membrane	transmembrane receptor
GRN	granulin precursor	Grn	2.053	16.709	76.848	12.118	44.18	4.958	20.63	Extracellular Space	growth factor
C19orf12	chromosome 19 open reading frame 12	1600014C10Rik	2.043	7.236	29.98	7.936	21.121	8.93	36.529	Cytoplasm	other
GSTM5	glutathione S-transferase mu 5	Gstm1	2.035	2.063	2.936	1.181	6.337	1.086	13.044	Cytoplasm	enzyme
MALT1	MALT1 paracaspase	Malt1	1.947	102.127	408.261	116.133	418.411	117.966	412.153	Cytoplasm	peptidase
FOXO1	forkhead box O1	Foxo1	1.944	21.064	90.475	22.18	88.263	22.878	77.587	Nucleus	transcription regulator
SLC4A8	solute carrier family 4 member 8	Slc4a8	1.896	0.906	4.084	0.821	3.054	0.752	2.205	Plasma Membrane	transporter
MTSS1	MTSS1, I-BAR domain containing	Mtss1	1.895	6.363	29.802	11.57	27.263	5.657	24.851	Cytoplasm	other
NEU3	neuraminidase 3	Neu3	1.834	4.076	23.585	3.774	16.684	5.08	14.337	Plasma Membrane	enzyme
CTLA4	cytotoxic T-lymphocyte associated protein 4	Ctla4	1.791	46.757	140.108	41.966	139.67	26.173	147.562	Plasma Membrane	transmembrane receptor
ENDOD1	endonuclease domain containing 1	Endod1	1.784	8.452	31.994	9.943	23.709	3.942	14.467	Extracellular Space	enzyme
TNIP2	TNFAIP3 interacting protein 2	Tnip2	1.78	22.748	79.225	30.574	67.845	17.155	76.922	Cytoplasm	other
ANXA3	annexin A3	Anxa3	1.765	0.167	0.614	0.239	0.78	0.812	3.356	Cytoplasm	enzyme
FGF2	fibroblast growth factor 2	Fgf2	1.739	4.61	11.285	5.497	12.546	5.444	25.435	Extracellular Space	growth factor
SLC4A2	solute carrier family 4 member 2	Slc4a2	1.734	19.364	85.707	19.172	61.39	11.126	37.944	Plasma Membrane	transporter
SCPEP1	serine carboxypeptidase 1	Scpep1	1.694	15.899	54.833	12.71	44.292	7.037	20.511	Cytoplasm	peptidase
UBA1	ubiquitin like modifier activating enzyme 1	Uba1	1.694	99.002	317.017	101.141	331.54	135.756	438.26	Cytoplasm	enzyme
STAT3	signal transducer and activator of transcription 3	Stat3	1.643	51.295	155.922	56.195	158.649	50.762	174.366	Nucleus	transcription regulator
BASP1	brain abundant membrane attached signal protein 1	Basp1	1.638	2.663	1.916	1.236	6.827	0.932	10.575	Nucleus	transcription regulator
ITPR3	inositol 1,4,5-trisphosphate receptor type 3	Itpr3	1.632	13.172	45.461	14.463	25.205	6.325	18.573	Cytoplasm	ion channel
CDK5	cyclin dependent kinase 5	Cdk5	1.63	15.115	76.458	15.532	53.362	12.869	38.792	Nucleus	kinase
IRF2BPL	interferon regulatory factor 2 binding protein like	Irf2bpl	1.626	15.129	42.438	17.312	44.705	13.171	44.738	Nucleus	other
PGM2L1	phosphoglucomutase 2 like 1	Pgm2l1	1.606	1.532	5.029	1.535	4.657	1.241	3.557	Cytoplasm	enzyme
RUNX1	runt related transcription factor 1	Runx1	1.54	7.22	24.499	8.734	29.291	10.989	24.764	Nucleus	transcription regulator
THADA	THADA, armadillo repeat containing	Thada	1.538	7.794	22.209	6.532	20.744	7.147	16.365	Cytoplasm	other
IL2RB	interleukin 2 receptor subunit beta	Il2rb	1.524	92.452	277.003	80.253	264.08	64.436	173.824	Plasma Membrane	transmembrane receptor
ARHGAP27	Rho GTPase activating protein 27	Arhgap27	1.516	13.787	38.947	12.789	33.929	10.088	27.772	Cytoplasm	other
ACSS1	acyl-CoA synthetase short chain family member 1	Acss1	1.511	2.154	6.069	2.587	4.996	1.113	3.046	Cytoplasm	enzyme
RRP1B	ribosomal RNA processing 1B	Rrp1b	1.474	14.857	37.365	12.592	36.27	16.054	47.668	Nucleus	transcription regulator
CYTH4	cytohesin 4	Cyth4	1.473	22.53	91.855	40.517	90.746	34.627	102.648	Cytoplasm	other
EMB	embigin	Emb	1.465	27.088	86.699	27.247	65.676	23.789	63.636	Plasma Membrane	transporter
MAP4K4	mitogen-activated protein kinase kinase kinase kinase 4	Map4k4	1.447	50.728	144.599	51.843	132.069	49.418	114.966	Cytoplasm	kinase
TSPAN14	tetraspanin 14	Tspan14	1.433	23.886	87.01	35.591	74.328	14.058	36.02	Plasma Membrane	other
IDH1	isocitrate dehydrogenase (NADP(+)) 1, cytosolic	Idh1	1.422	0.931	3.669	1.724	3.406	1.064	2.713	Cytoplasm	enzyme
TSPAN6	tetraspanin 6	Tspan6	1.371	2.347	6.395	1.878	3.65	1.778	6.857	Plasma Membrane	other
CAPG	capping actin protein, gelsolin like	Capg	1.369	164.076	503.548	164.282	456.62	227.82	589.582	Nucleus	other
MICAL1	microtubule associated monooxygenase, calponin and LIM domain containing 1	Mical1	1.358	35.821	115.909	25.305	93.079	33.586	61.138	Cytoplasm	enzyme
RUNX3	runt related transcription factor 3	Runx3	1.323	8.784	18.047	5.564	13.899	6.446	18.876	Nucleus	transcription regulator
LAG3	lymphocyte activating 3	Lag3	1.317	99.777	296.792	136.12	264.966	23.909	59.729	Plasma Membrane	transmembrane receptor
IFI30	IFI30, lysosomal thiol reductase	Ifi30	1.31	23.679	60.711	17.265	49.731	15.097	36.854	Cytoplasm	enzyme
RASA3	RAS p21 protein activator 3	Rasa3	1.304	27.167	65.499	31.234	61.629	20.765	56.858	Plasma Membrane	ion channel
CTSA	cathepsin A	Ctsa	1.296	32.326	92.028	37.474	85.192	12.104	28.182	Cytoplasm	peptidase
NFATC2	nuclear factor of activated T-cells 2	Nfatc2	1.285	9.585	27.449	13.494	28.52	13.082	27.576	Nucleus	transcription regulator
ABHD12	abhydrolase domain containing 12	Abhd12	1.278	24.977	78.313	22.53	74.037	20.554	41.457	Plasma Membrane	enzyme
ARHGAP25	Rho GTPase activating protein 25	Arhgap25	1.278	15.095	34.151	18.909	34.624	10.803	32.693	Cytoplasm	other
TREX1	three prime repair exonuclease 1	Trex1	1.264	19.726	54.968	17.024	54.593	21.677	48.749	Nucleus	enzyme
CHMP4B	charged multivesicular body protein 4B	Chmp4b	1.262	135.415	337.958	155.576	413.97	129.103	347.687	Cytoplasm	other
DNM3	dynamin 3	Dnm3	1.254	0.479	2.378	0.068	0.552	0.963	0.561	Cytoplasm	enzyme
MGST3	microsomal glutathione S-transferase 3	Mgst3	1.24	2.523	7.141	1.203	4.414	4.086	10.237	Cytoplasm	enzyme
MTA3	metastasis associated 1 family member 3	Mta3	1.231	14.446	34.252	14.071	27.01	10.814	32.809	Nucleus	enzyme
SELL	selectin L	Sell	1.195	34.454	41.923	20.74	56.752	9.548	16.412	Plasma Membrane	transmembrane receptor
NUCB2	nucleobindin 2	Nucb2	1.194	2.766	8.271	3.544	5.777	1.792	4.592	Nucleus	other
GMFB	glia maturation factor beta	Gmfb	1.184	28.935	70.073	34.287	75.678	36.595	85.585	Cytoplasm	growth factor
ANXA4	annexin A4	Anxa4	1.173	4.599	9.911	2.225	7.1	3.508	9.11	Plasma Membrane	other
ELP4	elongator acetyltransferase complex subunit 4	Elp4	1.168	4.208	11.243	3.068	9.922	5.458	7.424	Cytoplasm	other
ACOT13	acyl-CoA thioesterase 13	Acot13	1.165	29.192	60.916	30.444	68.998	18.437	58.188	Cytoplasm	enzyme
CTSC	cathepsin C	Ctsc	1.162	29.433	58.299	23.491	51.144	9.577	22.93	Cytoplasm	peptidase
MIF4GD	MIF4G domain containing	Mif4gd	1.155	46.581	118.551	48.378	90.542	28.494	74.814	Other	other
STAT1	signal transducer and activator of transcription 1	Stat1	1.14	42.573	112.64	59.536	115.796	51.588	111.835	Nucleus	transcription regulator
ABCB8	ATP binding cassette subfamily B member 8	Abcb8	1.138	12.215	34.43	10.179	29.269	10.295	18.814	Cytoplasm	transporter
ARRB1	arrestin beta 1	Arrb1	1.138	8.391	20.591	12.713	21.98	9.272	24.263	Cytoplasm	transporter
MYO5A	myosin VA	Myo5a	1.126	4.342	6.619	3.804	6.166	4.303	10.846	Cytoplasm	enzyme
SGPL1	sphingosine-1-phosphate lyase 1	Sgpl1	1.125	36.881	93.746	41.234	72.279	10.121	24.093	Cytoplasm	enzyme
IL2RA	interleukin 2 receptor subunit alpha	Il2ra	1.113	170.165	227.935	80.67	217.984	114.473	277.474	Plasma Membrane	transmembrane receptor
SEC31B	SEC31 homolog B, COPII coat complex component	Sec31b	1.108	0.749	1.812	0.812	1.111	0.193	0.465	Cytoplasm	other
ARSB	arylsulfatase B	Arsb	1.103	3.648	4.915	1.405	2.03	1.219	2.802	Cytoplasm	enzyme
CHST12	carbohydrate sulfotransferase 12	Chst12	1.095	11.437	18.183	7.558	17.145	3.692	8.238	Cytoplasm	enzyme
FGD3	FYVE, RhoGEF and PH domain containing 3	Fgd3	1.091	16.784	45.591	23.831	47.728	15.711	27.1	Cytoplasm	other
STX11	syntaxin 11	Stx11	1.08	31.203	77.436	23.067	81.662	29.913	63.022	Plasma Membrane	transporter
CHM	CHM, Rab escort protein 1	Chm	1.076	12.014	26.74	15.176	29.538	15.192	32.455	Cytoplasm	enzyme
GRAMD2B	GRAM domain containing 2B	Gramd3	1.056	19.065	47.419	24.345	44.229	17.429	38.046	Extracellular Space	other
LRRC8C	leucine rich repeat containing 8 VRAC subunit C	Lrrc8c	1.036	19.82	37.643	16.43	39.076	9.897	15.964	Plasma Membrane	ion channel
C16orf54	chromosome 16 open reading frame 54	AI467606	1.027	21.369	63.957	34.459	68.514	16.063	24.439	Extracellular Space	other
TOM1	target of myb1 membrane trafficking protein	Tom1	1.025	10.531	20.996	9.343	16.992	5.226	12.479	Cytoplasm	transporter
AMDHD2	amidohydrolase domain containing 2	Amdhd2	1.021	11.772	24.962	10.968	23.91	8.35	16.293	Nucleus	enzyme
SF3B6	splicing factor 3b subunit 6	Sf3b6	1.018	55.985	128.696	61.733	150.398	78.655	182.52	Nucleus	other
LGALS1	galectin 1	Lgals1	1	214.439	390.312	121.139	233.03	163.233	487.276	Extracellular Space	other
CDK6	cyclin dependent kinase 6	Cdk6	0.968	9.188	14.587	4.485	15.507	9.847	18.839	Nucleus	kinase
SATB1	SATB homeobox 1	Satb1	0.967	55.108	90.358	49.791	88.447	37.234	95.702	Nucleus	transcription regulator
Acp5	acid phosphatase 5, tartrate resistant	Acp5	0.963	10.74	20.172	15.918	27.491	5.753	17.785	Cytoplasm	phosphatase
ALG5	ALG5, dolichyl-phosphate beta-glucosyltransferase	Alg5	0.963	20.783	44.32	20.95	40.504	13.742	31.555	Cytoplasm	enzyme
STAT2	signal transducer and activator of transcription 2	Stat2	0.958	10.664	20.471	11.158	16.158	5.585	11.81	Nucleus	transcription regulator
RFTN1	raftlin, lipid raft linker 1	Rftn1	0.957	28.921	56.288	31.087	62.532	28.974	59.711	Plasma Membrane	other
GPR68	G protein-coupled receptor 68	Gpr68	0.955	15.274	45.452	21.255	46.08	24.057	34.556	Plasma Membrane	G-protein coupled receptor
ORMDL3	ORMDL sphingolipid biosynthesis regulator 3	Ormdl3	0.955	21.844	41.737	22.977	40.535	10.474	27.85	Cytoplasm	other
LAT	linker for activation of T-cells	Lat	0.951	312.769	742.63	368.521	747.457	269.378	526.531	Plasma Membrane	other
UIMC1	ubiquitin interaction motif containing 1	Uimc1	0.948	27.921	50.633	29.284	52.095	18.994	41.752	Nucleus	other
MAPKAPK3	mitogen-activated protein kinase-activated protein kinase 3	Mapkapk3	0.947	48.973	91.301	27.36	58.313	48.83	99.024	Nucleus	kinase
Tcf7	transcription factor 7, T cell specific	Tcf7	0.945	192.798	450.434	281.437	429.808	134.716	200.172	Nucleus	transcription regulator
PEA15	proliferation and apoptosis adaptor protein 15	Pea15a	0.941	19.457	46.011	22.004	33.189	16.279	32.092	Cytoplasm	transporter
ZDHHC20	zinc finger DHHC-type containing 20	Zdhhc20	0.939	25.137	43.85	26.489	43.402	14.043	25.067	Plasma Membrane	enzyme
JAK3	Janus kinase 3	Jak3	0.932	69.873	149.186	80.18	121.866	56.393	109.61	Cytoplasm	kinase
FAM3C	family with sequence similarity 3 member C	Fam3c	0.929	39.432	69.931	61.186	80.569	33.232	77.948	Extracellular Space	cytokine
NPC1	NPC intracellular cholesterol transporter 1	Npc1	0.926	14.173	27.267	17.529	20.923	3.341	6.503	Cytoplasm	transporter
IRF9	interferon regulatory factor 9	Irf9	0.925	11.423	26.853	15.539	25.448	10.738	17.226	Nucleus	transcription regulator
ADAT3	adenosine deaminase, tRNA specific 3	Adat3	0.92	5.866	9.467	5.325	10.961	3.907	9.699	Nucleus	enzyme
LAMP2	lysosomal associated membrane protein 2	Lamp2	0.915	16.457	30.915	17.686	27.703	5.659	9.958	Plasma Membrane	enzyme
TUBB6	tubulin beta 6 class V	Tubb6	0.913	3.904	3.443	1.679	2.44	4.897	19.422	Cytoplasm	other
MAP3K5	mitogen-activated protein kinase kinase kinase 5	Map3k5	0.913	9.283	21.36	16.27	23.443	9.922	17.278	Cytoplasm	kinase
ME2	malic enzyme 2	Me2	0.911	38.936	54.01	37.193	66.804	48.921	103.829	Cytoplasm	enzyme
STAT5B	signal transducer and activator of transcription 5B	Stat5b	0.911	39.791	74.042	41.957	66.186	36.113	70.752	Nucleus	transcription regulator
PSAP	prosaposin	Psap	0.903	160.761	308.407	150.831	227.273	41.69	84.045	Extracellular Space	enzyme
ACOX3	acyl-CoA oxidase 3, pristanoyl	Acox3	0.895	6.682	14.312	8.949	9.472	4.7	10.436	Cytoplasm	enzyme
AGAP2	ArfGAP with GTPase domain, ankyrin repeat and PH domain 2	Agap2	0.895	12.94	26.498	16.594	27.29	16.466	27.839	Nucleus	enzyme
TBC1D4	TBC1 domain family member 4	Tbc1d4	0.894	17.59	43.992	28.86	61.504	41.525	61.876	Cytoplasm	other
DPP7	dipeptidyl peptidase 7	Dpp7	0.891	10.487	21.399	9.695	15.805	3.788	8.683	Cytoplasm	peptidase
ALS2CL	ALS2 C-terminal like	Als2cl	0.891	36.187	69.742	33.324	42.044	18.127	35.237	Cytoplasm	other
ITGB7	integrin subunit beta 7	Itgb7	0.891	48.129	97.387	59.768	84.196	18.313	34.633	Plasma Membrane	transmembrane receptor
NMT2	N-myristoyltransferase 2	Nmt2	0.888	13.527	28.515	12.96	22.71	13.473	24.185	Cytoplasm	enzyme
LDLRAP1	low density lipoprotein receptor adaptor protein 1	Ldlrap1	0.882	15.445	29.868	19.595	24.133	12.304	22.759	Cytoplasm	transporter
ARAP2	ArfGAP with RhoGAP domain, ankyrin repeat and PH domain 2	Arap2	0.88	12.132	19.625	9.669	28.96	12.129	19.752	Cytoplasm	other
CTSB	cathepsin B	Ctsb	0.877	41.067	76.892	42.825	71.235	16.068	32.438	Cytoplasm	peptidase
EXOSC8	exosome component 8	Exosc8	0.874	64.044	141.856	66.753	118.616	60.038	122.323	Nucleus	enzyme
PITPNM1	phosphatidylinositol transfer protein membrane associated 1	Pitpnm1	0.868	32.613	59.511	34.961	49.046	18.52	39.464	Cytoplasm	transporter
SMAP2	small ArfGAP2	Smap2	0.866	39.706	56.443	36.692	57.956	28.021	60.185	Cytoplasm	other
CNDP2	carnosine dipeptidase 2	Cndp2	0.864	43.081	58.34	34.264	52.958	46.384	100.653	Cytoplasm	peptidase
EHD4	EH domain containing 4	Ehd4	0.86	12.929	17.91	9.663	15.047	18.895	51.485	Plasma Membrane	enzyme
SLFN5	schlafen family member 5	Slfn5	0.859	2.853	5.545	2.296	5.858	2.347	3.485	Nucleus	enzyme
DHRS7	dehydrogenase/reductase 7	Dhrs7	0.858	11.774	28.193	12.11	22.607	7.212	11.72	Other	enzyme
RPS6KA4	ribosomal protein S6 kinase A4	Rps6ka4	0.844	11.04	20.542	11.873	19.123	10.216	21.011	Cytoplasm	kinase
ETHE1	ETHE1, persulfide dioxygenase	Ethe1	0.843	3.596	7.262	4.202	9.576	4.295	7.142	Cytoplasm	enzyme
PLP2	proteolipid protein 2	Plp2	0.841	183.375	317.777	175.065	279.543	128.107	242.912	Cytoplasm	transporter
RGS10	regulator of G protein signaling 10	Rgs10	0.836	165.391	340.33	276.815	376.881	193.841	410.577	Cytoplasm	other
CLIC4	chloride intracellular channel 4	Clic4	0.819	29.828	38.628	20.493	44.595	28.302	62.581	Plasma Membrane	ion channel
PFN2	profilin 2	Pfn2	0.802	0.727	1.577	1.198	2.158	2.034	3.613	Cytoplasm	enzyme
SMARCD1	SWI/SNF related, matrix associated, actin dependent regulator of chromatin, subfamily d, member 1	Smarcd1	0.799	20.282	39.489	23.426	38.419	22.251	41.272	Nucleus	transcription regulator
REXO2	RNA exonuclease 2	Rexo2	0.796	124.437	179.659	103.536	181.142	126.202	286.874	Cytoplasm	enzyme
WDYHV1	WDYHV motif containing 1	Wdyhv1	0.793	21.074	42.021	33.568	52.527	21.882	36.696	Cytoplasm	enzyme
SUOX	sulfite oxidase	Suox	0.792	13.185	19.616	9.975	16.748	6.995	14.469	Cytoplasm	enzyme
LEO1	LEO1 homolog, Paf1/RNA polymerase II complex component	Leo1	0.79	22.839	42.824	19.288	43.376	23.327	38.866	Nucleus	other
EHD3	EH domain containing 3	Ehd3	0.789	4.27	7.873	6.649	7.435	3.783	8.823	Cytoplasm	other
TPP1	tripeptidyl peptidase 1	Tpp1	0.785	44.361	83.826	43.554	67.348	12.252	22.523	Cytoplasm	peptidase
STK38	serine/threonine kinase 38	Stk38	0.784	41.131	73.386	55.385	68.821	30.642	50.365	Nucleus	kinase
PLEKHA2	pleckstrin homology domain containing A2	Plekha2	0.784	24.049	45.725	26.031	44.372	30.641	55.229	Cytoplasm	other
SYPL1	synaptophysin like 1	Sypl	0.783	8.029	13.094	8.12	14.942	3.527	6.591	Plasma Membrane	transporter
GBP2	guanylate binding protein 2	Gbp2	0.779	40.296	60.1	19.089	62.702	56.054	45.434	Cytoplasm	enzyme
ATXN10	ataxin 10	Atxn10	0.774	48.226	102.535	50.834	80.685	63.167	111.839	Cytoplasm	other
VCPKMT	valosin containing protein lysine methyltransferase	Vcpkmt	0.771	15.339	26.252	12.896	33.252	16.42	30.095	Cytoplasm	enzyme
PDE4DIP	phosphodiesterase 4D interacting protein	Pde4dip	0.76	3.466	6.326	3.838	5.783	3.174	5.649	Cytoplasm	enzyme
CDKN1B	cyclin dependent kinase inhibitor 1B	Cdkn1b	0.759	40.967	71.694	50.462	64.179	23.194	42.917	Nucleus	kinase
SAMHD1	SAM and HD domain containing deoxynucleoside triphosphate triphosphohydrolase 1	Samhd1	0.759	85.529	156.774	118.137	175.113	67.503	107.394	Nucleus	enzyme
CASTOR1	cytosolic arginine sensor for mTORC1 subunit 1	Gatsl3	0.758	7.244	13.22	10.777	10.527	5.796	10.609	Cytoplasm	other
GNG2	G protein subunit gamma 2	Gng2	0.755	10.449	17.35	9.491	10.918	14.065	27.375	Plasma Membrane	enzyme
MPI	mannose phosphate isomerase	Mpi	0.753	7.446	12.415	5.726	10.161	5.476	10.191	Cytoplasm	enzyme
TPD52	tumor protein D52	Tpd52	0.751	13.23	20.192	8.663	20.246	17.174	27.761	Cytoplasm	other
UBXN4	UBX domain protein 4	Ubxn4	0.748	31.639	55.091	30.335	45.014	20.205	35.611	Extracellular Space	other
TRAF5	TNF receptor associated factor 5	Traf5	0.747	8.731	16.669	10.321	17.611	5.892	8.756	Cytoplasm	transporter
DTX3L	deltex E3 ubiquitin ligase 3L	Dtx3l	0.747	8.89	14.925	7.153	10.117	8.972	14.11	Cytoplasm	enzyme
MRPS5	mitochondrial ribosomal protein S5	Mrps5	0.745	26.068	54.95	37.831	59.428	34.375	50.026	Cytoplasm	other
CNOT10	CCR4-NOT transcription complex subunit 10	Cnot10	0.743	30.657	59.733	29.884	67.471	36.457	53.87	Cytoplasm	other
TOR2A	torsin family 2 member A	Tor2a	0.743	21.99	36.86	20.561	36.222	15.694	25.542	Extracellular Space	other
MAPK3	mitogen-activated protein kinase 3	Mapk3	0.743	30.211	56.017	23.86	42.234	29.222	52.648	Cytoplasm	kinase
SPCS2	signal peptidase complex subunit 2	Spcs2	0.738	49.085	102.173	55.417	93.18	30.261	48.618	Cytoplasm	other
CASP6	caspase 6	Casp6	0.735	9.818	16.508	10.94	14.625	9.956	21.321	Cytoplasm	peptidase
ALDH18A1	aldehyde dehydrogenase 18 family member A1	Aldh18a1	0.734	28.54	45.204	26.502	42.644	32.243	49.798	Cytoplasm	kinase
Fam169b	family with sequence similarity 169, member B	Fam169b	0.729	78.417	123.242	102.518	123.853	35.791	66.222	Other	other
ARSA	arylsulfatase A	Arsa	0.728	5.507	10.145	5.873	7.552	2.322	4.051	Cytoplasm	enzyme
PARP9	poly(ADP-ribose) polymerase family member 9	Parp9	0.724	9.44	15.198	7.003	12.232	9.979	15.264	Nucleus	enzyme
FAM49B	family with sequence similarity 49 member B	Fam49b	0.723	39.454	65.95	43.465	67.115	59.712	103.035	Extracellular Space	other
JUNB	JunB proto-oncogene, AP-1 transcription factor subunit	Junb	0.722	152.585	205.799	80.907	215.666	132.953	222.334	Nucleus	transcription regulator
CARD11	caspase recruitment domain family member 11	Card11	0.722	25.584	58.085	38.526	60.255	25.448	34.281	Cytoplasm	kinase
IQGAP2	IQ motif containing GTPase activating protein 2	Iqgap2	0.719	5.899	9.152	4.193	6.781	5.676	7.411	Cytoplasm	other
CSTB	cystatin B	Cstb	0.719	74.07	132.929	73.616	131.905	69.673	112.534	Cytoplasm	peptidase
PICALM	phosphatidylinositol binding clathrin assembly protein	Picalm	0.718	29.138	45.184	32.737	43.295	35.87	66.041	Cytoplasm	transporter
VAV1	vav guanine nucleotide exchange factor 1	Vav1	0.718	43.85	77.738	45.83	67.838	40.564	64.96	Nucleus	transcription regulator
NAA16	N(alpha)-acetyltransferase 16, NatA auxiliary subunit	Naa16	0.716	9.716	15.528	10.188	17.653	9.792	15.864	Nucleus	enzyme
NAGA	alpha-N-acetylgalactosaminidase	Naga	0.713	12.562	24.343	12.781	20.836	4.521	7.095	Cytoplasm	enzyme
SFXN3	sideroflexin 3	Sfxn3	0.708	30.022	62.265	49.161	56.519	26.788	40.644	Cytoplasm	transporter
ETS1	ETS proto-oncogene 1, transcription factor	Ets1	0.706	95.642	157.01	125.862	164.746	81.482	121.262	Nucleus	transcription regulator
DNAH17	dynein axonemal heavy chain 17	Dnah17	0.704	0.179	0.255	0.419	0.572	0.196	0.337	Cytoplasm	other
PDLIM4	PDZ and LIM domain 4	Pdlim4	0.702	3.042	7.86	3.009	3.241	2.646	4.331	Plasma Membrane	other
SIT1	signaling threshold regulating transmembrane adaptor 1	Sit1	0.701	9.337	14.183	6.15	12.878	5.491	10.066	Plasma Membrane	other
RAB4B	RAB4B, member RAS oncogene family	Rab4b	0.701	35.144	58.864	40.054	58.376	25.316	43.573	Plasma Membrane	enzyme
VRK3	vaccinia related kinase 3	Vrk3	0.7	17.297	33.714	19.117	31.104	15.364	23.5	Nucleus	kinase
GALNT2	polypeptide N-acetylgalactosaminyltransferase 2	Galnt2	0.694	20.427	37.053	22.892	33.733	13.963	19.558	Cytoplasm	enzyme
UNC45A	unc-45 myosin chaperone A	Unc45a	0.69	31.013	51.49	31.261	47.685	22.329	36.98	Plasma Membrane	other
RAB3GAP2	RAB3 GTPase activating non-catalytic protein subunit 2	Rab3gap2	0.689	11.864	18.273	9.786	15.894	10.674	18.165	Cytoplasm	enzyme
VWA5A	von Willebrand factor A domain containing 5A	Vwa5a	0.688	6.006	9.669	3.86	4.495	5.565	9.355	Nucleus	other
BCL11B	B-cell CLL/lymphoma 11B	Bcl11b	0.683	21.619	38.854	32.275	46.037	28.611	38.448	Nucleus	transcription regulator
STRIP1	striatin interacting protein 1	Strip1	0.683	22.023	34.78	23.057	36.303	19.773	34.522	Nucleus	other
PDCL3	phosducin like 3	Pdcl3	0.682	29.346	51.791	25.678	42.53	30.986	60.902	Cytoplasm	other
HDAC6	histone deacetylase 6	Hdac6	0.68	6.092	9.911	5.995	7.894	5.872	9.61	Nucleus	transcription regulator
CYB5R1	cytochrome b5 reductase 1	Cyb5r1	0.68	31.939	55.47	37.906	53.56	14.427	22.375	Cytoplasm	enzyme
SPIN1	spindlin 1	Spin1	0.68	15.102	25.059	16.628	22.657	18.052	30.546	Nucleus	other
ITPK1	inositol-tetrakisphosphate 1-kinase	Itpk1	0.677	9.209	12.658	8.829	11.848	6.965	12.819	Cytoplasm	kinase
ABCB10	ATP binding cassette subfamily B member 10	Abcb10	0.674	1.922	2.419	1.42	2.17	1.431	2.331	Cytoplasm	transporter
FBXO6	F-box protein 6	Fbxo6	0.674	12.176	21.327	11.97	21.687	10.061	16.24	Cytoplasm	enzyme
CACUL1	CDK2 associated cullin domain 1	Cacul1	0.674	16.025	23.832	16.43	26.12	17.046	30.236	Other	other
PLCG1	phospholipase C gamma 1	Plcg1	0.672	59.662	105.001	77.93	84.537	51.138	88.102	Cytoplasm	enzyme
RBM42	RNA binding motif protein 42	Rbm42	0.672	52.271	86.669	48.812	80.916	53.828	92.393	Other	other
PPT2	palmitoyl-protein thioesterase 2	Ppt2	0.663	10.752	21.829	11.679	17.147	5.593	9.186	Cytoplasm	enzyme
FLNA	filamin A	Flna	0.661	69.487	121.01	63.848	111.909	77.535	99.458	Cytoplasm	other
ACSL3	acyl-CoA synthetase long chain family member 3	Acsl3	0.659	4.867	8.718	4.707	6.464	2.408	3.407	Cytoplasm	enzyme
IL16	interleukin 16	Il16	0.659	31.737	59.517	50.183	62.812	25.893	41.674	Extracellular Space	cytokine
SNX2	sorting nexin 2	Snx2	0.656	43.771	67.026	48.269	76.212	44.25	71.217	Cytoplasm	transporter
PIK3R1	phosphoinositide-3-kinase regulatory subunit 1	Pik3r1	0.651	8.866	11.051	9.616	11.01	8.809	15.04	Cytoplasm	kinase
PRAF2	PRA1 domain family member 2	Praf2	0.651	12.177	22.558	13.094	20.484	12.101	20.427	Other	other
MIEN1	migration and invasion enhancer 1	Mien1	0.65	44.68	75.604	56.484	89.429	45.478	75.88	Cytoplasm	other
AES	amino-terminal enhancer of split	Aes	0.65	111.238	172.787	136.401	186.08	106.593	191.118	Nucleus	transcription regulator
PXN	paxillin	Pxn	0.649	24.015	35.593	22.674	34.291	18.509	32.795	Cytoplasm	other
ZYX	zyxin	Zyx	0.648	24.209	45.616	29.338	37.437	26.264	44.662	Plasma Membrane	other
PPP2R5E	protein phosphatase 2 regulatory subunit B'epsilon	Ppp2r5e	0.648	14.988	26.064	17.871	27.299	16.923	23.924	Cytoplasm	phosphatase
SSR3	signal sequence receptor subunit 3	Ssr3	0.647	65.525	107.637	68.154	113.046	49.648	78.471	Cytoplasm	other
MAPK8	mitogen-activated protein kinase 8	Mapk8	0.646	6.055	10.519	6.771	12.553	8.678	13.595	Cytoplasm	kinase
GBA	glucosylceramidase beta	Gba	0.646	30.671	47.825	35.657	47.428	13.083	21.874	Cytoplasm	enzyme
GLRX	glutaredoxin	Glrx	0.645	21.228	28.628	32.628	36.92	30.956	62.396	Cytoplasm	enzyme
TWF1	twinfilin actin binding protein 1	Twf1	0.641	12.663	19.126	13.364	17.562	11.163	19.142	Cytoplasm	kinase
DSTN	destrin, actin depolymerizing factor	Dstn	0.632	10.961	13.803	6.568	14.204	11.038	19.088	Cytoplasm	other
SLC25A24	solute carrier family 25 member 24	Slc25a24	0.631	3.157	5.108	2.673	3.59	3.675	5.529	Cytoplasm	transporter
CARHSP1	calcium regulated heat stable protein 1	Carhsp1	0.631	18.744	28.819	15.823	31.187	23.449	37.91	Cytoplasm	other
Ptms	parathymosin	Ptms	0.631	167.832	293.9	163.18	260.442	110.441	165.495	Cytoplasm	other
VPS37B	VPS37B, ESCRT-I subunit	Vps37b	0.628	13.287	24.392	14.752	18.636	12.394	18.025	Cytoplasm	other
CEP97	centrosomal protein 97	Cep97	0.625	10.9	21.034	20.945	21.096	8.865	13.077	Cytoplasm	other
ADD3	adducin 3	Add3	0.623	28.061	36.837	29.671	47.176	28.408	45.507	Cytoplasm	other
STAT5A	signal transducer and activator of transcription 5A	Stat5a	0.62	68.4	83.022	36.095	58.654	41.289	63.801	Nucleus	transcription regulator
IL18R1	interleukin 18 receptor 1	Il18r1	0.619	5.054	6.69	3.276	4.733	1.379	1.765	Plasma Membrane	transmembrane receptor
BIN1	bridging integrator 1	Bin1	0.618	46.876	78.819	49.746	72.554	35.447	59.278	Nucleus	other
GDI2	GDP dissociation inhibitor 2	Gdi2	0.618	98.297	149.927	106.684	158.119	138.988	212.742	Cytoplasm	other
KLF13	Kruppel like factor 13	Klf13	0.614	28.011	44.01	30.343	37.748	28.53	35.235	Nucleus	transcription regulator
LRPAP1	LDL receptor related protein associated protein 1	Lrpap1	0.614	10.609	14.67	9.55	15.033	4.165	7.062	Plasma Membrane	other
GLIPR2	GLI pathogenesis related 2	Glipr2	0.613	27.243	37.632	19.427	21.696	33.089	57.731	Cytoplasm	other
FLOT2	flotillin 2	Flot2	0.613	17.091	24.361	12.861	21.262	15.185	21.901	Plasma Membrane	other
PTTG1IP	PTTG1 interacting protein	Pttg1ip	0.612	29.113	48.975	32.474	47.673	12.941	19.592	Nucleus	other
ABLIM1	actin binding LIM protein 1	Ablim1	0.611	61.87	89.661	82.944	105.866	61.546	86.613	Cytoplasm	other
TES	testin LIM domain protein	Tes	0.61	59.316	85.562	50.271	80.124	65.649	109.099	Plasma Membrane	other
ALDH1B1	aldehyde dehydrogenase 1 family member B1	Aldh1b1	0.608	3.19	4.099	1.936	2.525	2.958	5.45	Cytoplasm	enzyme
UNC119B	unc-119 lipid binding chaperone B	Unc119b	0.604	27.521	55.572	39.606	61.288	33.502	47.21	Cytoplasm	other
Nisch	nischarin	Nisch	0.604	50.046	76.301	47.533	62.956	34.989	57.331	Cytoplasm	other
KCTD12	potassium channel tetramerization domain containing 12	Kctd12	0.603	2.336	3.439	2.187	3.153	3.159	5.329	Plasma Membrane	ion channel
SEMA4D	semaphorin 4D	Sema4d	0.602	45.128	62.19	50.417	66.291	28.072	36.619	Plasma Membrane	transmembrane receptor
ABR	active BCR-related	Abr	0.601	15.615	23.856	18.861	25.726	13.969	22.145	Cytoplasm	other
RPS6KA3	ribosomal protein S6 kinase A3	Rps6ka3	0.6	21.466	34.454	23.243	37.081	27.217	37.175	Cytoplasm	kinase
ARHGAP12	Rho GTPase activating protein 12	Arhgap12	0.599	6.898	9.668	7.795	9.778	5.779	10.222	Cytoplasm	other
SELPLG	selectin P ligand	Selplg	0.598	110.586	145.089	91.402	120.501	37.611	56.543	Plasma Membrane	other
PLD3	phospholipase D family member 3	Pld3	0.595	41.889	60.99	43.547	63.604	12.838	19.026	Cytoplasm	enzyme
GDE1	glycerophosphodiester phosphodiesterase 1	Gde1	0.594	27.679	39.673	19.739	35.03	25.24	41.696	Plasma Membrane	enzyme
SCARB2	scavenger receptor class B member 2	Scarb2	0.593	25.182	38.913	18.649	26.663	9.119	12.54	Plasma Membrane	other
MRRF	mitochondrial ribosome recycling factor	Mrrf	0.592	11.57	21.296	13.98	16.654	13.405	22.202	Cytoplasm	other
MYD88	myeloid differentiation primary response 88	Myd88	0.586	38.965	68.575	49.267	82.44	51.923	65.975	Plasma Membrane	other
CLTB	clathrin light chain B	Cltb	0.581	17.111	17.185	11.797	20.747	13.718	27.789	Plasma Membrane	other
STX4	syntaxin 4	Stx4a	0.58	78.942	130.578	88.149	126.577	51.026	80.036	Plasma Membrane	transporter
DENND4B	DENN domain containing 4B	Dennd4b	0.576	22.996	38.292	25.545	34.664	18.321	28.011	Extracellular Space	other
SP110	SP110 nuclear body protein	Sp110	0.575	75.862	114.34	86.125	99.902	70.422	114.165	Nucleus	other
PRKAA1	protein kinase AMP-activated catalytic subunit alpha 1	Prkaa1	0.571	7.485	12.163	8.262	10.815	8.894	12.912	Cytoplasm	kinase
TIMM44	translocase of inner mitochondrial membrane 44	Timm44	0.571	38.957	60.723	32.015	48.23	30.756	52.865	Cytoplasm	transporter
TTC39B	tetratricopeptide repeat domain 39B	Ttc39b	0.571	29.095	44.172	38.259	53.511	40.051	49.776	Other	other
ZC3H12D	zinc finger CCCH-type containing 12D	Zc3h12d	0.571	73.128	138.415	93.962	126.294	82.218	113.13	Cytoplasm	other
PRRC1	proline rich coiled-coil 1	Prrc1	0.569	7.258	12.865	6.95	10.702	8.173	10.88	Other	other
RNF114	ring finger protein 114	Rnf114	0.566	43.241	66.888	44.514	64.473	45.027	56.018	Extracellular Space	enzyme
PAIP1	poly(A) binding protein interacting protein 1	Paip1	0.565	12.283	18.55	14.093	16.482	11.917	19.053	Cytoplasm	translation regulator
SMAP1	small ArfGAP 1	Smap1	0.563	8.885	14.615	9.035	14.763	10.262	13.1	Cytoplasm	other
PLIN3	perilipin 3	Plin3	0.563	19.478	30.651	12.8	15.962	11.967	19.809	Cytoplasm	other
PML	promyelocytic leukemia	Pml	0.558	28.205	36.579	35.265	49.323	37.012	71.416	Nucleus	transcription regulator
LDB1	LIM domain binding 1	Ldb1	0.553	86.202	156.282	111.607	127.864	71.946	99.654	Nucleus	transcription regulator
HIP1R	huntingtin interacting protein 1 related	Hip1r	0.552	10.244	15.235	8.728	11.486	5.686	9.037	Cytoplasm	transporter
TUBB2A	tubulin beta 2A class IIa	Tubb2a	0.55	10.314	11.911	9.68	12.352	7.341	13.643	Cytoplasm	other
DDI2	DNA damage inducible 1 homolog 2	Ddi2	0.549	10.072	14.682	9.104	12.641	10.996	15.372	Plasma Membrane	transporter
ACTR1B	ARP1 actin related protein 1 homolog B	Actr1b	0.542	39.595	57.586	37.83	48.127	35.496	56.997	Cytoplasm	other
PLEC	plectin	Plec	0.541	16.266	20.654	19.384	19.729	8.381	13.479	Cytoplasm	other
PSTPIP1	proline-serine-threonine phosphatase interacting protein 1	Pstpip1	0.539	44.068	68.655	48.641	58.769	31.712	58.719	Cytoplasm	other
RBPJ	recombination signal binding protein for immunoglobulin kappa J region	Rbpj	0.539	34.088	57.949	38.698	51.263	71.129	108.187	Nucleus	transcription regulator
ZNF800	zinc finger protein 800	Zfp800	0.537	11.585	18.972	13.274	20.627	13.516	18.915	Other	other
BAG1	BCL2 associated athanogene 1	Bag1	0.536	82.734	125.817	77.409	128.422	104.736	158.857	Cytoplasm	other
CAPN1	calpain 1	Capn1	0.535	37.612	55.762	40.467	49.606	31.811	47.464	Cytoplasm	peptidase
CCDC90B	coiled-coil domain containing 90B	Ccdc90b	0.533	6.274	9.291	5.825	11.837	7.518	9.147	Cytoplasm	other
TSPO	translocator protein	Tspo	0.531	49.128	78.596	52.516	77.243	53.293	81.007	Cytoplasm	transmembrane receptor
2006-09-01	septin 6	2006-09-01	0.531	34.806	49.59	47.444	57.642	40.322	66.638	Cytoplasm	other
EIF2B4	eukaryotic translation initiation factor 2B subunit delta	Eif2b4	0.53	23.892	36.105	20.063	29.742	21.404	31.864	Cytoplasm	other
NME2	NME/NM23 nucleoside diphosphate kinase 2	Nme2	0.529	258.434	366.067	221.985	402.045	377.06	574.836	Nucleus	kinase
JTB	jumping translocation breakpoint	Jtb	0.529	54.708	86.438	52.532	70.674	38.321	61.626	Plasma Membrane	other
COMMD8	COMM domain containing 8	Commd8	0.527	17.459	27.099	17.793	23.583	17.289	25.681	Other	other
PPTC7	PTC7 protein phosphatase homolog	Pptc7	0.525	15.924	22.218	20.023	29.625	15.567	22.36	Cytoplasm	phosphatase
TIAL1	TIA1 cytotoxic granule associated RNA binding protein like 1	Tial1	0.521	28.212	42.515	29.077	35.865	23.776	38.743	Nucleus	transcription regulator
CAMK1D	calcium/calmodulin dependent protein kinase ID	Camk1d	0.52	3.291	4.757	3.4	3.732	3.563	4.582	Cytoplasm	kinase
HDAC4	histone deacetylase 4	Hdac4	0.52	10.288	13.917	11.686	14.314	9.536	13.848	Nucleus	transcription regulator
TXNDC17	thioredoxin domain containing 17	Txndc17	0.519	31.206	43.391	24.835	44.721	32.595	51.661	Cytoplasm	enzyme
RASGRP2	RAS guanyl releasing protein 2	Rasgrp2	0.516	4.688	6.929	6.272	7.999	2.218	3.588	Cytoplasm	other
SRD5A3	steroid 5 alpha-reductase 3	Srd5a3	0.516	16.075	22.93	17.925	25.407	7.455	10.38	Cytoplasm	enzyme
DCTN4	dynactin subunit 4	Dctn4	0.516	15.529	23.988	15.327	21.688	17.406	23.522	Nucleus	other
SH2D1A	SH2 domain containing 1A	Sh2d1a	0.515	8.639	18.404	11.662	18.124	12.275	13.368	Cytoplasm	other
ALDH7A1	aldehyde dehydrogenase 7 family member A1	Aldh7a1	0.514	6.135	8.543	5.494	8.891	5.711	9.947	Cytoplasm	enzyme
GGA3	golgi associated, gamma adaptin ear containing, ARF binding protein 3	Gga3	0.512	16.973	26.567	20.446	23.659	13.509	18.683	Cytoplasm	transporter
PEX5	peroxisomal biogenesis factor 5	Pex5	0.511	14.156	26.287	17.15	23.056	12.714	15.325	Cytoplasm	other
WDR7	WD repeat domain 7	Wdr7	0.511	4.376	6.12	3.673	5.418	4.76	6.081	Cytoplasm	other
Srrm2	serine/arginine repetitive matrix 2	Srrm2	0.511	154.475	251.107	171.237	199.669	121.752	173.063	Nucleus	other
WDR91	WD repeat domain 91	Wdr91	0.51	14.277	22.585	14.488	21.295	13.077	19.073	Cytoplasm	other
BRAT1	BRCA1 associated ATM activator 1	Brat1	0.508	8.696	13.116	9.318	13.909	8.716	11.454	Nucleus	other
NT5C2	5'-nucleotidase, cytosolic II	Nt5c2	0.507	8.454	15.027	9.575	11.218	11.03	15.746	Cytoplasm	phosphatase
CNOT11	CCR4-NOT transcription complex subunit 11	Cnot11	0.507	17.584	28.024	20.232	32.655	23.321	31.34	Cytoplasm	other
FAM126A	family with sequence similarity 126 member A	Fam126a	0.506	6.36	8.68	4.6	7.095	5.762	7.917	Cytoplasm	other
PRPS1	phosphoribosyl pyrophosphate synthetase 1	Prps1	0.504	24.402	30.156	25.147	34.425	41.927	53.993	Cytoplasm	kinase
CERS5	ceramide synthase 5	Cers5	0.504	41.18	61.883	44.476	54.172	25.708	40.229	Cytoplasm	transcription regulator
CNPY4	canopy FGF signaling regulator 4	Cnpy4	0.502	11.244	13.83	9.295	11.19	3.399	5.187	Other	other
NTPCR	nucleoside-triphosphatase, cancer-related	Ntpcr	0.499	7.513	10.08	8.269	12.582	8.423	11.751	Cytoplasm	other
CPNE3	copine 3	Cpne3	0.498	9.506	14.173	8.797	12.538	12.311	14.928	Cytoplasm	kinase
IRAK4	interleukin 1 receptor associated kinase 4	Irak4	0.497	6.335	10.328	9.064	10.145	5.818	7.875	Cytoplasm	kinase
CD37	CD37 molecule	Cd37	0.495	78.633	121.128	91.041	90.13	30.115	55.457	Plasma Membrane	other
DPM3	dolichyl-phosphate mannosyltransferase subunit 3	Dpm3	0.491	15.58	24.904	29.21	30.492	17.836	29.832	Cytoplasm	enzyme
USP3	ubiquitin specific peptidase 3	Usp3	0.491	22.139	33.796	25.226	31.409	24.361	27.618	Cytoplasm	peptidase
EIF4EBP1	eukaryotic translation initiation factor 4E binding protein 1	Eif4ebp1	0.489	35.383	56.339	29.468	57.243	41.874	49.875	Cytoplasm	translation regulator
BACH2	BTB domain and CNC homolog 2	Bach2	0.489	37.978	57.572	50.981	79.344	56.195	72.031	Nucleus	transcription regulator
GNPDA1	glucosamine-6-phosphate deaminase 1	Gnpda1	0.487	33.086	47.42	32.003	48.831	33.652	45.025	Cytoplasm	enzyme
GDI1	GDP dissociation inhibitor 1	Gdi1	0.486	71.65	116.551	88.908	92.666	41.296	66.79	Cytoplasm	other
ILK	integrin linked kinase	Ilk	0.485	47.461	73.567	52.186	73.527	50.34	69.316	Plasma Membrane	kinase
ECI2	enoyl-CoA delta isomerase 2	Eci2	0.483	22.72	36.46	21.514	28.368	30.618	44.345	Cytoplasm	enzyme
PGM2	phosphoglucomutase 2	Pgm1	0.482	8.773	12.671	7.784	11.878	9.34	13.68	Cytoplasm	enzyme
SIRT2	sirtuin 2	Sirt2	0.482	35.83	51.834	35.75	47.582	28.316	42.24	Nucleus	transcription regulator
VAPA	VAMP associated protein A	Vapa	0.48	55.173	86.745	58.364	79.792	54.281	74.968	Plasma Membrane	other
MAPK9	mitogen-activated protein kinase 9	Mapk9	0.477	13.957	20.725	15.135	20.109	14.621	20.632	Cytoplasm	kinase
VCL	vinculin	Vcl	0.475	3.064	5.132	2.63	3.434	1.654	2.159	Plasma Membrane	enzyme
HECTD1	HECT domain E3 ubiquitin protein ligase 1	Hectd1	0.475	31.772	43.194	37.022	49.509	32.474	44.31	Other	enzyme
GNA13	G protein subunit alpha 13	Gna13	0.472	39.618	59.741	34.832	56.464	65.52	85.026	Plasma Membrane	enzyme
EXOC3	exocyst complex component 3	Exoc3	0.471	21.205	32.557	23.025	31.732	19.005	26.552	Plasma Membrane	transporter
GRAP2	GRB2-related adaptor protein 2	Grap2	0.467	25.917	40.645	35.847	38.971	23.909	25.347	Cytoplasm	other
ETV6	ETS variant 6	Etv6	0.466	13.471	19.789	14.07	25.04	19.059	21.964	Nucleus	transcription regulator
EEF1A1	eukaryotic translation elongation factor 1 alpha 1	Eef1a1	0.464	6678.44	8387.99	8546.89	9648.59	8508.72	12963.4	Cytoplasm	translation regulator
COMT	catechol-O-methyltransferase	Comt	0.464	14.185	20.731	11.143	18.943	11.891	15.919	Cytoplasm	enzyme
RPTOR	regulatory associated protein of MTOR complex 1	Rptor	0.464	7.858	12.516	8.561	11.814	9.107	12.389	Cytoplasm	other
DDX17	DEAD-box helicase 17	Ddx17	0.462	93.382	135.372	101.989	105.238	61.626	93.872	Nucleus	enzyme
PTPN1	protein tyrosine phosphatase, non-receptor type 1	Ptpn1	0.46	65.183	73.01	62.782	94.265	62.403	99.891	Cytoplasm	phosphatase
SURF4	surfeit 4	Surf4	0.46	54.045	83.467	54.711	70.263	35.908	49.715	Cytoplasm	other
UCKL1	uridine-cytidine kinase 1 like 1	Uckl1	0.459	21.316	31.754	25.751	30.624	11.706	18.714	Cytoplasm	kinase
DEGS1	delta 4-desaturase, sphingolipid 1	Degs1	0.459	35.889	42.846	28.073	44.264	13.371	20.421	Plasma Membrane	enzyme
HECTD3	HECT domain E3 ubiquitin protein ligase 3	Hectd3	0.457	10.529	15.48	13.512	14.252	8.644	12.577	Cytoplasm	enzyme
FAM102A	family with sequence similarity 102 member A	Fam102a	0.457	41.251	55.418	45.147	63.062	48.706	54.063	Other	other
VPS28	VPS28, ESCRT-I subunit	Vps28	0.457	84.929	126.009	95.978	131.597	79.152	111.987	Cytoplasm	transporter
MICAL3	microtubule associated monooxygenase, calponin and LIM domain containing 3	Mical3	0.456	2.492	2.934	2.403	2.811	2.873	3.853	Cytoplasm	enzyme
SYNE1	spectrin repeat containing nuclear envelope protein 1	Syne1	0.456	3.516	5.494	4.592	5.364	2.722	3.841	Nucleus	other
HSDL1	hydroxysteroid dehydrogenase like 1	Hsdl1	0.454	16.598	25.832	21.861	25.516	12.622	17.347	Cytoplasm	enzyme
MFSD1	major facilitator superfamily domain containing 1	Mfsd1	0.454	25.508	33.414	23.177	32.938	8.494	10.149	Other	transporter
ACAD9	acyl-CoA dehydrogenase family member 9	Acad9	0.453	12.146	21.797	12.172	18.569	12.901	14.748	Cytoplasm	enzyme
CASP7	caspase 7	Casp7	0.453	14.095	19.877	11.873	15.864	17.027	25.684	Cytoplasm	peptidase
UBR5	ubiquitin protein ligase E3 component n-recognin 5	Ubr5	0.453	31.198	41.854	31.164	40.095	28.751	39.36	Nucleus	enzyme
UBE2F	ubiquitin conjugating enzyme E2 F (putative)	Ube2f	0.446	19.785	34.975	22.61	32.823	30.376	31.964	Cytoplasm	enzyme
TAPBP	TAP binding protein	Tapbp	0.445	61.606	114.793	65.711	73.981	21.384	22.395	Cytoplasm	transporter
LRRC59	leucine rich repeat containing 59	Lrrc59	0.445	32.992	39.982	27.164	41.893	39.352	59.404	Cytoplasm	other
CDC42SE1	CDC42 small effector 1	Cdc42se1	0.445	52.358	74.6	64.032	82.423	59.625	81.474	Plasma Membrane	other
MAP2K3	mitogen-activated protein kinase kinase 3	Map2k3	0.444	58.431	65.573	45.036	66.708	71.469	118.893	Cytoplasm	kinase
YPEL5	yippee like 5	Ypel5	0.443	15.449	21.229	19.22	19.392	11.454	17.849	Nucleus	other
TSG101	tumor susceptibility 101	Tsg101	0.443	27.254	44.35	26.067	37.905	32.513	38.473	Cytoplasm	transcription regulator
MDP1	magnesium dependent phosphatase 1	Mdp1	0.443	27.708	42.096	33.497	39.861	21.656	31.139	Cytoplasm	phosphatase
ELOVL1	ELOVL fatty acid elongase 1	Elovl1	0.442	42.115	51.482	31.574	46.282	18.556	31.158	Cytoplasm	enzyme
HTT	huntingtin	Htt	0.442	17.391	20.479	16.329	20.809	17.419	22.751	Cytoplasm	transcription regulator
RNF31	ring finger protein 31	Rnf31	0.441	18.835	28.888	20.791	26.495	16.37	20.206	Cytoplasm	enzyme
ANXA11	annexin A11	Anxa11	0.438	35.173	60.839	42.963	52.181	38.908	48.001	Nucleus	other
PPP2R1B	protein phosphatase 2 scaffold subunit Abeta	Ppp2r1b	0.438	19.936	30.665	24.058	30.446	29.24	32.571	Plasma Membrane	phosphatase
KRI1	KRI1 homolog	Kri1	0.438	25.693	35.047	30.44	34.919	20.638	30.949	Nucleus	other
KRTCAP2	keratinocyte associated protein 2	Krtcap2	0.435	120.049	138.696	112.786	150.871	97.208	161.791	Plasma Membrane	enzyme
AKR1C3	aldo-keto reductase family 1 member C3	Akr1c18	0.434	29.047	27.709	24.231	62.528	122.767	136.431	Cytoplasm	enzyme
CDIPT	CDP-diacylglycerol--inositol 3-phosphatidyltransferase	Cdipt	0.433	47.733	68.982	49.937	66.911	36.034	43.884	Cytoplasm	enzyme
FAM3A	family with sequence similarity 3 member A	Fam3a	0.431	12.178	19.719	13.637	16.584	6.308	8.659	Extracellular Space	other
CTSS	cathepsin S	Ctss	0.431	85.992	115.518	58.804	70.599	31.318	42.181	Cytoplasm	peptidase
EPN1	epsin 1	Epn1	0.431	38.776	53.51	42.002	51.03	36.287	46.509	Plasma Membrane	transporter
HSD17B8	hydroxysteroid 17-beta dehydrogenase 8	H2-Ke6	0.43	39.746	55.426	55.747	60.945	25.792	34.073	Cytoplasm	enzyme
MYL12A	myosin light chain 12A	Myl12b	0.429	165.35	195.762	178.747	214.01	150.237	172.106	Cytoplasm	other
TBC1D10A	TBC1 domain family member 10A	Tbc1d10a	0.429	24.565	26.713	20.237	29.409	17.179	27.067	Plasma Membrane	other
CCDC93	coiled-coil domain containing 93	Ccdc93	0.429	7.562	8.833	6.406	8.526	5.021	6.492	Extracellular Space	other
WDFY1	WD repeat and FYVE domain containing 1	Wdfy1	0.428	8.043	13.986	7.672	10.415	7.843	9.073	Cytoplasm	other
P4HA1	prolyl 4-hydroxylase subunit alpha 1	P4ha1	0.428	19.713	22.491	14.584	17.689	11.631	17.602	Cytoplasm	enzyme
Irgm1	immunity-related GTPase family M member 1	Irgm1	0.426	9.352	13.152	9.778	10.534	10.145	12.342	Cytoplasm	other
HS1BP3	HCLS1 binding protein 3	Hs1bp3	0.426	7.131	11.062	6.372	7.72	4.276	5.475	Other	other
ALG2	ALG2, alpha-1,3/1,6-mannosyltransferase	Alg2	0.426	8.827	12.235	10.838	13.998	5.025	5.525	Cytoplasm	enzyme
PPP1R9B	protein phosphatase 1 regulatory subunit 9B	Ppp1r9b	0.426	31.726	42.849	31.175	34.712	25.615	31.634	Cytoplasm	enzyme
GTF3C1	general transcription factor IIIC subunit 1	Gtf3c1	0.426	26.977	31.007	20.282	28.681	27.777	39.965	Nucleus	transcription regulator
STX12	syntaxin 12	Stx12	0.425	15.537	19.861	15.15	16.465	14.258	23.99	Cytoplasm	other
SOAT1	sterol O-acyltransferase 1	Soat1	0.424	9.626	14.163	10.14	10.694	5.264	6.912	Cytoplasm	enzyme
HEXB	hexosaminidase subunit beta	Hexb	0.423	15.698	21.422	17.514	24.901	10.328	13.291	Cytoplasm	enzyme
BROX	BRO1 domain and CAAX motif containing	Brox	0.419	16.186	24.928	22.367	26.941	18.361	22.605	Cytoplasm	other
SPTAN1	spectrin alpha, non-erythrocytic 1	Sptan1	0.416	58.507	71.314	49.709	63.59	40.819	63.659	Plasma Membrane	other
ATP6V0D1	ATPase H+ transporting V0 subunit d1	Atp6v0d1	0.416	49.372	67.223	49.852	75.426	50.14	64.959	Cytoplasm	transporter
GOLGA3	golgin A3	Golga3	0.414	12.305	19.971	12.293	15.666	14.34	16.408	Cytoplasm	transporter
MNT	MAX network transcriptional repressor	Mnt	0.414	13.449	17.61	15.3	18.583	8.957	11.713	Nucleus	transcription regulator
TMX4	thioredoxin related transmembrane protein 4	Tmx4	0.412	5.629	7.571	7.695	7.119	2.373	3.479	Cytoplasm	enzyme
CAPN2	calpain 2	Capn2	0.412	24.521	40.477	26.549	27.18	21.858	26.892	Cytoplasm	peptidase
CCS	copper chaperone for superoxide dismutase	Ccs	0.411	28.166	32.695	24.939	31.425	22.909	32.909	Cytoplasm	enzyme
SSR4	signal sequence receptor subunit 4	Ssr4	0.411	105.607	123.766	120.219	144.854	95.732	170.081	Cytoplasm	other
MAP1S	microtubule associated protein 1S	Map1s	0.411	19.043	25.715	18.126	26.41	15.816	21.145	Cytoplasm	enzyme
LRRFIP1	LRR binding FLII interacting protein 1	Lrrfip1	0.411	38.031	53.432	41.932	50.174	42.22	54.532	Cytoplasm	transcription regulator
ESYT1	extended synaptotagmin 1	Esyt1	0.41	108.397	133.554	85.739	92.56	32.034	47.353	Cytoplasm	other
NECAP2	NECAP endocytosis associated 2	Necap2	0.409	31.719	43.157	33.35	41.871	25.456	36.13	Cytoplasm	other
SNX6	sorting nexin 6	Snx6	0.409	34.033	47.675	29.414	39.829	32.85	44.976	Cytoplasm	transporter
TRIP10	thyroid hormone receptor interactor 10	Trip10	0.408	5.486	8.326	5.492	5.954	5.322	7.377	Cytoplasm	other
RAB35	RAB35, member RAS oncogene family	Rab35	0.408	38.823	50.311	41.154	48.613	38.233	52.358	Cytoplasm	enzyme
PCYOX1	prenylcysteine oxidase 1	Pcyox1	0.407	6.222	7.625	5.698	6.41	2.141	3.535	Cytoplasm	enzyme
PPME1	protein phosphatase methylesterase 1	Ppme1	0.407	31.778	39.292	27.67	40.535	35.347	56.324	Nucleus	enzyme
RAB27A	RAB27A, member RAS oncogene family	Rab27a	0.407	29.837	31.307	29.833	38.885	35.076	52.399	Cytoplasm	enzyme
SLC39A7	solute carrier family 39 member 7	Slc39a7	0.407	53.557	70.927	43.797	63.546	24.891	33.219	Plasma Membrane	transporter
PRKAR1A	protein kinase cAMP-dependent type I regulatory subunit alpha	Prkar1a	0.405	148.087	215.775	158.197	218.844	180.256	234.242	Cytoplasm	kinase
LAMP1	lysosomal associated membrane protein 1	Lamp1	0.402	93.067	117.873	93.406	117.609	54.314	75.662	Plasma Membrane	other
CBR1	carbonyl reductase 1	Cbr1	0.4	26.058	31.062	27.566	31.591	23.7	37.981	Cytoplasm	enzyme
PAK1IP1	PAK1 interacting protein 1	Pak1ip1	0.399	43.181	46.628	43.151	47.252	42.057	56.797	Nucleus	other
SLK	STE20 like kinase	Slk	0.398	19.579	26.34	22.154	26.563	17.822	25.503	Nucleus	kinase
PTPN23	protein tyrosine phosphatase, non-receptor type 23	Ptpn23	0.398	24.194	35.161	22.505	28.459	17.585	23.212	Cytoplasm	phosphatase
LEPROTL1	leptin receptor overlapping transcript like 1	Leprotl1	0.395	46.223	68.456	58.525	77.739	35.462	40.458	Plasma Membrane	other
NUDT18	nudix hydrolase 18	Nudt18	0.393	3.952	5.013	3.598	4.832	3.695	4.604	Cytoplasm	enzyme
SETD7	SET domain containing lysine methyltransferase 7	Setd7	0.392	17.387	22.34	18.732	20.136	18.12	24.714	Nucleus	enzyme
SCYL1	SCY1 like pseudokinase 1	Scyl1	0.391	22.833	33.413	23.712	33.537	20.251	26.901	Cytoplasm	kinase
SIRT7	sirtuin 7	Sirt7	0.391	45.617	62.524	45.444	57.256	28.68	38.438	Nucleus	enzyme
RAB18	RAB18, member RAS oncogene family	Rab18	0.39	21.466	25.32	18.853	27.526	19.991	25.265	Cytoplasm	enzyme
TBCB	tubulin folding cofactor B	Tbcb	0.389	27.657	35.207	25.73	38.582	27.094	39.378	Cytoplasm	other
MGEA5	meningioma expressed antigen 5 (hyaluronidase)	Mgea5	0.387	79.289	111.051	73.854	98.412	65.285	76.413	Cytoplasm	enzyme
TBC1D10B	TBC1 domain family member 10B	Tbc1d10b	0.385	30.624	44.421	30.973	35.931	28.327	39.952	Plasma Membrane	enzyme
ALDH3A2	aldehyde dehydrogenase 3 family member A2	Aldh3a2	0.384	10.191	14.482	13.666	15.814	10.047	11.547	Cytoplasm	enzyme
SDHB	succinate dehydrogenase complex iron sulfur subunit B	Sdhb	0.383	72.661	114.895	79.636	104.09	113.34	156.672	Cytoplasm	enzyme
PNPLA6	patatin like phospholipase domain containing 6	Pnpla6	0.382	12.617	17.195	12.545	12.834	4.832	6.416	Cytoplasm	enzyme
VMP1	vacuole membrane protein 1	Vmp1	0.382	39.911	55.109	59.885	60.341	21.597	34.836	Plasma Membrane	other
AP2A1	adaptor related protein complex 2 alpha 1 subunit	Ap2a1	0.382	30.128	38.974	31.217	39.343	28.101	39.386	Cytoplasm	transporter
TMX1	thioredoxin related transmembrane protein 1	Tmx1	0.381	28.427	39.564	28.379	33.332	17.24	22.957	Cytoplasm	enzyme
PPOX	protoporphyrinogen oxidase	Ppox	0.38	25.586	44.55	26.854	30.097	16.919	23.549	Cytoplasm	enzyme
SZRD1	SUZ RNA binding domain containing 1	Szrd1	0.38	36.2	44.492	30.977	46.091	42.362	55.174	Other	other
RER1	retention in endoplasmic reticulum sorting receptor 1	Rer1	0.379	74.139	106.482	73.656	94.5	70.999	98.873	Cytoplasm	other
NUP210	nucleoporin 210	Nup210	0.377	53.496	58.878	60.062	60.465	25.754	35.358	Nucleus	transporter
ILVBL	ilvB acetolactate synthase like	Ilvbl	0.375	14.388	22.099	20.45	20.323	8.494	11.459	Cytoplasm	enzyme
CAPZA2	capping actin protein of muscle Z-line alpha subunit 2	Capza2	0.375	84.431	107.676	85.283	115.768	96.508	129.554	Cytoplasm	other
NAGPA	N-acetylglucosamine-1-phosphodiester alpha-N-acetylglucosaminidase	Nagpa	0.374	11.991	13.895	11.948	15.6	4.759	8.418	Cytoplasm	enzyme
SASH3	SAM and SH3 domain containing 3	Sash3	0.374	74.553	110.169	77.719	93.235	71.621	84.831	Cytoplasm	other
ZYG11B	zyg-11 family member B, cell cycle regulator	Zyg11b	0.372	6.691	8.454	7.865	8.574	7.782	9.613	Other	other
MBD3	methyl-CpG binding domain protein 3	Mbd3	0.371	61.5	71.415	58.985	91.257	63.269	79.023	Nucleus	enzyme
ASNS	asparagine synthetase (glutamine-hydrolyzing)	Asns	0.37	13.163	20.096	9.516	16.645	24.122	24.917	Cytoplasm	enzyme
DUS3L	dihydrouridine synthase 3 like	Dus3l	0.37	28.914	36.86	28.355	36.717	17.266	21.83	Other	other
IL27RA	interleukin 27 receptor subunit alpha	Il27ra	0.369	53.944	66.575	59.122	65.216	23.263	32.438	Plasma Membrane	transmembrane receptor
COL4A3BP	collagen type IV alpha 3 binding protein	Col4a3bp	0.369	15.932	20.314	14.295	20.013	12.094	15.375	Cytoplasm	kinase
BICD2	BICD cargo adaptor 2	Bicd2	0.368	15.028	19.042	13.472	16.701	13.308	17.865	Cytoplasm	other
BPNT1	3'(2'), 5'-bisphosphate nucleotidase 1	Bpnt1	0.367	6.18	7.301	5.778	7.802	6.837	9.356	Nucleus	phosphatase
ARAP1	ArfGAP with RhoGAP domain, ankyrin repeat and PH domain 1	Arap1	0.367	15.317	20.174	15.492	18.117	12.198	15.975	Cytoplasm	other
2009-09-01	septin 9	2009-09-01	0.365	52.487	65.14	58.64	60.142	67.858	87.323	Cytoplasm	enzyme
RABGGTA	Rab geranylgeranyltransferase alpha subunit	Rabggta	0.364	12.423	19.005	20.049	21.355	10.993	14.239	Extracellular Space	enzyme
LPCAT3	lysophosphatidylcholine acyltransferase 3	Lpcat3	0.363	19.049	27.331	18.425	24.436	10.974	14.131	Plasma Membrane	enzyme
ARRDC1	arrestin domain containing 1	Arrdc1	0.363	32.848	48.756	36.795	41.239	24.219	30.958	Cytoplasm	other
UGGT1	UDP-glucose glycoprotein glucosyltransferase 1	Uggt1	0.362	17.536	23.793	19.365	21.165	6.13	8.109	Cytoplasm	enzyme
USP38	ubiquitin specific peptidase 38	Usp38	0.362	37.387	53.335	51.999	62.147	52.263	67.651	Other	peptidase
FDXR	ferredoxin reductase	Fdxr	0.36	22.394	32.049	30.915	31.485	18.365	28.665	Cytoplasm	enzyme
UFL1	UFM1 specific ligase 1	Ufl1	0.359	7.022	8.226	7.05	8.357	3.691	4.841	Cytoplasm	enzyme
ARAF	A-Raf proto-oncogene, serine/threonine kinase	Araf	0.359	35.015	48.042	38.161	40.34	27.685	40.201	Cytoplasm	kinase
GATAD2B	GATA zinc finger domain containing 2B	Gatad2b	0.359	28.578	38.191	30.734	38.938	31.251	38.535	Nucleus	transcription regulator
MANF	mesencephalic astrocyte derived neurotrophic factor	Manf	0.358	32.801	36.109	30.307	39.101	23.914	37.637	Extracellular Space	other
CCNL1	cyclin L1	Ccnl1	0.354	68.837	90.953	76.408	88.459	50.195	56.998	Nucleus	other
ATP6V1G1	ATPase H+ transporting V1 subunit G1	Atp6v1g1	0.354	83.913	107.523	97.753	124.787	69.925	97.876	Cytoplasm	transporter
ATP6AP1	ATPase H+ transporting accessory protein 1	Atp6ap1	0.353	60.744	86.998	59.107	69.136	20.643	25.165	Cytoplasm	transporter
FKBP8	FK506 binding protein 8	Fkbp8	0.352	101.149	139.24	97.09	133.887	88.353	102.367	Cytoplasm	other
SMARCC2	SWI/SNF related, matrix associated, actin dependent regulator of chromatin subfamily c member 2	Smarcc2	0.352	40.545	54.766	39.182	48.122	33.862	41.668	Nucleus	transcription regulator
ARIH2	ariadne RBR E3 ubiquitin protein ligase 2	Arih2	0.351	26.34	34.705	29.572	37.625	26.123	35.788	Nucleus	enzyme
C11orf68	chromosome 11 open reading frame 68	AI837181	0.35	27.219	39.738	30.085	36.548	26.028	33.218	Other	other
ITGB2	integrin subunit beta 2	Itgb2	0.35	123.521	162.839	133.799	163.968	56.921	60.89	Plasma Membrane	transmembrane receptor
TPT1	tumor protein, translationally-controlled 1	Tpt1	0.349	7282.04	9001.71	9333.06	10888.7	6954.17	9213.11	Cytoplasm	other
CARS	cysteinyl-tRNA synthetase	Cars	0.349	22.913	34.231	21.975	32.635	23.452	23.61	Cytoplasm	enzyme
CLK3	CDC like kinase 3	Clk3	0.346	41.486	57.342	36.917	45.948	35.022	45.135	Nucleus	kinase
Fhod1	formin homology 2 domain containing 1	Fhod1	0.345	11.43	14.216	10.386	10.517	8.735	12.162	Cytoplasm	other
MMS19	MMS19 homolog, cytosolic iron-sulfur assembly component	Mms19	0.344	23.637	37.089	29.195	28.587	23.883	29.915	Nucleus	transcription regulator
CTDP1	CTD phosphatase subunit 1	Ctdp1	0.344	17.462	20.452	15.378	22.563	18.041	20.117	Nucleus	phosphatase
NUBP2	nucleotide binding protein 2	Nubp2	0.344	40.238	47.219	36.69	52.408	44.45	56.387	Nucleus	other
OSTF1	osteoclast stimulating factor 1	Ostf1	0.343	39.49	43.971	33.731	41.302	36.076	49.572	Nucleus	transcription regulator
CYFIP2	cytoplasmic FMR1 interacting protein 2	Cyfip2	0.343	65.982	83.773	77.035	95.825	80.019	103.259	Cytoplasm	other
SH3GL1	SH3 domain containing GRB2 like 1, endophilin A2	Sh3gl1	0.342	42.078	55.456	43.82	52.775	34.124	46.554	Cytoplasm	other
SURF2	surfeit 2	Surf2	0.341	18.803	25.782	24.438	33.717	21.125	28.01	Nucleus	other
FXYD5	FXYD domain containing ion transport regulator 5	Fxyd5	0.341	301.187	382.85	383.937	441.847	212.063	295.557	Plasma Membrane	ion channel
ABI1	abl interactor 1	Abi1	0.341	50.087	65.487	45.634	53.603	42.655	49.557	Cytoplasm	other
STK24	serine/threonine kinase 24	Stk24	0.341	56.067	72.509	61.249	75.853	64.214	76.919	Cytoplasm	kinase
NCOR1	nuclear receptor corepressor 1	Ncor1	0.34	35.856	44.405	37.059	44.15	30.362	36.669	Nucleus	transcription regulator
ARL2BP	ADP ribosylation factor like GTPase 2 binding protein	Arl2bp	0.34	41.992	49.732	43.702	51.551	42.95	60.01	Cytoplasm	transcription regulator
CCDC22	coiled-coil domain containing 22	Ccdc22	0.339	14.084	19.066	13.209	15.782	11.5	15.672	Cytoplasm	other
STIM1	stromal interaction molecule 1	Stim1	0.338	35.969	51.209	34.451	44.123	17.487	21.804	Plasma Membrane	ion channel
PDCD6	programmed cell death 6	Pdcd6	0.336	44.501	55.564	52.727	65.522	58.307	87.483	Cytoplasm	other
LRBA	LPS responsive beige-like anchor protein	Lrba	0.336	5.94	7.008	6.231	7.433	6.539	7.998	Cytoplasm	other
Dazap1	DAZ associated protein 1	Dazap1	0.336	71.01	85.989	63.765	83.587	68.283	91.458	Cytoplasm	other
PANK4	pantothenate kinase 4	Pank4	0.335	21.184	30.959	26.015	25.252	17.027	21.387	Cytoplasm	kinase
STAU1	staufen double-stranded RNA binding protein 1	Stau1	0.335	17.986	25.301	20.992	20.351	14.416	19.706	Cytoplasm	transporter
DNPEP	aspartyl aminopeptidase	Dnpep	0.334	14.681	21.285	16.949	20.376	15.221	20.278	Cytoplasm	peptidase
TAPT1	transmembrane anterior posterior transformation 1	Tapt1	0.332	21.849	25.781	23.396	24.247	15.833	20.594	Plasma Membrane	G-protein coupled receptor
AEBP2	AE binding protein 2	Aebp2	0.332	71.494	85.39	71.989	93.507	70.815	96.483	Nucleus	transcription regulator
DERL1	derlin 1	Derl1	0.332	40.454	54.63	43.043	55.976	22.102	26.182	Cytoplasm	other
ARFGAP1	ADP ribosylation factor GTPase activating protein 1	Arfgap1	0.33	22.303	29.685	23.146	26.982	19.359	25.797	Cytoplasm	transporter
VAMP4	vesicle associated membrane protein 4	Vamp4	0.328	11.653	17.279	10.864	12.094	11.442	13.603	Cytoplasm	other
SIDT2	SID1 transmembrane family member 2	Sidt2	0.327	82.858	110.127	96.827	106.96	60.986	78.286	Cytoplasm	transporter
Hsdl2	hydroxysteroid dehydrogenase like 2	Hsdl2	0.326	15.31	17.895	13.728	16.348	14.463	18.485	Cytoplasm	other
UBP1	upstream binding protein 1	Ubp1	0.326	33.064	41.581	30.481	33.145	22.535	28.72	Cytoplasm	transcription regulator
MAP2K2	mitogen-activated protein kinase kinase 2	Map2k2	0.325	44.726	55.051	41.322	60.32	43.915	53.492	Cytoplasm	kinase
ANO6	anoctamin 6	Ano6	0.325	15.99	19.441	15.029	17.957	5.698	6.97	Plasma Membrane	ion channel
LMF2	lipase maturation factor 2	Lmf2	0.324	28.805	32.724	21.911	26.289	18.711	28.022	Other	other
FAM98A	family with sequence similarity 98 member A	Fam98a	0.323	15.876	21.36	17.992	19.455	18.036	26.194	Other	other
EIF2B2	eukaryotic translation initiation factor 2B subunit beta	Eif2b2	0.323	30.808	38.797	32.626	33.984	31.406	44.083	Cytoplasm	other
LMNB2	lamin B2	Lmnb2	0.32	16.99	21.303	17.453	20.353	14.431	22.702	Nucleus	other
AGPAT3	1-acylglycerol-3-phosphate O-acyltransferase 3	Agpat3	0.32	42.004	45.149	39.919	48.383	42.059	49.215	Cytoplasm	enzyme
UBQLN1	ubiquilin 1	Ubqln1	0.32	40.022	51.1	44.637	49.985	46.572	61.697	Cytoplasm	other
DYNC1LI2	dynein cytoplasmic 1 light intermediate chain 2	Dync1li2	0.319	13.37	19.6	13.991	17.072	12.273	14.032	Cytoplasm	other
TRIM25	tripartite motif containing 25	Trim25	0.319	12.983	15.883	13.918	14.759	15.177	18.964	Cytoplasm	transcription regulator
GSR	glutathione-disulfide reductase	Gsr	0.318	23.683	23.987	22.638	28.591	19.784	31.159	Cytoplasm	enzyme
GIMAP8	GTPase, IMAP family member 8	Gimap8	0.317	56.793	74.621	99.055	92.774	34.855	49.75	Other	other
SYNRG	synergin gamma	Synrg	0.317	11.942	14.564	13.648	13.417	10.156	13.378	Cytoplasm	other
PTK2B	protein tyrosine kinase 2 beta	Ptk2b	0.317	71.186	108.785	102.629	121.297	83.716	102.938	Cytoplasm	kinase
MARK2	microtubule affinity regulating kinase 2	Mark2	0.317	31.432	40.096	31.256	37.137	28.292	33.917	Cytoplasm	kinase
GTF2A1	general transcription factor IIA subunit 1	Gtf2a1	0.315	6.99	8.105	7.743	10.566	9.552	10.568	Cytoplasm	transcription regulator
UBAC2	UBA domain containing 2	Ubac2	0.315	28.944	33.225	30.211	31.949	17.063	23.138	Cytoplasm	enzyme
HLA-E	major histocompatibility complex, class I, E	H2-T23	0.315	143.336	191.218	156.162	185.452	57.95	76.552	Plasma Membrane	transmembrane receptor
ACADM	acyl-CoA dehydrogenase medium chain	Acadm	0.314	20.459	26.387	19.454	24.012	17.93	22.622	Cytoplasm	enzyme
NR3C1	nuclear receptor subfamily 3 group C member 1	Nr3c1	0.313	17.487	25.21	22.837	27.176	18.549	19.083	Nucleus	ligand-dependent nuclear receptor
PACS1	phosphofurin acidic cluster sorting protein 1	Pacs1	0.313	20.693	24.498	20.677	26.273	19.295	23.929	Cytoplasm	other
SUN2	Sad1 and UNC84 domain containing 2	Sun2	0.31	99.926	126.182	91.607	90.719	31.531	34.643	Nucleus	other
GM2A	GM2 ganglioside activator	Gm2a	0.31	18.978	22.517	21.334	20.975	9.347	14.122	Cytoplasm	enzyme
STXBP5	syntaxin binding protein 5	Stxbp5	0.31	6.444	8.562	7.719	8.557	7.529	8.924	Plasma Membrane	other
NDUFB11	NADH:ubiquinone oxidoreductase subunit B11	Ndufb11	0.309	91.402	104.876	107.192	106.355	83.896	134.506	Cytoplasm	enzyme
ATP6V1E1	ATPase H+ transporting V1 subunit E1	Atp6v1e1	0.309	54	68.907	53.414	61.728	48.843	64.792	Cytoplasm	transporter
TMEM214	transmembrane protein 214	Tmem214	0.308	23.878	30.26	21.993	26.946	12.329	15.774	Extracellular Space	other
RRP12	ribosomal RNA processing 12 homolog	Rrp12	0.307	18.789	19.602	18.218	28.449	24.648	30.334	Nucleus	other
WTAP	WT1 associated protein	Wtap	0.307	17.243	21.097	21.341	23.188	17.786	22.695	Nucleus	other
LCK	LCK proto-oncogene, Src family tyrosine kinase	Lck	0.306	256.2	323.859	295.147	430.104	251.155	315.844	Cytoplasm	kinase
RPL24	ribosomal protein L24	Rpl24	0.306	1036.96	1150.75	1126.05	1391.43	1230.35	1788	Cytoplasm	other
GNG5	G protein subunit gamma 5	Gng5	0.306	132.255	162.403	125.919	147.647	120.427	168.836	Plasma Membrane	other
VPS33A	VPS33A, CORVET/HOPS core subunit	Vps33a	0.305	15.815	18.363	15.953	20.654	15.409	16.923	Cytoplasm	transporter
VPS11	VPS11, CORVET/HOPS core subunit	Vps11	0.305	23.342	29.519	24.428	29.41	17.983	21.088	Cytoplasm	transporter
CYTH1	cytohesin 1	Cyth1	0.303	38.587	45.342	34.473	36.661	26.588	31.222	Cytoplasm	other
Ppp1cc	protein phosphatase 1, catalytic subunit, gamma isoform	Ppp1cc	0.303	153.986	189.461	159.946	198.829	203.162	269.231	Cytoplasm	phosphatase
UBQLN4	ubiquilin 4	Ubqln4	0.303	33.455	39.177	29.382	39.094	32.507	39.031	Cytoplasm	other
KCNAB2	potassium voltage-gated channel subfamily A regulatory beta subunit 2	Kcnab2	0.3	42.218	49.414	35.995	45.999	59.167	68.152	Plasma Membrane	ion channel
NDUFA6	NADH:ubiquinone oxidoreductase subunit A6	Ndufa6	0.299	118.246	179.006	142.355	150.324	115.244	136.452	Cytoplasm	enzyme
ATP13A1	ATPase 13A1	Atp13a1	0.299	36.838	45.118	35.399	38.666	19.748	23.661	Extracellular Space	transporter
GATAD2A	GATA zinc finger domain containing 2A	Gatad2a	0.299	18.999	22.55	20.316	23.127	23.713	31.097	Nucleus	transcription regulator
KIAA2013	KIAA2013	2510039O18Rik	0.297	28.5	35.18	23.875	33.485	18.802	20.546	Other	other
ZBTB7A	zinc finger and BTB domain containing 7A	Zbtb7a	0.297	17.641	24.085	19.577	23.337	14.707	16.726	Nucleus	transcription regulator
EMC1	ER membrane protein complex subunit 1	Emc1	0.296	9.29	10.944	8.555	10.019	5.338	6.528	Plasma Membrane	other
TRAPPC11	trafficking protein particle complex 11	Trappc11	0.296	14.178	15.34	13.023	17.508	13.231	15.463	Cytoplasm	other
BCAP31	B-cell receptor associated protein 31	Bcap31	0.296	103.591	120.831	100.178	120.814	41.317	55.709	Cytoplasm	transporter
CD2BP2	CD2 cytoplasmic tail binding protein 2	Cd2bp2	0.292	42.954	61.396	38.832	48.394	36.321	44.853	Cytoplasm	other
SGPP1	sphingosine-1-phosphate phosphatase 1	Sgpp1	0.29	20.363	25.18	24.979	26.075	19.903	23.64	Cytoplasm	phosphatase
SRP68	signal recognition particle 68	Srp68	0.289	43.708	53.269	40.382	56.872	47.46	54.27	Nucleus	other
GLG1	golgi glycoprotein 1	Glg1	0.288	33.841	40.849	31.59	34.868	8.017	10.521	Cytoplasm	other
GAK	cyclin G associated kinase	Gak	0.288	38.203	47.073	40.051	47.335	33.165	40.409	Nucleus	kinase
NAPA	NSF attachment protein alpha	Napa	0.287	50.321	61.694	47.455	64.897	47.978	60.155	Cytoplasm	transporter
RBM7	RNA binding motif protein 7	Rbm7	0.286	37.227	42.747	39.966	50.626	43.636	58.424	Nucleus	other
ZNF598	zinc finger protein 598	Zfp598	0.285	37.732	44.701	37.387	43.389	26.343	33.344	Extracellular Space	enzyme
CRK	CRK proto-oncogene, adaptor protein	Crk	0.284	10.916	12.449	12.873	14.209	11.035	13.295	Cytoplasm	other
YARS	tyrosyl-tRNA synthetase	Yars	0.284	26.663	37.779	30.352	41.101	35.507	36.032	Cytoplasm	enzyme
RTN4	reticulon 4	Rtn4	0.282	16.463	19.831	11.907	17.761	9.524	10.92	Cytoplasm	other
PRDX6	peroxiredoxin 6	Prdx6	0.281	59.316	65.421	67.493	71.868	73.226	113.61	Cytoplasm	enzyme
SCAMP3	secretory carrier membrane protein 3	Scamp3	0.28	64.77	78.225	66.337	68.219	41.869	54.331	Cytoplasm	transporter
SYF2	SYF2 pre-mRNA splicing factor	Syf2	0.278	60.16	86.82	73.953	81.51	50.662	64.711	Nucleus	other
IRF4	interferon regulatory factor 4	Irf4	0.278	170.792	218.245	275.85	315.41	235.824	286.158	Nucleus	transcription regulator
MYO1G	myosin IG	Myo1g	0.277	66.085	63.404	38.624	46.548	34.552	49.075	Cytoplasm	other
TWF2	twinfilin actin binding protein 2	Twf2	0.277	44.724	47.051	38.108	45.388	40.216	49.655	Cytoplasm	kinase
IGBP1	immunoglobulin binding protein 1	Igbp1	0.277	51.185	69.185	56.375	60.516	48.567	57.1	Cytoplasm	phosphatase
EDC3	enhancer of mRNA decapping 3	Edc3	0.276	22.45	27.575	21.339	29.351	23.936	27.062	Cytoplasm	enzyme
SIK3	SIK family kinase 3	Sik3	0.275	17.625	16.744	17.744	21.975	15.251	22.476	Cytoplasm	kinase
SEL1L	SEL1L ERAD E3 ligase adaptor subunit	Sel1l	0.272	15.003	17.293	13.422	14.186	4.616	5.521	Cytoplasm	other
ATXN2L	ataxin 2 like	Atxn2l	0.272	108.655	141.994	103.302	116.139	81.934	91.595	Nucleus	other
HGS	hepatocyte growth factor-regulated tyrosine kinase substrate	Hgs	0.27	21.944	29.92	22.421	23.808	17.026	20.825	Cytoplasm	other
PTBP3	polypyrimidine tract binding protein 3	Ptbp3	0.27	51.239	63.47	51.427	56.91	62.469	73.539	Nucleus	other
ACBD3	acyl-CoA binding domain containing 3	Acbd3	0.268	16.539	22.419	18.454	19.647	16.382	19.452	Cytoplasm	other
ARHGAP30	Rho GTPase activating protein 30	Arhgap30	0.268	73.015	94.034	76.913	81.753	63.459	78.897	Cytoplasm	other
PARVG	parvin gamma	Parvg	0.266	48.188	59.356	42.751	59.725	59.048	65.461	Cytoplasm	other
ZPR1	ZPR1 zinc finger	Zpr1	0.266	25.376	30.359	23.821	28.499	22.505	26.61	Nucleus	other
SLC7A5	solute carrier family 7 member 5	Slc7a5	0.265	49.479	57.14	43.21	62.197	27.756	27.693	Plasma Membrane	transporter
TMEM14C	transmembrane protein 14C	Tmem14c	0.264	72.782	79.681	63.272	83.519	61.999	78.349	Plasma Membrane	other
KIF3B	kinesin family member 3B	Kif3b	0.263	22.997	25.876	16.147	23.613	18.718	20.821	Cytoplasm	transporter
USP10	ubiquitin specific peptidase 10	Usp10	0.262	26.61	30.637	24.281	34.033	25.388	29.217	Cytoplasm	peptidase
SLC38A10	solute carrier family 38 member 10	Slc38a10	0.26	27.302	30.224	24.208	29.512	11.543	14.601	Cytoplasm	other
NDUFS2	NADH:ubiquinone oxidoreductase core subunit S2	Ndufs2	0.26	98.174	123.234	97.215	119.634	102.582	124.701	Cytoplasm	enzyme
MTOR	mechanistic target of rapamycin kinase	Mtor	0.259	9.18	10.437	8.223	9.601	9.244	10.735	Nucleus	kinase
SEC31A	SEC31 homolog A, COPII coat complex component	Sec31a	0.259	35.333	41.216	31.415	40.336	36.102	40.921	Cytoplasm	other
ATP6V1D	ATPase H+ transporting V1 subunit D	Atp6v1d	0.257	65.331	86.478	71.712	76.267	57.884	67.459	Cytoplasm	transporter
ARHGEF7	Rho guanine nucleotide exchange factor 7	Arhgef7	0.254	8.891	11.178	10.348	11.088	10.559	12.643	Cytoplasm	other
FKBP15	FK506 binding protein 15	Fkbp15	0.249	21.062	25.204	18.272	22.424	16.955	20.146	Plasma Membrane	enzyme
CHP1	calcineurin like EF-hand protein 1	Chp1	0.248	33.453	41.243	36.427	38.655	38.548	46.473	Cytoplasm	transporter
HNRNPH2	heterogeneous nuclear ribonucleoprotein H2	Hnrnph2	0.247	55.231	59.407	56.455	67.487	49.707	62.187	Nucleus	other
HDLBP	high density lipoprotein binding protein	Hdlbp	0.245	49.331	59.8	43.136	54.446	57.326	70.938	Nucleus	transporter
NCBP1	nuclear cap binding protein subunit 1	Ncbp1	0.244	49.393	62.002	49.735	58.723	61.539	73.65	Nucleus	other
LIN7C	lin-7 homolog C, crumbs cell polarity complex component	Lin7c	0.241	18.237	22.459	20.075	23.641	21.798	24.845	Cytoplasm	other
CUL4B	cullin 4B	Cul4b	0.238	19.54	23.85	21.636	23.876	23.562	26.663	Nucleus	other
TOP1	DNA topoisomerase I	Top1	-0.233	49.152	42.824	47.879	42.535	59.335	48.84	Nucleus	enzyme
ROCK2	Rho associated coiled-coil containing protein kinase 2	Rock2	-0.235	16.313	13.689	16.419	14.16	14.774	12.285	Cytoplasm	kinase
CSTF2	cleavage stimulation factor subunit 2	Cstf2	-0.236	16.521	13.716	18.062	15.484	21.237	18.3	Nucleus	other
PRKCSH	protein kinase C substrate 80K-H	Prkcsh	-0.24	95.092	81.575	75.834	66.442	35.763	31.957	Cytoplasm	enzyme
PAK2	p21 (RAC1) activated kinase 2	Pak2	-0.24	50.787	44.57	54.9	47.117	61.705	47.34	Cytoplasm	kinase
MTDH	metadherin	Mtdh	-0.24	49.919	40.028	44.641	37.74	34.487	31.766	Cytoplasm	transcription regulator
SMC3	structural maintenance of chromosomes 3	Smc3	-0.243	36.685	29.734	37.671	31.433	39.956	33.714	Nucleus	other
PPIG	peptidylprolyl isomerase G	Ppig	-0.244	28.473	23.47	27.686	22.27	27.176	24.27	Nucleus	enzyme
SP1	Sp1 transcription factor	Sp1	-0.248	29.952	26.93	33.653	25.598	33.739	26.74	Nucleus	transcription regulator
SMARCC1	SWI/SNF related, matrix associated, actin dependent regulator of chromatin subfamily c member 1	Smarcc1	-0.25	39.512	32.921	38.184	31.8	49.144	42.379	Nucleus	transcription regulator
TM9SF2	transmembrane 9 superfamily member 2	Tm9sf2	-0.254	42.99	37.781	45	36.916	19.947	14.824	Plasma Membrane	transporter
EIF3E	eukaryotic translation initiation factor 3 subunit E	Eif3e	-0.255	284.246	218.93	303.946	241.346	353.206	310.028	Cytoplasm	other
EIF1AD	eukaryotic translation initiation factor 1A domain containing	Eif1ad	-0.257	34.66	27.845	32.082	28.966	44.966	38.617	Nucleus	other
U2AF2	U2 small nuclear RNA auxiliary factor 2	U2af2	-0.258	185.279	147.757	185.353	168.332	189.055	161.958	Nucleus	other
SNX3	sorting nexin 3	Snx3	-0.259	116.633	90.508	119.578	99.352	124.98	110.488	Cytoplasm	transporter
CCT7	chaperonin containing TCP1 subunit 7	Cct7	-0.261	133.939	98.357	108.754	108.456	174.497	152.608	Cytoplasm	other
SND1	staphylococcal nuclease and tudor domain containing 1	Snd1	-0.262	63.761	47.442	52.958	47.547	43.061	33.835	Nucleus	enzyme
U2SURP	U2 snRNP associated SURP domain containing	U2surp	-0.262	23.056	17.441	23.112	18.436	24.342	21.392	Nucleus	other
HSPA4	heat shock protein family A (Hsp70) member 4	Hspa4	-0.262	76.102	59.028	71.358	62.638	89.254	75.066	Cytoplasm	other
INPP5B	inositol polyphosphate-5-phosphatase B	Inpp5b	-0.262	26.976	23.855	29.639	24.378	29.706	24.131	Plasma Membrane	phosphatase
ESD	esterase D	Esd	-0.263	49.536	41.6	59.14	57.307	59.224	48.932	Cytoplasm	enzyme
SFPQ	splicing factor proline and glutamine rich	Sfpq	-0.264	142.007	118.743	159.312	129.574	166.077	142.369	Nucleus	other
IMMT	inner membrane mitochondrial protein	Immt	-0.265	51.351	38.704	47.138	47.219	57.907	48.412	Cytoplasm	other
PPP2R5A	protein phosphatase 2 regulatory subunit B'alpha	Ppp2r5a	-0.265	49.901	40.637	60.326	47.993	45.773	34.637	Cytoplasm	phosphatase
THUMPD1	THUMP domain containing 1	Thumpd1	-0.266	35.362	26.944	35.911	33.364	42.227	33.477	Nucleus	other
CHD4	chromodomain helicase DNA binding protein 4	Chd4	-0.267	138.469	101.967	111.134	95.592	108.69	91.719	Nucleus	enzyme
CDC123	cell division cycle 123	Cdc123	-0.267	54.043	46.361	57.985	49.629	66.806	56.849	Cytoplasm	other
CD3E	CD3e molecule	Cd3e	-0.268	231.957	219.919	311.538	252.27	163.658	121.038	Plasma Membrane	transmembrane receptor
ZFR	zinc finger RNA binding protein	Zfr	-0.268	39.418	34.37	38.154	33.606	43.372	34.071	Nucleus	other
ATP5C1	ATP synthase, H+ transporting, mitochondrial F1 complex, gamma polypeptide 1	Atp5c1	-0.268	108.953	85.51	106.547	92.785	137.769	123.68	Cytoplasm	transporter
RGS3	regulator of G protein signaling 3	Rgs3	-0.268	12.89	11.026	17.004	13.348	14.982	12.589	Nucleus	other
NFATC1	nuclear factor of activated T-cells 1	Nfatc1	-0.269	77.537	78.032	95.086	73.971	86.897	70.826	Nucleus	transcription regulator
MTHFD1	methylenetetrahydrofolate dehydrogenase, cyclohydrolase and formyltetrahydrofolate synthetase 1	Mthfd1	-0.27	38.155	25.18	33.139	29.728	48.587	46.937	Cytoplasm	enzyme
DLST	dihydrolipoamide S-succinyltransferase	Dlst	-0.271	53.121	40.568	45.057	46.854	59.696	49.214	Cytoplasm	enzyme
PEBP1	phosphatidylethanolamine binding protein 1	Pebp1	-0.271	181.054	148.57	177.661	169.662	205.777	172.811	Cytoplasm	other
TRA2B	transformer 2 beta homolog	Tra2b	-0.271	135.129	98.669	125.796	118.968	165.823	143.75	Nucleus	other
ADNP	activity dependent neuroprotector homeobox	Adnp	-0.272	34.962	29.793	42.622	32.01	45.86	36.613	Nucleus	transcription regulator
RAD50	RAD50 double strand break repair protein	Rad50	-0.273	17.281	12.176	16.755	14.121	18.65	15.471	Nucleus	enzyme
SUZ12	SUZ12 polycomb repressive complex 2 subunit	Suz12	-0.274	61.302	43.156	58.796	46.049	65.385	61.445	Nucleus	enzyme
KPNB1	karyopherin subunit beta 1	Kpnb1	-0.275	95.659	70.388	83.404	73.252	125.682	111.444	Nucleus	transporter
TANK	TRAF family member associated NFKB activator	Tank	-0.275	50.815	40.446	36.408	33.502	34.613	26.642	Cytoplasm	other
NUP160	nucleoporin 160	Nup160	-0.276	17.287	12.807	15.705	12.619	22.518	19.644	Nucleus	transporter
UBE2L3	ubiquitin conjugating enzyme E2 L3	Ube2l3	-0.277	71.587	55.285	62.819	59.956	88.255	76.849	Nucleus	enzyme
BANF1	barrier to autointegration factor 1	Banf1	-0.28	94.855	72.17	87.531	81.82	121.514	111.785	Nucleus	other
CDK4	cyclin dependent kinase 4	Cdk4	-0.281	206.206	157.508	166.705	164.953	274.51	252.586	Nucleus	kinase
SFXN1	sideroflexin 1	Sfxn1	-0.281	28.363	18.491	27.327	23.235	33.931	32.388	Cytoplasm	transporter
ANKRD13A	ankyrin repeat domain 13A	Ankrd13a	-0.281	69.256	56.488	68.96	53.464	70.871	60.391	Plasma Membrane	other
ENSA	endosulfine alpha	Ensa	-0.282	64.633	52.171	67.285	56.07	54.708	48.939	Cytoplasm	transporter
EIF3M	eukaryotic translation initiation factor 3 subunit M	Eif3m	-0.282	162.181	134.712	168.483	152.701	248.484	202.022	Cytoplasm	other
ARHGEF2	Rho/Rac guanine nucleotide exchange factor 2	Arhgef2	-0.284	55.548	43.662	50.807	35.249	49.86	44.397	Cytoplasm	other
PPP5C	protein phosphatase 5 catalytic subunit	Ppp5c	-0.284	64.203	50.997	57.057	52.778	67.609	60.029	Nucleus	phosphatase
PRDX3	peroxiredoxin 3	Prdx3	-0.285	65.227	53.598	67.595	59.981	88.875	70.561	Cytoplasm	enzyme
POLA2	DNA polymerase alpha 2, accessory subunit	Pola2	-0.287	40.999	31.49	38.222	30.504	40.5	40.108	Nucleus	enzyme
SPAG9	sperm associated antigen 9	Spag9	-0.288	18.881	13.408	16.307	12.331	14.26	11.804	Cytoplasm	other
SNX27	sorting nexin family member 27	Snx27	-0.288	16.946	13.345	16.612	13.723	16.708	13.166	Cytoplasm	other
VPS53	VPS53, GARP complex subunit	Vps53	-0.289	20.528	16.841	21.119	17.361	21.997	19.116	Cytoplasm	other
SPN	sialophorin	Spn	-0.289	133.02	133.379	167.924	134.376	72.851	52.907	Plasma Membrane	transmembrane receptor
CCAR2	cell cycle and apoptosis regulator 2	Ccar2	-0.29	38.422	31.596	43.595	29.873	37.941	32.176	Cytoplasm	peptidase
MTCH1	mitochondrial carrier 1	Mtch1	-0.29	45.522	34.822	37.314	29.116	49.598	46.797	Cytoplasm	other
TSNAX	translin associated factor X	Tsnax	-0.29	45.339	39.67	51.13	39.723	54.616	48.653	Nucleus	transporter
SMC6	structural maintenance of chromosomes 6	Smc6	-0.291	33.143	22.572	33.615	23.88	30.542	29.678	Nucleus	other
HSPA4L	heat shock protein family A (Hsp70) member 4 like	Hspa4l	-0.291	30.505	24.936	39.586	28.094	28.742	25.483	Cytoplasm	other
SDF4	stromal cell derived factor 4	Sdf4	-0.291	76.324	61.416	73.937	62.151	45.213	37.385	Cytoplasm	other
FUBP1	far upstream element binding protein 1	Fubp1	-0.291	44.199	34.984	45.614	37.26	50.379	42.872	Nucleus	transcription regulator
GLUD1	glutamate dehydrogenase 1	Glud1	-0.292	80.914	60.264	79.158	63.93	80.546	64.717	Cytoplasm	enzyme
AGFG1	ArfGAP with FG repeats 1	Agfg1	-0.292	105.202	88.795	111.068	91.193	136.359	101.615	Nucleus	other
COG3	component of oligomeric golgi complex 3	Cog3	-0.293	19.352	14.803	19.907	15.292	16.412	12.75	Cytoplasm	transporter
GINS4	GINS complex subunit 4	Gins4	-0.294	34.355	25.426	29.036	23.743	41.449	38.128	Nucleus	other
BIRC6	baculoviral IAP repeat containing 6	Birc6	-0.295	25.332	16.243	26.183	20.624	24.921	20.78	Cytoplasm	enzyme
SYNJ2BP	synaptojanin 2 binding protein	Synj2bp	-0.295	8.461	5.846	8.585	7.078	8.244	7.151	Cytoplasm	other
CDC5L	cell division cycle 5 like	Cdc5l	-0.295	39.565	32.264	40.889	36.623	47.929	37.115	Nucleus	transcription regulator
MBOAT7	membrane bound O-acyltransferase domain containing 7	Mboat7	-0.296	41.581	37.913	42.139	36.078	20.607	16.513	Plasma Membrane	enzyme
PRKCH	protein kinase C eta	Prkch	-0.296	66.954	52.101	64.291	51.271	79.209	59.962	Cytoplasm	kinase
CCM2	CCM2 scaffolding protein	Ccm2	-0.296	45.876	38.034	60.95	45.486	40.589	32.578	Cytoplasm	other
EML4	echinoderm microtubule associated protein like 4	Eml4	-0.297	24.403	21.046	30.06	23.844	30.002	25.021	Cytoplasm	other
Cox7c	cytochrome c oxidase subunit VIIc	Cox7c	-0.299	210.513	177.406	203.358	168.298	237.871	220.732	Cytoplasm	other
UBE2G1	ubiquitin conjugating enzyme E2 G1	Ube2g1	-0.299	18.963	15.746	19.98	16.015	20.51	15.456	Cytoplasm	enzyme
LBH	limb bud and heart development	Lbh	-0.301	119.143	95.026	173.836	121.156	139.707	119.923	Nucleus	transcription regulator
Fip1l1	FIP1 like 1 (S. cerevisiae)	Fip1l1	-0.301	44.313	34.673	38.799	33.477	42.195	33.601	Nucleus	other
LTA4H	leukotriene A4 hydrolase	Lta4h	-0.303	69.272	57.003	59.975	47.177	75.294	64.091	Cytoplasm	enzyme
IPO9	importin 9	Ipo9	-0.305	24.877	19.003	24.955	16.229	25.431	24.69	Nucleus	transporter
Atp5e	ATP synthase, H+ transporting, mitochondrial F1 complex, epsilon subunit	Atp5e	-0.305	236.694	191.516	296.527	282.315	390.889	336.363	Cytoplasm	transporter
MTX2	metaxin 2	Mtx2	-0.307	32.261	26.984	30.268	24.423	39.786	34.632	Cytoplasm	transporter
NDUFAB1	NADH:ubiquinone oxidoreductase subunit AB1	Ndufab1	-0.308	63.414	48.1	54.441	48.786	81.076	71.281	Cytoplasm	enzyme
EIF2S1	eukaryotic translation initiation factor 2 subunit alpha	Eif2s1	-0.308	50.572	36.313	44.886	41.691	65.231	55.252	Cytoplasm	translation regulator
Anp32a	acidic (leucine-rich) nuclear phosphoprotein 32 family, member A	Anp32a	-0.308	181.876	149.786	194.733	166.565	183.287	156.736	Nucleus	other
SNRNP40	small nuclear ribonucleoprotein U5 subunit 40	Snrnp40	-0.309	65.911	48.772	58.3	50.658	70.729	65.068	Nucleus	other
PPP3R1	protein phosphatase 3 regulatory subunit B, alpha	Ppp3r1	-0.309	58.658	53.108	62.886	54.927	88.04	64.543	Cytoplasm	phosphatase
UTP18	UTP18, small subunit processome component	Utp18	-0.309	33.312	27.389	33.238	26.774	33.593	26.232	Nucleus	other
NUP188	nucleoporin 188	Nup188	-0.309	28.255	21.073	24.459	22.224	32.392	24.6	Nucleus	other
MSI2	musashi RNA binding protein 2	Msi2	-0.309	23.259	19.157	29.526	21.905	22.527	17.796	Cytoplasm	other
TOMM34	translocase of outer mitochondrial membrane 34	Tomm34	-0.309	40.744	33.21	44.295	34.089	41.707	33.363	Cytoplasm	other
GRWD1	glutamate rich WD repeat containing 1	Grwd1	-0.31	25.76	19.458	22.898	22.484	32.226	26.803	Nucleus	other
TRAPPC5	trafficking protein particle complex 5	Trappc5	-0.31	21.791	15.785	20.911	17.351	20.037	18.167	Cytoplasm	other
USP25	ubiquitin specific peptidase 25	Usp25	-0.31	23.93	19.022	25.567	19.593	24.888	18.866	Cytoplasm	peptidase
COG1	component of oligomeric golgi complex 1	Cog1	-0.311	18.203	15.617	20.349	14.735	16.345	12.312	Cytoplasm	transporter
ARL6IP1	ADP ribosylation factor like GTPase 6 interacting protein 1	Arl6ip1	-0.312	143.633	106.36	119.712	95.826	72.355	64.423	Cytoplasm	other
SUPT16H	SPT16 homolog, facilitates chromatin remodeling subunit	Supt16	-0.312	44.977	34.573	42.818	36.033	65.039	52.568	Nucleus	transcription regulator
LTV1	LTV1 ribosome biogenesis factor	Ltv1	-0.313	40.398	27.31	37.383	36.342	41.272	36.834	Other	other
RAN	RAN, member RAS oncogene family	Ran	-0.314	244.658	160.682	199.146	195.758	334.888	303.168	Nucleus	enzyme
XRN2	5'-3' exoribonuclease 2	Xrn2	-0.314	61.855	46.078	65.772	51.206	69.574	56.838	Nucleus	enzyme
NUDT21	nudix hydrolase 21	Nudt21	-0.315	99.857	71.035	79.434	80.069	122.502	98.959	Nucleus	other
Zranb2	zinc finger, RAN-binding domain containing 2	Zranb2	-0.315	63.026	50.78	57.978	44.281	51.737	42.768	Nucleus	other
ENY2	ENY2, transcription and export complex 2 subunit	Eny2	-0.316	14.29	12.714	14.365	12.051	17.134	14.133	Nucleus	transcription regulator
FAM136A	family with sequence similarity 136 member A	Fam136a	-0.318	27.848	19.916	23.075	21.264	34.194	27.838	Cytoplasm	other
RBMX	RNA binding motif protein, X-linked	Rbmx	-0.319	23.326	23.573	35.077	22.906	28.737	24.711	Nucleus	other
NONO	non-POU domain containing octamer binding	Nono	-0.319	225.733	169.52	196.49	157.592	226.19	193.902	Nucleus	other
Anp32b	acidic (leucine-rich) nuclear phosphoprotein 32 family, member B	Anp32b	-0.32	433.909	306.591	387.909	325.142	477.877	406.556	Nucleus	other
EXOSC7	exosome component 7	Exosc7	-0.321	46.733	33.443	35.244	31.831	49.099	43.992	Nucleus	enzyme
COPS4	COP9 signalosome subunit 4	Cops4	-0.321	41.406	33.117	34.559	35.33	50.045	37.713	Cytoplasm	peptidase
COX7A2	cytochrome c oxidase subunit 7A2	Cox7a2	-0.321	90.655	73.463	92.892	79.57	136.346	127.663	Cytoplasm	enzyme
TAP2	transporter 2, ATP binding cassette subfamily B member	Tap2	-0.321	84.069	63.98	73.135	55.36	26.222	19.649	Cytoplasm	transporter
SLC25A17	solute carrier family 25 member 17	Slc25a17	-0.322	64.069	38.815	49.197	40.1	53.175	55.896	Cytoplasm	transporter
AP2S1	adaptor related protein complex 2 sigma 1 subunit	Ap2s1	-0.322	130.659	86.919	118.889	100.548	136.549	139.489	Cytoplasm	transporter
RNF2	ring finger protein 2	Rnf2	-0.322	29.716	24.404	32.846	25.641	26.704	19.661	Nucleus	transcription regulator
ELP2	elongator acetyltransferase complex subunit 2	Elp2	-0.322	40.831	31.197	41.186	35.58	42.636	35.495	Cytoplasm	other
MLH1	mutL homolog 1	Mlh1	-0.323	15.262	10.566	15.293	11.946	12.733	11.589	Nucleus	enzyme
SMARCA5	SWI/SNF related, matrix associated, actin dependent regulator of chromatin, subfamily a, member 5	Smarca5	-0.324	65.183	47.761	62.095	55.357	85.871	67.215	Nucleus	transcription regulator
PPIL1	peptidylprolyl isomerase like 1	Ppil1	-0.325	52.632	36.31	44.336	41.52	72.424	70.589	Plasma Membrane	enzyme
ARHGAP17	Rho GTPase activating protein 17	Arhgap17	-0.325	33.711	28.038	23.238	24.067	29.891	19.92	Cytoplasm	other
ACACA	acetyl-CoA carboxylase alpha	Acaca	-0.325	10.849	7.462	8.023	7.447	12.232	9.723	Cytoplasm	enzyme
INTS6	integrator complex subunit 6	Ints6	-0.326	13.489	10.126	12.026	10.592	15.162	12.277	Nucleus	enzyme
NRDC	nardilysin convertase	Nrd1	-0.326	57.739	49.107	62.126	43.443	55.599	44.385	Cytoplasm	peptidase
TUBG1	tubulin gamma 1	Tubg1	-0.327	43.063	31.303	32.608	27.676	46.963	45.152	Cytoplasm	other
UCHL5	ubiquitin C-terminal hydrolase L5	Uchl5	-0.327	30.797	21.186	24.286	23.496	43.801	36.723	Cytoplasm	peptidase
XRCC6	X-ray repair cross complementing 6	Xrcc6	-0.327	26.663	19.951	25.192	19.06	29.059	26.61	Nucleus	enzyme
EMD	emerin	Emd	-0.327	61.79	45.161	53.691	46.292	70.83	63.97	Nucleus	other
AHCYL2	adenosylhomocysteinase like 2	Ahcyl2	-0.327	22.461	16.089	16.98	14.264	18.248	14.254	Other	enzyme
PPIH	peptidylprolyl isomerase H	Ppih	-0.33	15.41	9.922	12.862	10.9	21.187	19.016	Nucleus	enzyme
C12orf10	chromosome 12 open reading frame 10	Myg1	-0.33	32.315	25.189	32.461	21.827	38.3	33.852	Nucleus	other
ACTL6A	actin like 6A	Actl6a	-0.33	52.954	40.081	49.606	36.849	61.6	58.096	Nucleus	other
THOC7	THO complex 7	Thoc7	-0.331	79.645	70.427	73.67	65.578	95.245	77.154	Nucleus	other
Snrpe	small nuclear ribonucleoprotein E	Snrpe	-0.331	211.38	167.63	229.328	186.712	331.995	315.722	Nucleus	other
NUBP1	nucleotide binding protein 1	Nubp1	-0.332	19.448	14.915	21.065	19.023	25.095	21.652	Cytoplasm	other
MICU2	mitochondrial calcium uptake 2	Micu2	-0.334	39.878	33.846	46.584	34.555	43.849	36.042	Cytoplasm	other
UBA3	ubiquitin like modifier activating enzyme 3	Uba3	-0.334	40.166	33.659	42.64	35.478	46.816	36.507	Cytoplasm	enzyme
NHP2	NHP2 ribonucleoprotein	Nhp2	-0.335	80.714	55.048	69.888	71.233	119.515	104.621	Nucleus	other
SUMO2	small ubiquitin-like modifier 2	Sumo2	-0.335	270.35	197.082	249.462	208.951	341.527	279.866	Nucleus	enzyme
RPS27L	ribosomal protein S27 like	Rps27l	-0.336	196.514	141.563	151.224	165.99	340.147	302.083	Cytoplasm	translation regulator
PPWD1	peptidylprolyl isomerase domain and WD repeat containing 1	Ppwd1	-0.336	14.445	10.618	11.626	10.617	16.997	13.256	Nucleus	enzyme
Tpm4	tropomyosin 4	Tpm4	-0.336	111.188	90.468	83.552	68.601	148.497	125.005	Cytoplasm	other
MRPL18	mitochondrial ribosomal protein L18	Mrpl18	-0.337	69.745	46.897	61.482	57.907	96.829	82.653	Cytoplasm	translation regulator
GTPBP4	GTP binding protein 4	Gtpbp4	-0.338	49.654	36.788	43.69	41.398	60.267	46.731	Nucleus	enzyme
STK10	serine/threonine kinase 10	Stk10	-0.339	40.396	29.471	40.943	27.52	30.472	24.572	Cytoplasm	kinase
ANKMY2	ankyrin repeat and MYND domain containing 2	Ankmy2	-0.34	14.9	13.678	18.691	13.58	17.104	14.221	Plasma Membrane	other
HEXA	hexosaminidase subunit alpha	Hexa	-0.34	31.425	27.992	26.357	21.261	14.375	10.763	Cytoplasm	enzyme
BRK1	BRICK1, SCAR/WAVE actin nucleating complex subunit	Brk1	-0.341	139.843	112.251	163.167	125.697	165.657	137.797	Cytoplasm	other
PYCARD	PYD and CARD domain containing	Pycard	-0.342	32.203	31.569	36.385	24.941	31.544	28.579	Cytoplasm	transcription regulator
CISD2	CDGSH iron sulfur domain 2	Cisd2	-0.342	24.756	21.784	38.75	26.266	21.176	17.809	Cytoplasm	other
GABARAPL2	GABA type A receptor associated protein like 2	Gabarapl2	-0.342	64.299	53.02	67.832	56.242	79.642	61.331	Cytoplasm	other
ZW10	zw10 kinetochore protein	Zw10	-0.342	34.667	26.278	29.77	21.29	31.953	29.497	Nucleus	other
HNRNPLL	heterogeneous nuclear ribonucleoprotein L like	Hnrnpll	-0.342	50.075	34.353	41.878	33.114	69.965	61.362	Other	other
USP9X	ubiquitin specific peptidase 9, X-linked	Usp9x	-0.344	26.079	19.46	28.579	22.178	34.559	25.154	Plasma Membrane	peptidase
MYL6	myosin light chain 6	Myl6	-0.345	793.191	516.932	845.176	711.381	631.355	556.13	Cytoplasm	enzyme
PPP1R10	protein phosphatase 1 regulatory subunit 10	Ppp1r10	-0.345	26.043	20.395	23.606	21.428	32.451	24.732	Nucleus	other
BCLAF1	BCL2 associated transcription factor 1	Bclaf1	-0.345	53.264	38.445	52.909	44.477	52.089	39.355	Nucleus	transcription regulator
EEF1E1	eukaryotic translation elongation factor 1 epsilon 1	Eef1e1	-0.346	43.302	29.723	29.784	28.373	56.704	42.041	Cytoplasm	translation regulator
CYP51A1	cytochrome P450 family 51 subfamily A member 1	Cyp51	-0.346	48.12	31.39	33.351	33.002	22.648	20.934	Cytoplasm	enzyme
PFKM	phosphofructokinase, muscle	Pfkm	-0.348	7.439	5.262	8.515	6.396	7.653	7.401	Cytoplasm	kinase
EIF1B	eukaryotic translation initiation factor 1B	Eif1b	-0.348	54.013	50.115	64.159	50.032	80.988	67.161	Cytoplasm	translation regulator
CACYBP	calcyclin binding protein	Cacybp	-0.348	53.78	39.458	44.978	41.618	72.119	55.434	Nucleus	other
EHD1	EH domain containing 1	Ehd1	-0.35	18.293	11.361	12.006	13.081	21.097	17.993	Cytoplasm	other
MRPS33	mitochondrial ribosomal protein S33	Mrps33	-0.35	45.432	36.345	40.189	35.126	54.667	45.75	Cytoplasm	other
RUVBL1	RuvB like AAA ATPase 1	Ruvbl1	-0.351	55.66	35.32	38.012	43.088	64.73	50.03	Nucleus	transcription regulator
NCL	nucleolin	Ncl	-0.351	187.425	120.944	151.838	134.297	228.942	183.402	Nucleus	other
STAT6	signal transducer and activator of transcription 6	Stat6	-0.351	86.558	74.494	72.727	61.652	78.299	54.222	Nucleus	transcription regulator
ILF3	interleukin enhancer binding factor 3	Ilf3	-0.351	56.176	42.291	55.159	44.654	45.127	38.33	Nucleus	transcription regulator
WDR12	WD repeat domain 12	Wdr12	-0.352	15.185	11.434	14.9	12.206	20.333	16.891	Cytoplasm	other
PGP	phosphoglycolate phosphatase	Pgp	-0.353	41.396	26.243	30.849	26.855	40.957	40.116	Cytoplasm	enzyme
FAAH	fatty acid amide hydrolase	Faah	-0.353	40.688	45.795	74.185	45.834	22.578	15.9	Plasma Membrane	enzyme
CYCS	cytochrome c, somatic	Cycs	-0.353	47.658	32.209	41.505	39.633	65.907	54.694	Cytoplasm	transporter
TNIP1	TNFAIP3 interacting protein 1	Tnip1	-0.353	60.775	47.829	51.958	38.401	42.723	35.199	Nucleus	other
NDUFA5	NADH:ubiquinone oxidoreductase subunit A5	Ndufa5	-0.354	51.067	38.17	48.248	43.486	68.523	58.375	Cytoplasm	enzyme
MRPS21	mitochondrial ribosomal protein S21	Mrps21	-0.355	76.1	66.543	117.647	86.202	94.556	79.302	Cytoplasm	other
RBBP7	RB binding protein 7, chromatin remodeling factor	Rbbp7	-0.355	143.081	98.545	122.19	97.678	180.185	158.976	Nucleus	transcription regulator
PHPT1	phosphohistidine phosphatase 1	Phpt1	-0.357	36.41	26.906	39.1	29.555	39.495	33.647	Cytoplasm	phosphatase
SRSF2	serine and arginine rich splicing factor 2	Srsf2	-0.357	234.385	173.42	234.819	194.508	263.863	212.397	Nucleus	transcription regulator
TUBB	tubulin beta class I	Tubb5	-0.359	620.322	404.011	467.5	327.685	793.289	750.656	Cytoplasm	other
NRF1	nuclear respiratory factor 1	Nrf1	-0.36	13.82	10.943	11.896	11.348	16.715	12.532	Nucleus	transcription regulator
EZR	ezrin	Ezr	-0.36	91.974	61.633	75.993	64.545	80.847	59.662	Plasma Membrane	other
TIMM22	translocase of inner mitochondrial membrane 22	Timm22	-0.361	10.441	6.977	9.459	8.593	12.098	11.159	Cytoplasm	transporter
PRDX1	peroxiredoxin 1	Prdx1	-0.361	201.715	138.979	169.586	165.185	229.935	199.365	Cytoplasm	enzyme
HNRNPF	heterogeneous nuclear ribonucleoprotein F	Hnrnpf	-0.361	370.013	271.284	363.002	289.84	404.676	320.673	Nucleus	other
MRPL39	mitochondrial ribosomal protein L39	Mrpl39	-0.362	22.226	16.958	19.687	13.354	21.796	21.454	Cytoplasm	other
PPIA	peptidylprolyl isomerase A	Ppia	-0.362	2397.25	1668.87	2149.67	1884.19	3099.69	2863.47	Cytoplasm	enzyme
PRIM2	DNA primase subunit 2	Prim2	-0.364	23.174	16.187	21.847	15.917	34.684	34.169	Nucleus	enzyme
TMEM70	transmembrane protein 70	Tmem70	-0.364	24.974	19.316	26.249	22.833	36.45	28.183	Cytoplasm	other
TBL1XR1	transducin beta like 1 X-linked receptor 1	Tbl1xr1	-0.364	11.072	8.897	16.155	10.039	17.797	12.798	Nucleus	transcription regulator
UAP1	UDP-N-acetylglucosamine pyrophosphorylase 1	Uap1	-0.365	20.818	14.6	16.399	11.139	21.545	18.983	Nucleus	enzyme
PRPF38A	pre-mRNA processing factor 38A	Prpf38a	-0.365	45.878	33.723	37.642	34.099	58.072	47.452	Nucleus	other
BTF3L4	basic transcription factor 3 like 4	Btf3l4	-0.366	23.86	19.184	26.157	20.953	31.03	24.489	Other	other
DARS	aspartyl-tRNA synthetase	Dars	-0.367	53.476	39.905	55.019	44.06	71.91	56.366	Cytoplasm	enzyme
GAPDH	glyceraldehyde-3-phosphate dehydrogenase	Gapdh	-0.368	1148.52	770.259	940.374	957.578	1792.71	1644.11	Cytoplasm	enzyme
ADSL	adenylosuccinate lyase	Adsl	-0.368	35.857	24.133	30.876	29.082	44.44	36.931	Cytoplasm	enzyme
ATRX	ATRX, chromatin remodeler	Atrx	-0.37	36.113	27.168	39.718	27.602	30.919	21.432	Nucleus	transcription regulator
RFC1	replication factor C subunit 1	Rfc1	-0.37	32.046	21.472	28.896	22.365	36.232	32.258	Nucleus	transcription regulator
DDX1	DEAD-box helicase 1	Ddx1	-0.371	70.726	48.145	54.621	50.66	90.106	77.834	Nucleus	enzyme
HIRIP3	HIRA interacting protein 3	Hirip3	-0.372	36.101	22.694	29.212	22.695	32.331	30.522	Nucleus	other
NUDC	nuclear distribution C, dynein complex regulator	Nudc	-0.373	123.988	80.97	89.247	87.694	115.886	98.131	Cytoplasm	other
MRPL45	mitochondrial ribosomal protein L45	Mrpl45	-0.374	33.005	24.398	27.607	24.125	34.507	29.322	Cytoplasm	other
PPP1R11	protein phosphatase 1 regulatory inhibitor subunit 11	Ppp1r11	-0.376	36.02	31.969	35.117	28.871	43.46	35.797	Cytoplasm	other
VARS	valyl-tRNA synthetase	Vars	-0.376	74.211	49.814	64.849	46.42	81.921	68.959	Cytoplasm	enzyme
NOP10	NOP10 ribonucleoprotein	Nop10	-0.377	94.429	60.941	90.247	79.045	102.975	100.604	Nucleus	other
C12orf57	chromosome 12 open reading frame 57	Grcc10	-0.377	129.029	109.147	128.47	102.518	128.692	95.343	Cytoplasm	other
EXOSC3	exosome component 3	Exosc3	-0.378	44.802	32.474	48.771	40.054	52.901	46.657	Nucleus	enzyme
EXOSC10	exosome component 10	Exosc10	-0.378	52.378	39.254	49.825	38.418	53.876	43.438	Nucleus	kinase
ITGB1	integrin subunit beta 1	Itgb1	-0.379	34.283	23.726	26.235	19.676	14.537	11.584	Plasma Membrane	transmembrane receptor
AGFG2	ArfGAP with FG repeats 2	Agfg2	-0.38	7.795	5.485	8.633	4.983	9.327	8.397	Other	other
TSN	translin	Tsn	-0.38	46.829	34.518	45.759	35.215	53.891	43.908	Nucleus	other
PPM1B	protein phosphatase, Mg2+/Mn2+ dependent 1B	Ppm1b	-0.38	23.81	17.402	23.37	18.059	23.295	17.917	Cytoplasm	phosphatase
FARSB	phenylalanyl-tRNA synthetase beta subunit	Farsb	-0.381	36.333	28.332	32.1	31.684	53.646	36.699	Cytoplasm	enzyme
LASP1	LIM and SH3 protein 1	Lasp1	-0.381	69.688	50.975	67.921	48.438	74.188	54.45	Cytoplasm	transporter
AK3	adenylate kinase 3	Ak3	-0.382	16.112	12.295	17.405	12.791	20.905	14.593	Cytoplasm	kinase
NOP58	NOP58 ribonucleoprotein	Nop58	-0.382	121.882	77.336	105.241	93.293	138.19	122.361	Nucleus	enzyme
HNRNPU	heterogeneous nuclear ribonucleoprotein U	Hnrnpu	-0.382	306.293	221.586	292.62	224.937	324.629	253.892	Nucleus	transporter
DBT	dihydrolipoamide branched chain transacylase E2	Dbt	-0.383	8.273	5.882	7.389	7.378	6.141	5.023	Cytoplasm	enzyme
MRPL27	mitochondrial ribosomal protein L27	Mrpl27	-0.384	41.697	26.524	36.46	34.552	46.498	42.026	Cytoplasm	other
UQCR10	ubiquinol-cytochrome c reductase, complex III subunit X	Uqcr10	-0.384	135.319	95.87	133.988	128.984	213.997	181.031	Cytoplasm	enzyme
MCM2	minichromosome maintenance complex component 2	Mcm2	-0.384	93.543	59.365	95.652	61.645	101.624	106.234	Nucleus	enzyme
MAP4K1	mitogen-activated protein kinase kinase kinase kinase 1	Map4k1	-0.384	57.647	42.378	48.664	35.626	54.411	44.047	Cytoplasm	kinase
DDB2	damage specific DNA binding protein 2	Ddb2	-0.385	17.847	13.887	22.876	14.472	12.701	9.767	Nucleus	other
MINPP1	multiple inositol-polyphosphate phosphatase 1	Minpp1	-0.385	25.029	18.155	25.236	20.966	24.518	17.811	Cytoplasm	phosphatase
IMPA1	inositol monophosphatase 1	Impa1	-0.386	34.133	28.081	33.636	27.337	41.146	30.124	Cytoplasm	phosphatase
AVEN	apoptosis and caspase activation inhibitor	Aven	-0.388	23.787	13.616	19.927	15.969	24.52	18.371	Nucleus	other
BZW2	basic leucine zipper and W2 domains 2	Bzw2	-0.388	62.435	43.163	58.535	49.653	85.684	71.136	Cytoplasm	translation regulator
CKB	creatine kinase B	Ckb	-0.389	47.783	39.633	60.485	41.365	94.644	83.338	Cytoplasm	kinase
PAICS	phosphoribosylaminoimidazole carboxylase and phosphoribosylaminoimidazolesuccinocarboxamide synthase	Paics	-0.389	111.608	73.229	100.624	73.157	144.923	128.15	Cytoplasm	enzyme
PHGDH	phosphoglycerate dehydrogenase	Phgdh	-0.39	109.243	71.065	82.016	85.769	165.012	116.731	Cytoplasm	enzyme
SF3B3	splicing factor 3b subunit 3	Sf3b3	-0.39	77.232	51.653	70.146	58.914	92.209	71.894	Nucleus	other
2011-09-01	septin 11	2011-09-01	-0.391	37.081	25.302	31.608	23.483	51.331	42.267	Nucleus	other
PYCR2	pyrroline-5-carboxylate reductase 2	Pycr2	-0.392	38.907	27.82	30.264	27.784	47.054	37.66	Cytoplasm	enzyme
POLD3	DNA polymerase delta 3, accessory subunit	Pold3	-0.394	34.421	22.37	27.786	20.227	33.921	31.495	Nucleus	transcription regulator
CTSE	cathepsin E	Ctse	-0.395	34.509	27.053	28.713	18.557	7.598	4.896	Cytoplasm	peptidase
TFRC	transferrin receptor	Tfrc	-0.397	119.023	66.835	71.033	72.115	66.04	57.883	Plasma Membrane	transporter
ATP5J	ATP synthase, H+ transporting, mitochondrial Fo complex subunit F6	Atp5j	-0.397	162.916	120.768	163.467	134.337	192.672	164.604	Cytoplasm	transporter
TIMM8A	translocase of inner mitochondrial membrane 8A	Timm8a1	-0.398	36	27.037	36.6	29.394	58.209	46.564	Cytoplasm	transporter
LARP1	La ribonucleoprotein domain family member 1	Larp1	-0.398	61.05	38.348	50.477	42.822	65.711	49.464	Cytoplasm	translation regulator
FMR1	fragile X mental retardation 1	Fmr1	-0.4	31.233	22.162	33.838	23.412	27.326	21.35	Cytoplasm	translation regulator
MPDU1	mannose-P-dolichol utilization defect 1	Mpdu1	-0.401	46.533	35.16	41.964	40.05	41.217	32.288	Cytoplasm	other
HEATR3	HEAT repeat containing 3	Heatr3	-0.402	20.896	12.579	19.039	18.629	25.087	20.614	Other	other
EXOC4	exocyst complex component 4	Exoc4	-0.402	35.697	22.594	22.586	22.075	39.948	29.788	Cytoplasm	transporter
TRPV2	transient receptor potential cation channel subfamily V member 2	Trpv2	-0.403	32.32	29.801	27.358	19.13	22.359	14.634	Plasma Membrane	ion channel
AP3B1	adaptor related protein complex 3 beta 1 subunit	Ap3b1	-0.403	39.055	27.771	32.66	26.415	35.604	27.434	Plasma Membrane	transporter
CCDC134	coiled-coil domain containing 134	Ccdc134	-0.404	12.143	9.888	14.136	9.289	8.722	8.979	Other	other
AGA	aspartylglucosaminidase	Aga	-0.405	23.389	14.44	16.98	13.116	11.313	10.698	Cytoplasm	enzyme
LSM5	LSM5 homolog, U6 small nuclear RNA and mRNA degradation associated	Lsm5	-0.406	56.226	40.849	58.208	47.238	84.151	76.26	Cytoplasm	other
DOK2	docking protein 2	Dok2	-0.406	33.978	23.981	31.818	19.95	23.484	21.123	Plasma Membrane	other
RAD21	RAD21 cohesin complex component	Rad21	-0.409	88.842	56.803	71.639	57.874	108.431	87.538	Nucleus	transcription regulator
CAPZB	capping actin protein of muscle Z-line beta subunit	Capzb	-0.409	166.259	122.854	163.193	136.924	210.508	157.597	Cytoplasm	other
LAP3	leucine aminopeptidase 3	Lap3	-0.41	22.143	12.055	14.998	16.85	26.799	21.13	Cytoplasm	peptidase
LSM6	LSM6 homolog, U6 small nuclear RNA and mRNA degradation associated	Lsm6	-0.41	15.314	8.866	14.574	12.453	20.249	18.093	Nucleus	other
LSM2	LSM2 homolog, U6 small nuclear RNA and mRNA degradation associated	Lsm2	-0.41	33.758	22.35	31.64	23.595	43.622	35.873	Nucleus	other
ERAP1	endoplasmic reticulum aminopeptidase 1	Erap1	-0.412	28.237	19.997	23.318	16.99	9.426	6.024	Extracellular Space	peptidase
DKC1	dyskerin pseudouridine synthase 1	Dkc1	-0.412	59.012	34.058	49.294	43.105	67.298	56.231	Nucleus	enzyme
RALY	RALY heterogeneous nuclear ribonucleoprotein	Raly	-0.413	189.311	133.192	187.563	132.933	205.991	172.312	Nucleus	transcription regulator
MRPS28	mitochondrial ribosomal protein S28	Mrps28	-0.414	20.71	14.936	20.46	20.127	29.945	23.379	Cytoplasm	other
EIF4E	eukaryotic translation initiation factor 4E	Eif4e	-0.415	45.211	29.85	38.045	35.44	62.978	49.466	Cytoplasm	translation regulator
OTUD7B	OTU deubiquitinase 7B	Otud7b	-0.415	17.831	13.645	19.273	13.928	16.32	13.417	Cytoplasm	peptidase
MPP6	membrane palmitoylated protein 6	Mpp6	-0.416	22.17	14.009	21.607	15.649	26.369	25.15	Plasma Membrane	kinase
CD47	CD47 molecule	Cd47	-0.416	70.867	46.675	59.149	39.372	60.715	50.53	Plasma Membrane	transmembrane receptor
RANBP9	RAN binding protein 9	Ranbp9	-0.416	47.449	37.716	51.911	37.095	50.205	35.845	Nucleus	other
CHTF8	chromosome transmission fidelity factor 8	Chtf8	-0.416	81.851	59.956	73.427	58.752	95.267	71.636	Cytoplasm	other
PTPN22	protein tyrosine phosphatase, non-receptor type 22	Ptpn22	-0.419	94.248	97.477	101.736	67.016	106.79	79.566	Cytoplasm	phosphatase
RFC3	replication factor C subunit 3	Rfc3	-0.42	37.579	26.527	35.112	21.016	42.885	43.273	Nucleus	enzyme
GOSR2	golgi SNAP receptor complex member 2	Gosr2	-0.42	49.532	43.357	44.476	41.715	67.326	42.648	Cytoplasm	transporter
G3BP1	G3BP stress granule assembly factor 1	G3bp1	-0.42	167.016	103.012	132.896	111.609	172.52	136.307	Nucleus	enzyme
PRMT1	protein arginine methyltransferase 1	Prmt1	-0.42	97.029	69.4	88.163	76.955	156.417	122.974	Nucleus	enzyme
SUMO1	small ubiquitin-like modifier 1	Sumo1	-0.42	120.867	88.657	120.01	91.412	146.36	120.902	Nucleus	enzyme
SMYD3	SET and MYND domain containing 3	Smyd3	-0.422	8.271	5.148	9.074	5.465	5.777	5.064	Nucleus	enzyme
ATIC	5-aminoimidazole-4-carboxamide ribonucleotide formyltransferase/IMP cyclohydrolase	Atic	-0.422	68.567	45.104	64.381	50.29	88.104	69.408	Cytoplasm	enzyme
GGCT	gamma-glutamylcyclotransferase	Ggct	-0.423	10.292	7.648	12.622	7.545	12.223	10.216	Cytoplasm	enzyme
NFU1	NFU1 iron-sulfur cluster scaffold	Nfu1	-0.423	37.744	24.766	35.604	33.259	40.524	27.945	Cytoplasm	other
RTCA	RNA 3'-terminal phosphate cyclase	Rtca	-0.424	23.534	14.768	18.122	19.163	29.797	22.298	Nucleus	enzyme
DYNLRB1	dynein light chain roadblock-type 1	Dynlrb1	-0.424	89.972	67.771	77.115	68.617	94.495	79.914	Cytoplasm	other
SOD1	superoxide dismutase 1	Sod1	-0.424	381.349	274.407	384.005	279.522	403.379	340.74	Cytoplasm	enzyme
CNN3	calponin 3	Cnn3	-0.425	30.193	20.312	23.397	22.128	32.112	23.117	Cytoplasm	other
NUDT5	nudix hydrolase 5	Nudt5	-0.425	52.511	32.623	35.663	30.963	74.086	64.956	Cytoplasm	phosphatase
PBDC1	polysaccharide biosynthesis domain containing 1	Pbdc1	-0.426	21.373	12.709	14.621	13.221	16.643	14.127	Other	other
CBLB	Cbl proto-oncogene B	Cblb	-0.427	29.48	29.154	29.45	28.766	40.337	21.143	Nucleus	enzyme
WDHD1	WD repeat and HMG-box DNA binding protein 1	Wdhd1	-0.427	21.046	13.388	22.699	11.713	29.861	30.903	Nucleus	other
NAA50	N(alpha)-acetyltransferase 50, NatE catalytic subunit	Naa50	-0.427	44.776	28.701	40.292	36.006	60.547	43.795	Cytoplasm	enzyme
PPM1G	protein phosphatase, Mg2+/Mn2+ dependent 1G	Ppm1g	-0.427	115.62	75.962	99.466	79.108	110.099	83.022	Nucleus	phosphatase
NUP107	nucleoporin 107	Nup107	-0.429	27.763	19.222	23.929	16.282	34.227	29.84	Nucleus	transporter
CKAP5	cytoskeleton associated protein 5	Ckap5	-0.43	26.632	15.111	17.891	15.104	33.514	27.884	Nucleus	transcription regulator
PCCB	propionyl-CoA carboxylase beta subunit	Pccb	-0.431	8.508	5.884	8.671	8.473	9.06	6.223	Cytoplasm	enzyme
Fus	fused in sarcoma	Fus	-0.431	267.513	171.592	255.522	206.642	267.733	225.315	Nucleus	transcription regulator
TIMM17A	translocase of inner mitochondrial membrane 17A	Timm17a	-0.432	41.929	26.728	35.968	34.411	66.841	53.853	Cytoplasm	transporter
EXOC6	exocyst complex component 6	Exoc6	-0.432	18.465	13.093	21.155	16.18	23.693	17.36	Plasma Membrane	transporter
HDAC1	histone deacetylase 1	Hdac1	-0.433	129.845	85.864	117.461	97.059	137.499	117.116	Nucleus	transcription regulator
CBX1	chromobox 1	Cbx1	-0.434	53.234	38.861	51.978	39.841	50.402	43.418	Nucleus	transcription regulator
SNRPA1	small nuclear ribonucleoprotein polypeptide A'	Snrpa1	-0.435	54.79	41.764	49.105	49.409	80.773	59.306	Nucleus	other
HMBS	hydroxymethylbilane synthase	Hmbs	-0.435	22.719	13.81	19.642	16.246	24.734	20.642	Cytoplasm	enzyme
SNRPD1	small nuclear ribonucleoprotein D1 polypeptide	Snrpd1	-0.436	96.818	58.858	90.832	72.672	130.574	118.818	Nucleus	other
XPO1	exportin 1	Xpo1	-0.436	73.11	47.384	59.638	48.711	76.999	57.978	Nucleus	transporter
NUDCD2	NudC domain containing 2	Nudcd2	-0.437	40.312	29.882	26.869	27.933	69.655	52.738	Cytoplasm	other
NEDD1	neural precursor cell expressed, developmentally down-regulated 1	Nedd1	-0.437	13.717	10.267	12.652	8.932	18.634	14.462	Cytoplasm	other
RANGAP1	Ran GTPase activating protein 1	Rangap1	-0.437	94.813	59.396	69.188	55.98	111.378	92.204	Nucleus	other
RPP14	ribonuclease P/MRP subunit p14	Rpp14	-0.438	16.018	11.177	17.138	11.402	20.244	17.521	Nucleus	enzyme
PFN1	profilin 1	Pfn1	-0.438	1105.16	790.639	1214.18	971.659	1358.72	997.079	Cytoplasm	other
FBXL8	F-box and leucine rich repeat protein 8	Fbxl8	-0.44	10.113	5.673	7.838	5.187	7.336	7.079	Cytoplasm	enzyme
MSH6	mutS homolog 6	Msh6	-0.44	39.584	25.355	34.533	25.615	44.148	36.92	Nucleus	enzyme
NUP62	nucleoporin 62	Nup62	-0.441	80.751	49.502	65.49	48.112	74.32	62	Nucleus	transporter
HDGF	heparin binding growth factor	Hdgf	-0.441	168.47	108.409	136.423	114.526	173.829	136.656	Extracellular Space	growth factor
PCGF5	polycomb group ring finger 5	Pcgf5	-0.444	35.123	22.901	26.415	21.049	35.031	27.133	Cytoplasm	other
UBA6	ubiquitin like modifier activating enzyme 6	Uba6	-0.444	9.5	6.553	9.363	7.999	14.302	10.694	Cytoplasm	enzyme
ATG3	autophagy related 3	Atg3	-0.444	30.507	22.403	30.429	25.782	29.214	21.076	Cytoplasm	enzyme
SETX	senataxin	Setx	-0.444	35.256	20.99	37.438	28.358	38.658	26.449	Nucleus	enzyme
FAR1	fatty acyl-CoA reductase 1	Far1	-0.444	34.182	21.081	28.541	23.378	33.478	24.903	Cytoplasm	enzyme
MANBA	mannosidase beta	Manba	-0.445	10.029	8.339	11.681	5.99	3.001	2.328	Cytoplasm	enzyme
CLPB	ClpB homolog, mitochondrial AAA ATPase chaperonin	Clpb	-0.445	9.273	4.883	5.301	4.691	5.415	4.57	Nucleus	transcription regulator
MECR	mitochondrial trans-2-enoyl-CoA reductase	Mecr	-0.445	13.979	11.457	12.858	9.86	21.831	17.146	Cytoplasm	enzyme
DDX19A	DEAD-box helicase 19A	Ddx19a	-0.445	53.298	41.737	60.335	46.236	76.91	56.692	Nucleus	enzyme
CD48	CD48 molecule	Cd48	-0.446	64.764	49.577	74.713	51.173	33.699	28.462	Plasma Membrane	other
SACM1L	SAC1 like phosphatidylinositide phosphatase	Sacm1l	-0.446	29.322	21.418	29.231	23.554	35.551	23.056	Cytoplasm	phosphatase
CAMK2D	calcium/calmodulin dependent protein kinase II delta	Camk2d	-0.447	20.44	15.466	19.754	16.939	28.716	20.887	Cytoplasm	kinase
SRSF7	serine and arginine rich splicing factor 7	Srsf7	-0.447	116.062	75.678	111.822	90.239	120.336	95.332	Nucleus	other
RPF2	ribosome production factor 2 homolog	Rpf2	-0.448	25.147	14.2	16.575	18.069	28.999	20.517	Nucleus	other
SPR	sepiapterin reductase	Spr	-0.448	33.866	19.791	28.565	26.585	34.388	23.442	Cytoplasm	enzyme
EIF1AY	eukaryotic translation initiation factor 1A, Y-linked	Eif1ax	-0.448	84.773	51.613	84.852	65.912	115.923	104.443	Other	translation regulator
RGS1	regulator of G protein signaling 1	Rgs1	-0.448	110.416	71.962	116.623	104.268	276.187	225.269	Plasma Membrane	other
HSPBP1	HSPA (Hsp70) binding protein 1	Hspbp1	-0.449	39.566	25.942	32.093	31.879	42.064	31.118	Cytoplasm	other
LSM3	LSM3 homolog, U6 small nuclear RNA and mRNA degradation associated	Lsm3	-0.45	72.358	50.301	67.205	54.943	100.735	89.468	Nucleus	other
BAZ1B	bromodomain adjacent to zinc finger domain 1B	Baz1b	-0.451	68.899	43.795	61.882	44.437	66.461	54.622	Nucleus	transcription regulator
RAB43	RAB43, member RAS oncogene family	Rab43	-0.452	18.708	17.424	25.386	22.138	21.461	11.73	Cytoplasm	enzyme
TRAF2	TNF receptor associated factor 2	Traf2	-0.452	21.343	14.234	18.365	16.019	19.786	15.852	Cytoplasm	enzyme
FAM98B	family with sequence similarity 98 member B	Fam98b	-0.452	42.253	30.357	38.183	27.944	42.172	34.074	Nucleus	enzyme
IVD	isovaleryl-CoA dehydrogenase	Ivd	-0.453	23.252	15.533	23.104	15.668	19.56	17.27	Cytoplasm	enzyme
AP1S1	adaptor related protein complex 1 sigma 1 subunit	Ap1s1	-0.454	49.868	35.603	45.873	36.253	63.151	55.194	Cytoplasm	transporter
RFC2	replication factor C subunit 2	Rfc2	-0.454	60.507	42.06	56.123	36.856	68.436	60.556	Nucleus	other
ABCB7	ATP binding cassette subfamily B member 7	Abcb7	-0.455	14.257	8.788	15.236	10.58	13.89	10.595	Cytoplasm	transporter
MSH2	mutS homolog 2	Msh2	-0.455	30.929	19.008	29.92	21.297	35.267	30.192	Nucleus	enzyme
TFAM	transcription factor A, mitochondrial	Tfam	-0.456	20.445	13.074	22.59	16.585	23.094	18.426	Cytoplasm	transcription regulator
YBX1	Y-box binding protein 1	Ybx1	-0.457	346.401	227.923	319.21	272.693	438.277	322.107	Nucleus	transcription regulator
DPY30	dpy-30, histone methyltransferase complex regulatory subunit	Dpy30	-0.458	35.665	23.116	30.457	21.359	45.465	41.585	Nucleus	enzyme
GNE	glucosamine (UDP-N-acetyl)-2-epimerase/N-acetylmannosamine kinase	Gne	-0.459	6.656	4.518	6.394	4.702	8.18	5.566	Cytoplasm	kinase
ACAT1	acetyl-CoA acetyltransferase 1	Acat1	-0.459	20.582	14.133	23.181	16.064	29.133	22.249	Cytoplasm	enzyme
IVNS1ABP	influenza virus NS1A binding protein	Ivns1abp	-0.459	89.161	61.334	101.18	72.579	90.61	71.391	Nucleus	other
PSPC1	paraspeckle component 1	Pspc1	-0.462	27.488	17.956	29.705	25.436	39.326	31.982	Nucleus	other
Anp32e	acidic (leucine-rich) nuclear phosphoprotein 32 family, member E	Anp32e	-0.462	124.617	75.483	101.291	75.844	118.016	93.338	Cytoplasm	other
COPS7A	COP9 signalosome subunit 7A	Cops7a	-0.463	31.829	25.105	33.453	23.647	37.036	27.845	Cytoplasm	other
DNAJC10	DnaJ heat shock protein family (Hsp40) member C10	Dnajc10	-0.463	26.016	16.656	20.418	16.438	16.293	12.294	Cytoplasm	enzyme
RAP1A	RAP1A, member of RAS oncogene family	Rap1a	-0.465	99.245	78.841	137.342	92.065	120.455	94.384	Cytoplasm	enzyme
NASP	nuclear autoantigenic sperm protein	Nasp	-0.466	58.648	35.463	50.01	37.901	58.351	54.512	Nucleus	other
NUP133	nucleoporin 133	Nup133	-0.467	13.079	7.617	9.45	7.47	16.193	14.001	Nucleus	transporter
UBE2N	ubiquitin conjugating enzyme E2 N	Ube2n	-0.467	38.446	26.444	39.219	30.242	50.668	40.988	Cytoplasm	enzyme
MAP7D1	MAP7 domain containing 1	Map7d1	-0.467	34.066	26.601	34.338	22.44	31.288	21.119	Cytoplasm	other
HNRNPD	heterogeneous nuclear ribonucleoprotein D	Hnrnpd	-0.467	42.378	28.158	47.21	35.204	48.472	36.705	Nucleus	transcription regulator
LRRC40	leucine rich repeat containing 40	Lrrc40	-0.469	15.041	9.292	13.208	11.36	20.878	15.663	Nucleus	other
DR1	down-regulator of transcription 1	Dr1	-0.469	36.193	28.886	46.349	29.893	48.049	32.178	Nucleus	transcription regulator
SLC16A3	solute carrier family 16 member 3	Slc16a3	-0.472	34.606	18.784	21.644	18.206	21.939	23.058	Plasma Membrane	transporter
LARP7	La ribonucleoprotein domain family member 7	Larp7	-0.472	39.214	27.791	40.888	27.21	37.767	30.112	Nucleus	other
FYB1	FYN binding protein 1	Fyb	-0.473	45.659	35.241	51.453	26.256	30.351	23.12	Nucleus	other
RCC1	regulator of chromosome condensation 1	Rcc1	-0.474	46.586	25.489	32.124	33.098	60.253	48.08	Cytoplasm	other
LCP1	lymphocyte cytosolic protein 1	Lcp1	-0.474	328.632	233.961	344.28	268.629	428.493	300.73	Cytoplasm	other
PAIP2	poly(A) binding protein interacting protein 2	Paip2	-0.474	146.91	109.208	163.029	121.877	147.273	101.315	Cytoplasm	translation regulator
HSPD1	heat shock protein family D (Hsp60) member 1	Hspd1	-0.475	223.669	131.428	153.832	145.061	288.842	213.035	Cytoplasm	enzyme
RBMX2	RNA binding motif protein, X-linked 2	Rbmx2	-0.478	11.259	7.382	8.914	7.98	12.9	10.666	Other	other
OSBPL9	oxysterol binding protein like 9	Osbpl9	-0.478	34.371	27.863	45.726	28.138	33.017	20.524	Cytoplasm	transporter
SEPHS1	selenophosphate synthetase 1	Sephs1	-0.479	15.389	10.508	13.147	10.95	19.535	14.176	Other	enzyme
RPIA	ribose 5-phosphate isomerase A	Rpia	-0.48	40.91	24.758	39.67	28.996	40.325	36.558	Cytoplasm	enzyme
PCCA	propionyl-CoA carboxylase alpha subunit	Pcca	-0.481	7.129	4.567	7.241	5.024	7.725	6.003	Cytoplasm	enzyme
HNRNPAB	heterogeneous nuclear ribonucleoprotein A/B	Hnrnpab	-0.481	264.541	163.909	208.308	172.238	348.388	263.098	Nucleus	enzyme
FAM129A	family with sequence similarity 129 member A	Fam129a	-0.482	24.267	16.893	16.973	13.308	9.66	5.443	Cytoplasm	other
INTS7	integrator complex subunit 7	Ints7	-0.483	33.622	21.856	33.521	21.737	37.729	30.687	Nucleus	other
MIF	macrophage migration inhibitory factor	Mif	-0.488	594.016	330.921	431.002	481.337	966.084	790.316	Extracellular Space	cytokine
UBE2S	ubiquitin conjugating enzyme E2 S	Ube2s	-0.491	171.068	101.213	111.106	87.305	220.58	196.354	Other	other
CLINT1	clathrin interactor 1	Clint1	-0.491	62.155	55.106	87.434	56.207	82.237	51.99	Cytoplasm	other
SPTLC1	serine palmitoyltransferase long chain base subunit 1	Sptlc1	-0.492	44.622	38.671	57.579	47.417	46.69	30.576	Cytoplasm	enzyme
PRKD2	protein kinase D2	Prkd2	-0.492	53.302	36.369	58.674	35.585	49.922	34.789	Cytoplasm	kinase
GUSB	glucuronidase beta	Gusb	-0.493	26.69	17.314	24.163	16.187	13.601	10.727	Cytoplasm	enzyme
ANAPC5	anaphase promoting complex subunit 5	Anapc5	-0.493	119.142	79.094	95.614	74.363	149.056	109.423	Nucleus	other
ZBTB8OS	zinc finger and BTB domain containing 8 opposite strand	Zbtb8os	-0.494	53.806	31.936	49.395	38.532	46.68	40.954	Cytoplasm	other
PDLIM2	PDZ and LIM domain 2	Pdlim2	-0.494	35.013	29.171	35.096	23.011	43.738	30.74	Cytoplasm	other
STX6	syntaxin 6	Stx6	-0.494	58.363	45.151	55.206	43.31	66.778	44.711	Cytoplasm	transporter
LANCL1	LanC like 1	Lancl1	-0.496	9.547	7.252	8.307	5.026	7.609	5.343	Plasma Membrane	other
MRPL13	mitochondrial ribosomal protein L13	Mrpl13	-0.497	57.07	37.887	51.846	44.636	80.87	64.135	Cytoplasm	other
ELOVL5	ELOVL fatty acid elongase 5	Elovl5	-0.497	39.316	27.894	38.465	22.245	16.987	11.36	Cytoplasm	enzyme
ATL3	atlastin GTPase 3	Atl3	-0.497	44.142	32.269	54.026	30.044	41.633	32.211	Cytoplasm	other
MOB3A	MOB kinase activator 3A	Mob3a	-0.497	56.538	32.546	39.979	32.822	53.091	36.063	Other	other
CDK2	cyclin dependent kinase 2	Cdk2	-0.498	42.872	27.815	43.618	26.547	52.362	47.786	Nucleus	kinase
TXNIP	thioredoxin interacting protein	Txnip	-0.499	31.457	23.188	34.189	24.088	25.704	15.839	Cytoplasm	other
AMPD3	adenosine monophosphate deaminase 3	Ampd3	-0.5	2.001	1.291	1.729	1.215	3.214	1.923	Cytoplasm	enzyme
CHCHD4	coiled-coil-helix-coiled-coil-helix domain containing 4	Chchd4	-0.502	23.484	13.78	19.23	16.341	32.821	26.749	Cytoplasm	enzyme
ANXA5	annexin A5	Anxa5	-0.502	55.09	40.114	37.842	29.399	56.466	45.276	Plasma Membrane	transporter
NDC1	NDC1 transmembrane nucleoporin	Ndc1	-0.503	12.386	6.375	7.168	6.246	8.183	5.667	Nucleus	other
NUP155	nucleoporin 155	Nup155	-0.503	17.595	10.506	16.425	11.087	20.223	16.295	Nucleus	transporter
ZBTB7B	zinc finger and BTB domain containing 7B	Zbtb7b	-0.503	34.117	27.731	43.519	29.733	32.343	20.801	Nucleus	transcription regulator
TPRKB	TP53RK binding protein	Tprkb	-0.504	19.659	13.616	22.901	15.239	24.457	19.593	Cytoplasm	other
METAP1	methionyl aminopeptidase 1	Metap1	-0.504	43.314	28.798	47.761	33.229	45.632	31.588	Cytoplasm	peptidase
PPIE	peptidylprolyl isomerase E	Ppie	-0.505	56.35	39.765	55.605	43.813	70.803	54.876	Nucleus	enzyme
COTL1	coactosin like F-actin binding protein 1	Cotl1	-0.505	255.195	199.335	313.977	229.005	332.549	198.038	Cytoplasm	other
XRCC5	X-ray repair cross complementing 5	Xrcc5	-0.506	22.93	14.096	20.128	16.569	29.309	20.258	Nucleus	enzyme
EXOC2	exocyst complex component 2	Exoc2	-0.506	36.69	27.335	45.276	34.486	50.464	31.639	Cytoplasm	transporter
KPNA3	karyopherin subunit alpha 3	Kpna3	-0.508	27.232	16.851	24.785	17.437	37.98	26.631	Nucleus	transporter
CBX3	chromobox 3	Cbx3	-0.508	140.093	97.059	146.488	96.949	175.613	132.583	Nucleus	transcription regulator
DYNLL2	dynein light chain LC8-type 2	Dynll2	-0.509	51.763	36.473	55.248	38.073	61.586	49.843	Cytoplasm	other
ACAP2	ArfGAP with coiled-coil, ankyrin repeat and PH domains 2	Acap2	-0.51	22.699	15.193	18.044	12.501	22.742	15.264	Nucleus	other
LPCAT1	lysophosphatidylcholine acyltransferase 1	Lpcat1	-0.511	24.039	14.66	17.138	16.75	12.864	9.024	Cytoplasm	enzyme
ATM	ATM serine/threonine kinase	Atm	-0.511	14.239	8.502	15.519	10.281	14.24	9.294	Nucleus	kinase
HK2	hexokinase 2	Hk2	-0.512	8.551	3.691	4.76	5.99	14.202	11.527	Cytoplasm	kinase
TIMM8B	translocase of inner mitochondrial membrane 8 homolog B	Timm8b	-0.512	37.999	29.067	30.931	30.332	53.128	36.79	Cytoplasm	transporter
RANBP1	RAN binding protein 1	Ranbp1	-0.512	180.511	109.026	159.333	122.196	240.691	197.043	Nucleus	other
SMC1A	structural maintenance of chromosomes 1A	Smc1a	-0.512	91.031	57.538	81.444	54.331	94.378	70.125	Nucleus	transporter
PGM1	phosphoglucomutase 1	Pgm2	-0.513	24.538	17.117	22.261	19.257	33.579	24.383	Cytoplasm	enzyme
M6PR	mannose-6-phosphate receptor, cation dependent	M6pr	-0.517	161.081	121.94	165.516	129.819	117.248	77.453	Cytoplasm	transporter
NAP1L1	nucleosome assembly protein 1 like 1	Nap1l1	-0.519	176.808	95.846	156.99	108.794	206.037	168.205	Nucleus	other
METTL16	methyltransferase like 16	Mettl16	-0.52	23.282	14.969	20.194	17.567	28.557	18.924	Nucleus	enzyme
TCOF1	treacle ribosome biogenesis factor 1	Tcof1	-0.52	64.286	38.784	60.909	46.014	67.164	47.453	Nucleus	transporter
ADO	2-aminoethanethiol dioxygenase	Ado	-0.521	7.929	4.77	10.686	6.282	10.068	6.876	Cytoplasm	enzyme
VAT1	vesicle amine transport 1	Vat1	-0.522	27.463	21.038	22.747	20.783	13.889	10.353	Plasma Membrane	transporter
GLB1	galactosidase beta 1	Glb1	-0.523	20.667	12.861	12.955	11.478	7.998	4.357	Cytoplasm	enzyme
BCAT1	branched chain amino acid transaminase 1	Bcat1	-0.523	13.248	8.501	8.566	7.277	24.51	18.243	Cytoplasm	enzyme
NSMCE2	NSE2/MMS21 homolog, SMC5-SMC6 complex SUMO ligase	Nsmce2	-0.526	10.532	6.682	10.434	7.588	11.821	9.275	Nucleus	enzyme
INF2	inverted formin, FH2 and WH2 domain containing	Inf2	-0.526	21.878	13.637	14.78	9.836	13.369	9.147	Cytoplasm	other
PDLIM1	PDZ and LIM domain 1	Pdlim1	-0.528	53.49	32.408	61.008	34.071	58.756	49.863	Cytoplasm	transcription regulator
TKT	transketolase	Tkt	-0.528	95.755	53.322	75.17	56.641	90.458	71.877	Cytoplasm	enzyme
PFAS	phosphoribosylformylglycinamidine synthase	Pfas	-0.528	23.058	13.257	19.935	15.222	31.858	25.07	Cytoplasm	enzyme
NUP85	nucleoporin 85	Nup85	-0.53	53.488	32.297	44.238	25.577	59.634	57.632	Cytoplasm	other
STK4	serine/threonine kinase 4	Stk4	-0.53	66.276	45.982	70.091	49.989	73.977	45.321	Cytoplasm	kinase
TBL1X	transducin beta like 1X-linked	Tbl1x	-0.531	53.587	43.227	60.631	40.988	58.747	33.591	Nucleus	transcription regulator
ACP1	acid phosphatase 1	Acp1	-0.532	26.029	17.691	23.326	18.691	40.911	28.043	Cytoplasm	phosphatase
DCK	deoxycytidine kinase	Dck	-0.534	26.334	17.278	29.119	14.023	41.161	37.531	Nucleus	kinase
PTPRCAP	protein tyrosine phosphatase, receptor type C associated protein	Ptprcap	-0.535	286.574	209.604	321.528	253.855	175.697	119.981	Plasma Membrane	other
NUDT7	nudix hydrolase 7	Nudt7	-0.536	2.692	2.201	3.089	3.074	4.257	2.479	Cytoplasm	enzyme
YBX3	Y-box binding protein 3	Ybx3	-0.536	86.038	52.52	67.025	58.701	148.799	99.227	Nucleus	transcription regulator
PDK3	pyruvate dehydrogenase kinase 3	Pdk3	-0.537	28.97	18.566	22.604	18.84	38.592	28.17	Cytoplasm	kinase
CENPJ	centromere protein J	Cenpj	-0.538	6.303	3.932	6.947	4.044	6.615	5.385	Nucleus	transcription regulator
Gar1	GAR1 ribonucleoprotein	Gar1	-0.542	52.099	32.3	47.091	41.814	62.258	43.52	Nucleus	other
GNPNAT1	glucosamine-phosphate N-acetyltransferase 1	Gnpnat1	-0.543	20.11	13.579	21.593	14.612	23.914	15.605	Cytoplasm	enzyme
Cyb5r3	cytochrome b5 reductase 3	Cyb5r3	-0.544	32.012	20.274	28.968	23.663	27.944	21.451	Cytoplasm	enzyme
AK2	adenylate kinase 2	Ak2	-0.544	65.901	39.808	54.913	45.033	73.842	59.105	Cytoplasm	kinase
SUB1	SUB1 homolog, transcriptional regulator	Sub1	-0.544	79.877	51.772	85.09	63.73	91.305	67.001	Nucleus	transcription regulator
RPA1	replication protein A1	Rpa1	-0.544	89.704	58.038	87.494	63.095	112.8	82.14	Nucleus	other
HPRT1	hypoxanthine phosphoribosyltransferase 1	Hprt	-0.547	112.424	71.039	104.502	75.945	175.254	135.27	Cytoplasm	enzyme
ISYNA1	inositol-3-phosphate synthase 1	Isyna1	-0.548	84.184	52.072	101.365	65.002	62.932	48.151	Cytoplasm	enzyme
KIF22	kinesin family member 22	Kif22	-0.55	33.699	20.068	21.903	10.46	35.301	34.591	Nucleus	other
MCM3	minichromosome maintenance complex component 3	Mcm3	-0.55	147.658	93.715	141.732	72.221	168.445	173.682	Nucleus	enzyme
Isoc2b	isochorismatase domain containing 2b	Isoc2b	-0.551	9.903	10.701	7.772	4.678	10.556	5.89	Cytoplasm	enzyme
UTP20	UTP20, small subunit processome component	Utp20	-0.553	17.551	10.033	15.127	12.259	19.99	12.953	Nucleus	other
DEK	DEK proto-oncogene	Dek	-0.553	116.212	71.117	119.124	70.689	134.981	107.343	Nucleus	transcription regulator
Alyref	Aly/REF export factor	Alyref	-0.553	95.764	56.943	82.685	61.161	128.538	101.153	Nucleus	other
TBC1D5	TBC1 domain family member 5	Tbc1d5	-0.555	9.274	7.641	8.847	5.997	10.184	5.565	Extracellular Space	other
ACYP1	acylphosphatase 1	Acyp1	-0.556	15.658	12.482	19.063	9.931	17.683	13.904	Cytoplasm	enzyme
NLN	neurolysin	Nln	-0.558	3.285	1.783	3.335	2.252	3.746	2.625	Cytoplasm	peptidase
DHRS4	dehydrogenase/reductase 4	Dhrs4	-0.56	14.977	9.387	15.976	12.083	19.43	12.588	Cytoplasm	enzyme
ZFP62	ZFP62 zinc finger protein	Zfp62	-0.561	31.362	21.302	28.904	20.466	32.777	19.683	Nucleus	other
CEP152	centrosomal protein 152	Cep152	-0.563	8.448	5.12	7.838	5.201	8.621	6.683	Cytoplasm	other
Gm21596/Hmgb1	high mobility group box 1	Hmgb1	-0.563	245.276	149.868	216.159	147.746	294.916	236.541	Nucleus	transcription regulator
RIF1	replication timing regulatory factor 1	Rif1	-0.564	19.031	10.637	18.409	12.477	21.59	15.239	Nucleus	other
THYN1	thymocyte nuclear protein 1	Thyn1	-0.57	17.745	10.18	12.298	12.18	21.553	16.344	Nucleus	other
PANX1	pannexin 1	Panx1	-0.57	23.934	17.54	26.82	15.657	21.777	14.181	Plasma Membrane	transporter
RAB10	RAB10, member RAS oncogene family	Rab10	-0.57	59.246	41.686	66.011	45.532	61.636	36.653	Cytoplasm	enzyme
TXNL1	thioredoxin like 1	Txnl1	-0.574	49.998	29.942	43.909	33.071	57.685	43.382	Cytoplasm	enzyme
PRDX4	peroxiredoxin 4	Prdx4	-0.575	31.082	16.968	25.339	15.437	24.836	24.798	Cytoplasm	enzyme
ISOC2	isochorismatase domain containing 2	Isoc2a	-0.577	35.494	19.617	28.117	23.873	27.547	20.46	Cytoplasm	enzyme
REEP5	receptor accessory protein 5	Reep5	-0.579	43.41	31.514	43.826	27.697	34.33	26.298	Extracellular Space	transporter
RASSF2	Ras association domain family member 2	Rassf2	-0.581	16.377	12.063	22.835	11.41	15.611	9.868	Nucleus	kinase
CMSS1	cms1 ribosomal small subunit homolog (yeast)	Cmss1	-0.583	11.287	6.384	9.896	8.687	18.648	11.493	Other	other
UBASH3A	ubiquitin associated and SH3 domain containing A	Ubash3a	-0.585	23.825	19.422	25.875	13.252	28.297	19.118	Cytoplasm	enzyme
RBBP4	RB binding protein 4, chromatin remodeling factor	Rbbp4	-0.585	90.698	58.785	94.549	64.23	129.123	93.294	Nucleus	enzyme
YWHAQ	tyrosine 3-monooxygenase/tryptophan 5-monooxygenase activation protein theta	Ywhaq	-0.585	94.022	60.751	95.238	66.068	126.238	84.969	Cytoplasm	other
HNRNPDL	heterogeneous nuclear ribonucleoprotein D like	Hnrnpdl	-0.586	126.415	82.351	140.591	101.61	128.896	90.659	Nucleus	other
TUBA1C	tubulin alpha 1c	Tuba1c	-0.587	63.206	30.559	30.983	21.999	74.31	63.168	Cytoplasm	other
PSAT1	phosphoserine aminotransferase 1	Psat1	-0.587	76.747	41.226	62.574	54.921	152.279	107.044	Cytoplasm	enzyme
ACADL	acyl-CoA dehydrogenase long chain	Acadl	-0.588	45.712	25.856	36.674	19.875	34.628	28.571	Cytoplasm	enzyme
QDPR	quinoid dihydropteridine reductase	Qdpr	-0.588	44.437	27.076	38.368	30.008	57.54	42.216	Cytoplasm	enzyme
ANKRD44	ankyrin repeat domain 44	Ankrd44	-0.589	30.658	19.2	34.968	22.112	33.223	17.943	Other	other
SRPK2	SRSF protein kinase 2	Srpk2	-0.589	20.743	16.832	30.254	15.402	19.047	11.749	Nucleus	kinase
MGAT1	mannosyl (alpha-1,3-)-glycoprotein beta-1,2-N-acetylglucosaminyltransferase	Mgat1	-0.589	29.587	17.982	27.069	17.645	15.993	11.639	Cytoplasm	enzyme
CAP1	cyclase associated actin cytoskeleton regulatory protein 1	Cap1	-0.59	291.944	202.179	295.404	209.464	340.838	209.893	Plasma Membrane	other
POLD1	DNA polymerase delta 1, catalytic subunit	Pold1	-0.591	59.382	30.207	48.424	26.101	48.589	46.199	Nucleus	enzyme
MPP1	membrane palmitoylated protein 1	Mpp1	-0.592	23.083	11.816	14.817	10.051	20.319	14.941	Plasma Membrane	kinase
LDHB	lactate dehydrogenase B	Ldhb	-0.593	39.326	27.834	41.462	26.473	55.475	40.138	Cytoplasm	enzyme
ADAM10	ADAM metallopeptidase domain 10	Adam10	-0.595	66.33	47.801	53.947	37.729	41.79	21.622	Plasma Membrane	peptidase
HSPA14	heat shock protein family A (Hsp70) member 14	Hspa14	-0.595	25.53	15.7	23.52	17.368	32.867	23.653	Cytoplasm	peptidase
IRF2BP2	interferon regulatory factor 2 binding protein 2	Irf2bp2	-0.596	49.894	35.844	42.196	26.557	26.608	16.314	Nucleus	transcription regulator
POLR2H	RNA polymerase II subunit H	Polr2h	-0.601	40.204	23.046	44.013	34.16	49.312	39.417	Nucleus	enzyme
ITM2A	integral membrane protein 2A	Itm2a	-0.601	176.45	137.34	245.252	168.165	138.902	95.67	Plasma Membrane	other
MCM4	minichromosome maintenance complex component 4	Mcm4	-0.603	97.086	54.052	92.29	53.331	126.354	102.419	Nucleus	enzyme
FKBP3	FK506 binding protein 3	Fkbp3	-0.61	57.639	32.549	53.499	34.82	64.518	52.861	Nucleus	enzyme
ARHGEF6	Rac/Cdc42 guanine nucleotide exchange factor 6	Arhgef6	-0.615	29.424	24.166	26.534	17.902	35.537	19.795	Cytoplasm	other
NPM3	nucleophosmin/nucleoplasmin 3	Npm3	-0.615	117.824	64.836	117.87	96.316	161.901	108.347	Nucleus	other
NUCB1	nucleobindin 1	Nucb1	-0.616	87.063	56.189	74.072	52.549	29.125	17.892	Cytoplasm	other
MAPK11	mitogen-activated protein kinase 11	Mapk11	-0.619	64.838	45.817	74.312	44.079	39.708	24.94	Cytoplasm	kinase
ANXA2	annexin A2	Anxa2	-0.621	60.63	28.273	47.732	27.121	34.067	36.522	Plasma Membrane	other
PIK3CD	phosphatidylinositol-4,5-bisphosphate 3-kinase catalytic subunit delta	Pik3cd	-0.621	119.249	69.483	109.201	68.822	81.336	41.787	Cytoplasm	kinase
NUP37	nucleoporin 37	Nup37	-0.622	16.578	8.862	10.325	7.279	25.979	22.243	Nucleus	transporter
CHST2	carbohydrate sulfotransferase 2	Chst2	-0.622	32.659	13.527	40.66	33.84	43.054	36.25	Cytoplasm	enzyme
BPHL	biphenyl hydrolase like	Bphl	-0.623	9.496	4.561	7.795	5.752	7.6	5.849	Cytoplasm	enzyme
TIMM17B	translocase of inner mitochondrial membrane 17B	Timm17b	-0.624	31.891	18.147	26.307	22.518	32.938	22.101	Cytoplasm	transporter
PLEKHO2	pleckstrin homology domain containing O2	Plekho2	-0.624	12.343	7.29	11.152	7.835	13.199	8.831	Cytoplasm	other
HIBCH	3-hydroxyisobutyryl-CoA hydrolase	Hibch	-0.625	14.337	13.233	18.833	10.538	22.711	12.181	Cytoplasm	enzyme
TAPBPL	TAP binding protein like	Tapbpl	-0.625	33.488	20.04	24.327	22.382	16.583	10.838	Cytoplasm	other
GART	phosphoribosylglycinamide formyltransferase, phosphoribosylglycinamide synthetase, phosphoribosylaminoimidazole synthetase	Gart	-0.626	62.277	35.361	53.166	41.9	82.238	53.614	Cytoplasm	enzyme
NRM	nurim	Nrm	-0.628	23.71	12.472	21.485	9.075	16.245	15.658	Nucleus	other
CD3G	CD3g molecule	Cd3g	-0.631	348.309	253.599	466.565	252.142	165.375	120.181	Plasma Membrane	transmembrane receptor
TP53BP1	tumor protein p53 binding protein 1	Trp53bp1	-0.631	11.999	8.391	11.459	7.733	11.525	7.098	Nucleus	transcription regulator
TUSC3	tumor suppressor candidate 3	Tusc3	-0.633	40.77	23.904	39.901	34.63	38.928	25.971	Plasma Membrane	transporter
HMGCS1	3-hydroxy-3-methylglutaryl-CoA synthase 1	Hmgcs1	-0.634	49.863	27.339	30.297	26.001	53.22	37.655	Cytoplasm	enzyme
NSMCE1	NSE1 homolog, SMC5-SMC6 complex component	Nsmce1	-0.634	54.353	32.649	46.351	31.451	75.042	48.68	Nucleus	transporter
PGRMC1	progesterone receptor membrane component 1	Pgrmc1	-0.635	51.789	33.07	42.472	31.851	29.937	18.925	Plasma Membrane	transmembrane receptor
PSME2	proteasome activator subunit 2	Psme2	-0.636	176.273	113.39	141.815	125.898	220.297	127.59	Cytoplasm	peptidase
PGK1	phosphoglycerate kinase 1	Pgk1	-0.637	561.81	282.63	394.531	369.469	981.976	750.913	Cytoplasm	kinase
ZBP1	Z-DNA binding protein 1	Zbp1	-0.637	11.238	7.992	16.257	10.13	11.6	7.332	Cytoplasm	other
CD3D	CD3d molecule	Cd3d	-0.637	306.756	223.441	428.862	264.416	257.981	167.987	Plasma Membrane	transmembrane receptor
DNAJC9	DnaJ heat shock protein family (Hsp40) member C9	Dnajc9	-0.639	106.328	59.959	94.319	59.123	126.593	94.61	Nucleus	other
Pcmt1	protein-L-isoaspartate (D-aspartate) O-methyltransferase 1	Pcmt1	-0.64	33.776	21.096	29.163	19.764	24.643	16.599	Cytoplasm	enzyme
CHTF18	chromosome transmission fidelity factor 18	Chtf18	-0.644	14.227	6.944	8.61	3.476	13.748	12.484	Nucleus	other
GINS3	GINS complex subunit 3	Gins3	-0.645	9.742	4.522	6.969	4.088	10.801	9.788	Nucleus	other
CEP55	centrosomal protein 55	Cep55	-0.646	17.589	7.896	7.564	3.213	23.037	24.427	Cytoplasm	other
MYCBP2	MYC binding protein 2, E3 ubiquitin protein ligase	Mycbp2	-0.646	24.154	12.244	25.565	15.816	17.45	11.313	Nucleus	enzyme
TMPO	thymopoietin	Tmpo	-0.646	63.424	33.908	49.943	28.231	71.653	53.879	Nucleus	other
EIF2AK2	eukaryotic translation initiation factor 2 alpha kinase 2	Eif2ak2	-0.647	4.197	2.436	3.209	1.464	4.098	2.926	Cytoplasm	kinase
ANXA6	annexin A6	Anxa6	-0.65	79.67	43.888	72.981	35.302	62.846	39.688	Plasma Membrane	ion channel
NFATC2IP	nuclear factor of activated T-cells 2 interacting protein	Nfatc2ip	-0.65	18.441	11.321	16.952	8.701	18.283	14.273	Nucleus	other
IL2RG	interleukin 2 receptor subunit gamma	Il2rg	-0.65	391.896	261.971	371.217	215.97	150.752	97.847	Plasma Membrane	transmembrane receptor
SMYD5	SMYD family member 5	Smyd5	-0.652	38.878	22.858	34.94	28.646	47.135	31.017	Other	other
Ptma (includes others)	prothymosin alpha	Ptma	-0.655	2031.33	1027.87	1752.94	1179.07	2321.28	1725.19	Nucleus	other
UBLCP1	ubiquitin like domain containing CTD phosphatase 1	Ublcp1	-0.656	24.727	16.852	27.459	16.361	29.427	19.471	Nucleus	phosphatase
POLD2	DNA polymerase delta 2, accessory subunit	Pold2	-0.657	48.26	23.292	38.283	26.82	51.969	41.015	Nucleus	enzyme
CCNH	cyclin H	Ccnh	-0.662	24.593	14.326	25.134	15.706	29.487	19.393	Nucleus	transcription regulator
THY1	Thy-1 cell surface antigen	Thy1	-0.665	143.198	60.673	95.492	32.725	71.092	69.021	Plasma Membrane	other
NAMPT	nicotinamide phosphoribosyltransferase	Nampt	-0.665	24.634	11.805	13.191	12.327	26.342	17.407	Extracellular Space	cytokine
GIMAP1	GTPase, IMAP family member 1	Gimap1	-0.665	109.109	71.492	138.601	86.074	100.272	66.99	Cytoplasm	other
CHCHD6	coiled-coil-helix-coiled-coil-helix domain containing 6	Chchd6	-0.666	7.114	3.918	4.75	3.687	13.057	10.433	Cytoplasm	other
SH3KBP1	SH3 domain containing kinase binding protein 1	Sh3kbp1	-0.666	50.161	34.288	56.319	36.346	59.661	36.638	Cytoplasm	other
NCAPD3	non-SMC condensin II complex subunit D3	Ncapd3	-0.67	26.177	13.517	21.822	12.789	28.484	21.554	Nucleus	other
RPS6KA1	ribosomal protein S6 kinase A1	Rps6ka1	-0.676	49.459	30.355	46.436	35.46	59.227	30.7	Cytoplasm	kinase
HINT1	histidine triad nucleotide binding protein 1	Hint1	-0.678	272.801	159.353	264.642	173.36	395.622	287.499	Nucleus	enzyme
WNK1	WNK lysine deficient protein kinase 1	Wnk1	-0.679	48.795	26.051	45.879	28.163	51.252	31.011	Cytoplasm	kinase
CD81	CD81 molecule	Cd81	-0.68	52.944	27.448	25.587	23.386	28.058	16.905	Plasma Membrane	other
HSD17B10	hydroxysteroid 17-beta dehydrogenase 10	Hsd17b10	-0.68	76.643	61.475	91.701	61.414	99.795	55.835	Cytoplasm	enzyme
CD44	CD44 molecule (Indian blood group)	Cd44	-0.68	24.301	11.229	10.137	7.124	13.023	9.462	Plasma Membrane	other
LACTB	lactamase beta	Lactb	-0.683	16.893	8.568	14.735	9.097	16.074	10.445	Cytoplasm	peptidase
ETFA	electron transfer flavoprotein alpha subunit	Etfa	-0.688	66.934	32.981	58.367	42.115	72.585	51.026	Cytoplasm	transporter
CHAF1B	chromatin assembly factor 1 subunit B	Chaf1b	-0.689	23.658	11.211	19.904	11.991	29.498	24.324	Nucleus	other
PIP4K2A	phosphatidylinositol-5-phosphate 4-kinase type 2 alpha	Pip4k2a	-0.69	46.809	29.834	65.086	31.968	44.505	27.995	Cytoplasm	kinase
KPNA2	karyopherin subunit alpha 2	Kpna2	-0.692	115.947	51.232	69.485	41.662	171.382	148.745	Nucleus	transporter
FAM162A	family with sequence similarity 162 member A	Fam162a	-0.694	139.81	76.423	129.152	102.655	220.629	169.008	Cytoplasm	other
PTPN18	protein tyrosine phosphatase, non-receptor type 18	Ptpn18	-0.694	38.362	24.93	64.847	30.157	50.237	36.542	Nucleus	phosphatase
MRE11	MRE11 homolog, double strand break repair nuclease	Mre11a	-0.695	22.843	13.993	19.458	13.269	29.688	18.527	Nucleus	enzyme
RPA3	replication protein A3	Rpa3	-0.698	47.919	23.818	41.318	27.17	55.237	43.439	Nucleus	other
RPA2	replication protein A2	Rpa2	-0.7	59.859	35.898	58.171	34.716	77.467	57.921	Nucleus	other
PSME1	proteasome activator subunit 1	Psme1	-0.704	262.633	165.319	233.708	170.308	274.182	155.14	Cytoplasm	other
LY9	lymphocyte antigen 9	Ly9	-0.707	52.299	30.885	55.588	36.256	19.401	12.237	Plasma Membrane	other
NFKBIA	NFKB inhibitor alpha	Nfkbia	-0.709	146.693	71.169	77.908	83.552	97.627	56.194	Cytoplasm	transcription regulator
SLC1A5	solute carrier family 1 member 5	Slc1a5	-0.717	229.588	123.08	232.161	131.424	96.186	69.513	Plasma Membrane	transporter
BCL10	B-cell CLL/lymphoma 10	Bcl10	-0.717	50.481	33.314	49.845	31.665	51.758	29.081	Cytoplasm	transcription regulator
COQ7	coenzyme Q7, hydroxylase	Coq7	-0.718	11.649	6.613	18.13	9.176	16.383	13.618	Cytoplasm	enzyme
Gm15807/Hmgn5	high-mobility group nucleosome binding domain 5	Hmgn5	-0.719	21.842	8.932	14.357	9.253	16.099	13.995	Nucleus	other
NSMAF	neutral sphingomyelinase activation associated factor	Nsmaf	-0.72	27.455	18.176	28.913	16.047	28.336	18.77	Cytoplasm	other
RIN3	Ras and Rab interactor 3	Rin3	-0.721	18.425	13.946	25.457	12.512	18.615	10.161	Cytoplasm	other
ICAM2	intercellular adhesion molecule 2	Icam2	-0.724	28.407	18.028	28.436	17.361	12.59	6.292	Plasma Membrane	other
HELLS	helicase, lymphoid specific	Hells	-0.728	37.72	16.561	31.51	16.95	47.659	41.29	Nucleus	enzyme
MCM7	minichromosome maintenance complex component 7	Mcm7	-0.73	144.424	72.475	127.612	70.355	168.785	135.184	Nucleus	enzyme
Tmsb4x (includes others)	thymosin, beta 4, X chromosome	Tmsb4x	-0.733	2077.87	1461.23	2692.53	1665.75	3278.54	1991.78	Cytoplasm	other
FEN1	flap structure-specific endonuclease 1	Fen1	-0.735	58.4	24.212	42.468	23.684	68.938	60.669	Nucleus	enzyme
DENND2D	DENN domain containing 2D	Dennd2d	-0.74	26.737	15.273	34.849	20.483	29.729	16.558	Cytoplasm	other
GINS2	GINS complex subunit 2	Gins2	-0.742	32.411	12.396	26.377	15.1	40.408	39.005	Nucleus	other
PTPRC	protein tyrosine phosphatase, receptor type C	Ptprc	-0.744	362.786	232.549	412.584	237.259	185.181	88.526	Plasma Membrane	phosphatase
AURKA	aurora kinase A	Aurka	-0.746	18.319	7.136	8.447	3.679	22.277	21.539	Nucleus	kinase
GYG1	glycogenin 1	Gyg	-0.75	26.918	14.17	22.125	14.656	28.58	18.489	Cytoplasm	enzyme
NSL1	NSL1, MIS12 kinetochore complex component	Nsl1	-0.751	11.541	4.864	6.768	3.526	13.345	12.352	Nucleus	other
TUBA1B	tubulin alpha 1b	Tuba1b	-0.751	435.124	195.51	391.905	227.203	583.208	436.702	Cytoplasm	other
SMC2	structural maintenance of chromosomes 2	Smc2	-0.752	40.545	18.033	28.911	15.469	54.63	44.84	Nucleus	transporter
CCDC115	coiled-coil domain containing 115	Ccdc115	-0.755	35.784	20.341	37.42	20.455	36.33	28.094	Cytoplasm	other
CBX5	chromobox 5	Cbx5	-0.758	30.04	14.088	27.507	14.116	39.735	27.097	Nucleus	transcription regulator
WDR26	WD repeat domain 26	Wdr26	-0.758	91.408	54.448	117.245	55.28	76.409	44.911	Cytoplasm	other
FUNDC2	FUN14 domain containing 2	Fundc2	-0.758	18.75	10.898	19.37	11.077	24.398	15.004	Cytoplasm	other
LIMD2	LIM domain containing 2	Limd2	-0.761	250.216	153.952	286.206	161.399	215.983	127.349	Other	other
S100a11	S100 calcium binding protein A11	S100a11	-0.762	29.667	10.455	109.407	63.845	37.535	29.417	Cytoplasm	other
NEK7	NIMA related kinase 7	Nek7	-0.763	46.286	29.708	58.755	31.023	59.221	33.815	Nucleus	kinase
ZNF281	zinc finger protein 281	Zfp281	-0.77	35.154	19.073	37.516	20.347	28.014	16.043	Nucleus	transcription regulator
EEA1	early endosome antigen 1	Eea1	-0.771	19.013	9.712	17.503	10.716	25.163	15.632	Cytoplasm	other
CIP2A	cell proliferation regulating inhibitor of protein phosphatase 2A	C330027C09Rik	-0.772	16.495	6.908	8.268	3.004	23.312	19.659	Cytoplasm	other
GTSE1	G2 and S-phase expressed 1	Gtse1	-0.773	41.684	17.544	19.972	11.911	54.362	44.02	Cytoplasm	other
HOOK3	hook microtubule tethering protein 3	Hook3	-0.778	8.435	5.509	8.215	5.58	10.266	4.665	Cytoplasm	other
BIRC5	baculoviral IAP repeat containing 5	Birc5	-0.781	25.481	9.435	9.618	3.859	27.975	28.646	Cytoplasm	other
SMC4	structural maintenance of chromosomes 4	Smc4	-0.781	152.701	76.674	137.735	65.707	148.938	113.77	Nucleus	transporter
LY75	lymphocyte antigen 75	Ly75	-0.783	18.714	6.966	9.283	5.981	3.261	2.58	Plasma Membrane	transmembrane receptor
MRPS6	mitochondrial ribosomal protein S6	Mrps6	-0.784	84.723	49.333	81.469	48.041	107.27	65.359	Cytoplasm	other
EZH2	enhancer of zeste 2 polycomb repressive complex 2 subunit	Ezh2	-0.787	82.995	39.654	59.4	37.986	82.16	56.918	Nucleus	transcription regulator
PRIM1	DNA primase subunit 1	Prim1	-0.79	61.831	28.139	50.091	26.068	63.958	55.128	Nucleus	enzyme
DOCK11	dedicator of cytokinesis 11	Dock11	-0.791	31.248	17.633	28.851	20.573	38.878	17.984	Cytoplasm	other
NBN	nibrin	Nbn	-0.792	27.869	14.218	31.287	16.21	26.125	17.49	Nucleus	other
TTC27	tetratricopeptide repeat domain 27	Ttc27	-0.793	23.008	11.255	23.708	15.791	28.29	16.339	Other	other
ACTN1	actinin alpha 1	Actn1	-0.795	89.585	51.031	96.966	46.389	46.577	21.047	Cytoplasm	transcription regulator
SHMT1	serine hydroxymethyltransferase 1	Shmt1	-0.795	49.264	20.059	30.526	23.273	58.003	39.158	Cytoplasm	enzyme
HDDC2	HD domain containing 2	Hddc2	-0.797	18.966	12.289	25.718	13.589	29.058	19.379	Cytoplasm	other
PTPN6	protein tyrosine phosphatase, non-receptor type 6	Ptpn6	-0.798	130.152	69.897	105.179	81.288	146.76	83.636	Cytoplasm	phosphatase
MTAP	methylthioadenosine phosphorylase	Mtap	-0.799	23.694	11.162	17.673	12.782	36.386	20.197	Nucleus	enzyme
FH	fumarate hydratase	Fh1	-0.802	50.882	27.333	46.741	30.784	62.397	39.903	Cytoplasm	enzyme
DDT	D-dopachrome tautomerase	Ddt	-0.806	101.278	41.453	46.631	48.576	77.215	47.193	Cytoplasm	enzyme
CPSF3	cleavage and polyadenylation specific factor 3	Cpsf3	-0.806	41.824	24.94	42.781	22.747	51.644	29.359	Nucleus	enzyme
NMI	N-myc and STAT interactor	Nmi	-0.808	16.883	10.391	17.687	8.119	18.491	10.421	Cytoplasm	transcription regulator
PMF1/PMF1-BGLAP	polyamine modulated factor 1	Pmf1	-0.815	42.123	19.148	28.627	15.486	47.621	37.365	Nucleus	transcription regulator
DNMT1	DNA methyltransferase 1	Dnmt1	-0.82	89.793	39.385	73.127	37.805	100.282	74.718	Nucleus	enzyme
MCM5	minichromosome maintenance complex component 5	Mcm5	-0.823	125.583	54.433	114.619	53.72	141.903	122.915	Nucleus	enzyme
SPRY1	sprouty RTK signaling antagonist 1	Spry1	-0.827	88.788	54.925	140.797	58.528	122.949	81.254	Cytoplasm	other
RRM2	ribonucleotide reductase regulatory subunit M2	Rrm2	-0.83	118.805	49.075	64.082	24.474	179.012	179.654	Nucleus	enzyme
RAB8B	RAB8B, member RAS oncogene family	Rab8b	-0.831	62.551	31.211	50.07	35.394	88.534	45.61	Cytoplasm	enzyme
TACC3	transforming acidic coiled-coil containing protein 3	Tacc3	-0.835	37.94	16.2	24.596	9.174	44.105	42.448	Nucleus	other
NEFH	neurofilament heavy	Nefh	-0.839	13.411	5.618	8.581	5.902	14.217	7.971	Cytoplasm	other
ESYT2	extended synaptotagmin 2	Esyt2	-0.84	35.394	18.511	47.505	20.681	16.154	8.089	Plasma Membrane	other
CALCRL	calcitonin receptor like receptor	Calcrl	-0.848	3.693	1.656	6.534	3.134	4.063	1.638	Plasma Membrane	G-protein coupled receptor
RAC2	Rac family small GTPase 2	Rac2	-0.85	210.193	126.906	228.352	124.484	221.366	122.539	Cytoplasm	enzyme
BCL2L1	BCL2 like 1	Bcl2l1	-0.854	49.933	22.592	17.139	19.103	43.477	23.345	Cytoplasm	other
VRK2	vaccinia related kinase 2	Vrk2	-0.855	8.26	4.212	8.418	3.403	9.661	6.393	Nucleus	kinase
KCNN4	potassium calcium-activated channel subfamily N member 4	Kcnn4	-0.855	126.359	83.322	157.542	82.907	66.283	32.53	Plasma Membrane	ion channel
CBR4	carbonyl reductase 4	Cbr4	-0.865	12.931	7.034	11.535	6.796	13.089	8.797	Cytoplasm	enzyme
HAT1	histone acetyltransferase 1	Hat1	-0.868	84.456	34.214	62.219	40.11	108.102	77.649	Nucleus	enzyme
PACSIN1	protein kinase C and casein kinase substrate in neurons 1	Pacsin1	-0.872	20.63	12.726	25.959	13.574	17.903	8.696	Cytoplasm	kinase
PAG1	phosphoprotein membrane anchor with glycosphingolipid microdomains 1	Pag1	-0.874	8.347	4.024	8.487	3.685	5.58	2.363	Plasma Membrane	other
LEF1	lymphoid enhancer binding factor 1	Lef1	-0.874	62.533	31.31	62.309	36.402	70.221	27.159	Nucleus	transcription regulator
ACAA2	acetyl-CoA acyltransferase 2	Acaa2	-0.878	31.418	14.134	26.743	17.438	37.403	19.769	Cytoplasm	enzyme
PSMB9	proteasome subunit beta 9	Psmb9	-0.879	80.002	37.555	68.097	40.052	95.897	50.799	Cytoplasm	peptidase
ABCD3	ATP binding cassette subfamily D member 3	Abcd3	-0.881	15.632	10.42	14.574	11.574	23.821	9.663	Cytoplasm	transporter
MTHFD1L	methylenetetrahydrofolate dehydrogenase (NADP+ dependent) 1 like	Mthfd1l	-0.881	38.183	13.267	31.954	20.894	44.269	29.671	Cytoplasm	enzyme
NMRAL1	NmrA like redox sensor 1	Nmral1	-0.882	12.292	4.513	14.355	6.082	13.875	11.838	Nucleus	other
RFC4	replication factor C subunit 4	Rfc4	-0.883	38.426	17.939	27.857	11.78	45.872	34.14	Nucleus	other
2007-09-01	septin 7	2007-09-01	-0.896	259.935	136.933	355.916	178.059	333.918	194.019	Cytoplasm	other
SLC2A3	solute carrier family 2 member 3	Slc2a3	-0.899	10.555	6.934	8.395	5.375	10.431	5.733	Plasma Membrane	transporter
RAP2B	RAP2B, member of RAS oncogene family	Rap2b	-0.901	16.254	8.292	18.812	9.423	18.004	8.56	Plasma Membrane	enzyme
H2AFX	H2A histone family member X	H2afx	-0.905	55.209	20.019	32.61	20.546	85.272	56.899	Nucleus	transcription regulator
CCNB1	cyclin B1	Ccnb1	-0.906	35.509	11.376	10.502	5.468	54.051	43.679	Cytoplasm	kinase
GBE1	1,4-alpha-glucan branching enzyme 1	Gbe1	-0.907	5.719	2.215	6.691	4.551	8.104	4.504	Cytoplasm	enzyme
KIF2C	kinesin family member 2C	Kif2c	-0.915	17.722	5.767	5.911	2.527	20.315	18.546	Nucleus	other
ETFB	electron transfer flavoprotein beta subunit	Etfb	-0.915	64.832	26.028	39.162	29.28	74.14	46.049	Cytoplasm	transporter
WIPF1	WAS/WASL interacting protein family member 1	Wipf1	-0.922	53.647	41.601	65.379	37.996	71.246	28.357	Cytoplasm	other
HIST1H1C	histone cluster 1 H1 family member c	Hist1h1c	-0.924	11.233	2.704	4.216	2.577	3.28	2.989	Nucleus	other
IDI1	isopentenyl-diphosphate delta isomerase 1	Idi1	-0.927	67.66	25.561	36.423	27.407	84.422	52.629	Cytoplasm	enzyme
FARP1	FERM, ARH/RhoGEF and pleckstrin domain protein 1	Farp1	-0.928	8.301	3.583	3.513	3.633	8.146	4.344	Plasma Membrane	other
POLA1	DNA polymerase alpha 1, catalytic subunit	Pola1	-0.939	17.527	7.036	13.075	6.348	23.775	14.419	Nucleus	enzyme
LBR	lamin B receptor	Lbr	-0.948	66.864	29.05	54.388	27.323	32.473	18.559	Nucleus	enzyme
CD69	CD69 molecule	Cd69	-0.948	82.986	38.05	81.439	49.978	58.321	29.005	Plasma Membrane	transmembrane receptor
PC	pyruvate carboxylase	Pcx	-0.95	3.281	1.434	1.908	0.535	1.923	1.468	Cytoplasm	enzyme
SH3BGRL	SH3 domain binding glutamate rich protein like	Sh3bgrl	-0.957	19.724	11.148	16.48	9.333	25.501	11.904	Cytoplasm	other
GMFG	glia maturation factor gamma	Gmfg	-0.958	35.569	14.339	49.173	26.254	34.931	15.09	Cytoplasm	growth factor
FNBP1	formin binding protein 1	Fnbp1	-0.958	71.967	31.667	56.591	33.898	58.581	27.462	Nucleus	enzyme
ALAD	aminolevulinate dehydratase	Alad	-0.961	6.877	3.276	7.307	4.467	6.344	3.718	Cytoplasm	enzyme
RFC5	replication factor C subunit 5	Rfc5	-0.967	38.353	16.434	33.346	14.7	52.988	37.511	Nucleus	enzyme
NOL7	nucleolar protein 7	Nol7	-0.981	87.061	45.473	106.532	60.182	124.397	59.26	Nucleus	other
KIF13A	kinesin family member 13A	Kif13a	-0.999	2.781	1.375	2.245	0.983	2.504	1.263	Cytoplasm	transporter
RRM1	ribonucleotide reductase catalytic subunit M1	Rrm1	-0.999	92.854	35.228	67.258	29.397	142.044	99.497	Nucleus	enzyme
TRIP13	thyroid hormone receptor interactor 13	Trip13	-1.003	11.542	4.325	7.246	2.473	17.786	14.338	Cytoplasm	transcription regulator
NCAPD2	non-SMC condensin I complex subunit D2	Ncapd2	-1.008	83.816	28.641	52.078	20.42	102.785	78.197	Nucleus	other
DGKZ	diacylglycerol kinase zeta	Dgkz	-1.011	192.454	98.895	219.573	85.997	126.123	62.28	Cytoplasm	kinase
APOO	apolipoprotein O	Apoo	-1.013	1.482	0.292	1.212	0.329	2.743	2.08	Extracellular Space	other
H1F0	H1 histone family member 0	H1f0	-1.014	11.49	4.979	11.182	5.623	19.599	13.951	Nucleus	other
DHFR	dihydrofolate reductase	Dhfr	-1.015	8.959	3.846	9.364	3.316	15.163	12.224	Nucleus	enzyme
POLE	DNA polymerase epsilon, catalytic subunit	Pole	-1.015	21.966	8.32	16.934	5.999	27.264	20.301	Nucleus	enzyme
MAD2L1	mitotic arrest deficient 2 like 1	Mad2l1	-1.015	53.246	20.034	30.637	14.321	71.88	51.372	Nucleus	other
ADK	adenosine kinase	Adk	-1.017	50.064	21.408	62.238	28.609	42.476	22.494	Nucleus	kinase
ITGB3	integrin subunit beta 3	Itgb3	-1.027	5.221	1.993	4.099	1.275	1.44	0.77	Plasma Membrane	transmembrane receptor
UGDH	UDP-glucose 6-dehydrogenase	Ugdh	-1.027	42.096	20.023	36.765	20.913	56.308	25.827	Nucleus	enzyme
CD9	CD9 molecule	Cd9	-1.028	92.511	45.441	98.608	46.065	38.271	19.997	Plasma Membrane	other
SLC25A13	solute carrier family 25 member 13	Slc25a13	-1.031	4.576	2.434	3.345	1.629	6.856	3.178	Cytoplasm	transporter
SMPDL3A	sphingomyelin phosphodiesterase acid like 3A	Smpdl3a	-1.032	19.604	10.948	32.921	9.853	14.486	5.667	Extracellular Space	enzyme
TPX2	TPX2, microtubule nucleation factor	Tpx2	-1.035	28.291	8.675	11.174	3.947	29.322	25.501	Nucleus	other
PTPN11	protein tyrosine phosphatase, non-receptor type 11	Ptpn11	-1.04	50.679	26.318	64.275	28.1	65.292	28.721	Cytoplasm	phosphatase
CHAF1A	chromatin assembly factor 1 subunit A	Chaf1a	-1.041	32.77	12.336	27.179	8.001	34.28	27.547	Nucleus	other
PHF6	PHD finger protein 6	Phf6	-1.041	31.654	15.526	43.39	18.271	53.733	27.093	Nucleus	transcription regulator
UHRF1	ubiquitin like with PHD and ring finger domains 1	Uhrf1	-1.042	105.567	38.936	75.899	26.412	114.497	88.59	Nucleus	transcription regulator
UBE2C	ubiquitin conjugating enzyme E2 C	Ube2c	-1.047	86.038	23.298	20.928	8.696	117.042	96.041	Cytoplasm	enzyme
DTYMK	deoxythymidylate kinase	Dtymk	-1.047	81.223	37.7	83.893	29.793	112.64	69.823	Cytoplasm	kinase
PLK1	polo like kinase 1	Plk1	-1.048	23.149	8.288	9.48	3.11	34.006	25.885	Nucleus	kinase
ADSS	adenylosuccinate synthase	Adss	-1.049	137.53	58.417	172.789	74.729	152.011	72.548	Cytoplasm	enzyme
TOP2A	DNA topoisomerase II alpha	Top2a	-1.054	132.531	42.611	67.762	22.563	187.318	142.644	Nucleus	enzyme
SLAMF1	signaling lymphocytic activation molecule family member 1	Slamf1	-1.057	68.341	37.703	65.9	36.222	36.516	15.784	Plasma Membrane	transmembrane receptor
PCNA	proliferating cell nuclear antigen	Pcna	-1.058	590.168	213.095	493.418	227.865	707.55	466.425	Nucleus	enzyme
CEPT1	choline/ethanolamine phosphotransferase 1	Cept1	-1.065	46.122	23.82	52.629	24.069	29.199	12.174	Cytoplasm	enzyme
ABRACL	ABRA C-terminal like	Abracl	-1.08	135.481	59.458	137.409	71.763	146.404	69.274	Other	other
TJP2	tight junction protein 2	Tjp2	-1.094	7.179	2.529	3.185	1.493	7.052	5.657	Plasma Membrane	kinase
Hmgn2 (includes others)	high mobility group nucleosomal binding domain 2	Hmgn2	-1.094	499.625	174.341	396.968	197.418	617.317	364.703	Nucleus	other
ZWILCH	zwilch kinetochore protein	Zwilch	-1.097	14.818	4.622	9.697	3.617	18.561	13.887	Nucleus	other
HMMR	hyaluronan mediated motility receptor	Hmmr	-1.105	19.135	5.886	6.898	1.909	24.913	19.785	Plasma Membrane	transmembrane receptor
MYO18A	myosin XVIIIA	Myo18a	-1.11	10.008	6.006	10.621	3.843	8.46	3.967	Cytoplasm	other
IKZF1	IKAROS family zinc finger 1	Ikzf1	-1.111	142.734	74.174	177.442	82.268	192.104	74.84	Nucleus	transcription regulator
DARS2	aspartyl-tRNA synthetase 2, mitochondrial	Dars2	-1.113	8.761	3.422	6.437	3.217	9.539	4.395	Cytoplasm	enzyme
B4GALNT1	beta-1,4-N-acetyl-galactosaminyltransferase 1	B4galnt1	-1.116	99.853	46.761	88.86	53.083	97.485	40.12	Cytoplasm	enzyme
LIG1	DNA ligase 1	Lig1	-1.118	75.61	26.327	62.28	22.624	80.085	56.231	Nucleus	enzyme
ARHGAP15	Rho GTPase activating protein 15	Arhgap15	-1.125	23.105	10.918	28.006	11.799	29.945	11.358	Cytoplasm	other
Iigp1	interferon inducible GTPase 1	Iigp1	-1.142	1.539	1.687	1.101	0.798	6.334	0.803	Extracellular Space	enzyme
DNMT3A	DNA methyltransferase 3 alpha	Dnmt3a	-1.144	23.783	10.718	17.924	10.498	25.507	9.895	Nucleus	enzyme
TAGLN2	transgelin 2	Tagln2	-1.145	251.936	80.427	175.632	76.61	337.68	196.657	Cytoplasm	other
KBTBD11	kelch repeat and BTB domain containing 11	Kbtbd11	-1.145	46.358	20.055	56.532	25.503	51.198	17.52	Other	other
DPP4	dipeptidyl peptidase 4	Dpp4	-1.18	7.098	2.509	7.599	3.163	2.899	1.231	Plasma Membrane	peptidase
CCNA2	cyclin A2	Ccna2	-1.192	52.717	15.651	21.972	5.908	60.531	48.768	Nucleus	other
BUB1B	BUB1 mitotic checkpoint serine/threonine kinase B	Bub1b	-1.197	35.04	10.287	18.326	5.715	39.569	29.002	Nucleus	kinase
Trim12a	tripartite motif-containing 12A	Trim12a	-1.198	35.63	15.991	50.521	15.927	26.228	7.703	Cytoplasm	other
SLC29A1	solute carrier family 29 member 1 (Augustine blood group)	Slc29a1	-1.206	325.525	135.926	413.246	135.615	127.597	70.468	Plasma Membrane	transporter
CD82	CD82 molecule	Cd82	-1.222	139.417	53.928	84.305	61.02	60.166	26.192	Plasma Membrane	other
NCAPH	non-SMC condensin I complex subunit H	Ncaph	-1.222	38.604	11.554	20.941	6.82	48.794	33.148	Nucleus	other
SHCBP1	SHC binding and spindle associated 1	Shcbp1	-1.232	19.224	6.725	9.856	1.753	25.403	22.361	Other	other
SWAP70	switching B-cell complex subunit SWAP70	Swap70	-1.235	9.463	2.642	8.742	2.572	4.742	2.911	Cytoplasm	other
PSMB8	proteasome subunit beta 8	Psmb8	-1.245	132.084	48.097	110.791	46.171	125.161	51.849	Cytoplasm	peptidase
THEMIS	thymocyte selection associated	Themis	-1.247	7.378	3.54	7.613	2.868	10.617	3.123	Cytoplasm	other
CSRP1	cysteine and glycine rich protein 1	Csrp1	-1.252	103.71	30.187	61.011	25.217	105.475	62.051	Nucleus	other
SPC24	SPC24, NDC80 kinetochore complex component	Spc24	-1.261	33.351	10.265	18.786	6.694	37.503	23.588	Cytoplasm	other
NUSAP1	nucleolar and spindle associated protein 1	Nusap1	-1.269	41.675	11.965	19.489	4.769	51.385	37.22	Nucleus	other
TNFRSF4	TNF receptor superfamily member 4	Tnfrsf4	-1.271	269.087	86.472	141.46	80.973	162.199	71.688	Plasma Membrane	transmembrane receptor
TYMS	thymidylate synthetase	Tyms	-1.274	30.08	9.815	22.573	8.886	45.165	26.296	Nucleus	enzyme
SMS	spermine synthase	Sms	-1.279	40.324	15.532	32.091	15.461	49.841	20.838	Cytoplasm	enzyme
STMN1	stathmin 1	Stmn1	-1.281	513.987	166.132	365.461	92.147	549.89	394.654	Cytoplasm	other
KIF4A	kinesin family member 4A	Kif4	-1.29	16.49	4.967	8.621	1.983	21.336	14.934	Nucleus	other
MBP	myelin basic protein	Mbp	-1.303	47.336	17.877	36.851	17.568	48.065	16.773	Extracellular Space	other
CCND2	cyclin D2	Ccnd2	-1.314	178.313	65.807	196.68	74.68	250.033	94.82	Nucleus	other
TOR3A	torsin family 3 member A	Tor3a	-1.322	6.536	2.475	3.702	2.001	2.646	1.221	Cytoplasm	enzyme
MLKL	mixed lineage kinase domain like pseudokinase	Mlkl	-1.324	2.902	0.432	0.973	0.915	4.827	1.675	Cytoplasm	kinase
HDAC7	histone deacetylase 7	Hdac7	-1.325	184.509	100.681	214.846	99.237	179.109	70.016	Nucleus	transcription regulator
NFKB2	nuclear factor kappa B subunit 2	Nfkb2	-1.335	177.261	59.077	85.916	49.63	126.294	49.819	Nucleus	transcription regulator
FAM49A	family with sequence similarity 49 member A	Fam49a	-1.336	7.187	3.463	12.057	3.233	8.094	2.682	Other	other
SYNE3	spectrin repeat containing nuclear envelope family member 3	Syne3	-1.352	12.369	4.462	9.939	3.723	10.58	3.145	Nucleus	other
ASF1B	anti-silencing function 1B histone chaperone	Asf1b	-1.357	60.03	19.313	45.396	10.646	79.64	53.708	Nucleus	other
PTPN7	protein tyrosine phosphatase, non-receptor type 7	Ptpn7	-1.382	111.293	37.996	127.425	43.472	140.029	67.437	Cytoplasm	phosphatase
HMGB2	high mobility group box 2	Hmgb2	-1.402	302.514	79.756	175.788	58.416	379.319	229.37	Nucleus	transcription regulator
NCAPG2	non-SMC condensin II complex subunit G2	Ncapg2	-1.406	26.887	7.237	16.102	4.605	30.054	16.544	Nucleus	other
PPIP5K2	diphosphoinositol pentakisphosphate kinase 2	Ppip5k2	-1.433	35.222	12.303	43.547	15.566	41.295	15.731	Cytoplasm	kinase
KNTC1	kinetochore associated 1	Kntc1	-1.436	16.321	4.472	8.781	1.67	16.958	11.141	Nucleus	other
DNAJC15	DnaJ heat shock protein family (Hsp40) member C15	Dnajc15	-1.436	46.149	18.344	45.593	19.062	90.585	38.544	Cytoplasm	other
LSP1	lymphocyte-specific protein 1	Lsp1	-1.446	126.075	60.615	135.117	53.812	97.316	22.145	Cytoplasm	other
OXCT1	3-oxoacid CoA-transferase 1	Oxct1	-1.458	85.615	29.071	74.572	24.772	110.151	42.809	Cytoplasm	enzyme
KIF23	kinesin family member 23	Kif23	-1.463	22.296	5.761	11.303	2.121	22.157	14.552	Cytoplasm	other
PECAM1	platelet and endothelial cell adhesion molecule 1	Pecam1	-1.475	20.197	7.824	22.926	5.088	12.102	3.589	Plasma Membrane	other
B3GNT2	UDP-GlcNAc:betaGal beta-1,3-N-acetylglucosaminyltransferase 2	B3gnt2	-1.49	69.973	23.396	73.073	28.178	59.191	21.571	Cytoplasm	enzyme
LCP2	lymphocyte cytosolic protein 2	Lcp2	-1.494	198.979	72.474	185.999	74.067	299.959	98.89	Cytoplasm	other
OAS3	2'-5'-oligoadenylate synthetase 3	Oas3	-1.495	0.764	0.156	0.513	0.176	0.619	0.145	Cytoplasm	enzyme
BCL2	BCL2, apoptosis regulator	Bcl2	-1.506	27.846	5.955	25.937	8.062	27.885	7.959	Cytoplasm	transporter
INPP4B	inositol polyphosphate-4-phosphatase type II B	Inpp4b	-1.512	43.432	11.03	44.55	15.865	55.86	16.269	Cytoplasm	phosphatase
NAB2	NGFI-A binding protein 2	Nab2	-1.52	107.58	35.313	86.942	32.893	88.622	33.573	Nucleus	transcription regulator
GBP5	guanylate binding protein 5	Gbp5	-1.525	32.702	8.113	15.597	5.532	23.689	7.097	Plasma Membrane	enzyme
DOCK10	dedicator of cytokinesis 10	Dock10	-1.529	37.601	9.282	34.164	10.735	34.526	12.761	Cytoplasm	other
CD4	CD4 molecule	Cd4	-1.555	283.441	87.426	256.339	67.076	81.277	33.791	Plasma Membrane	transmembrane receptor
GPR183	G protein-coupled receptor 183	Gpr183	-1.572	17.017	5.415	9.956	4.869	12.824	4.187	Plasma Membrane	G-protein coupled receptor
TNFAIP8	TNF alpha induced protein 8	Tnfaip8	-1.581	25.256	8.106	24.127	8.553	41.811	14.288	Cytoplasm	other
TLE3	transducin like enhancer of split 3	Tle3	-1.591	111.458	40.072	113.564	39.349	126.825	33.917	Nucleus	other
ADH1C	alcohol dehydrogenase 1C (class I), gamma polypeptide	Adh1	-1.609	8.907	2.205	6.205	2.023	10.21	3.249	Cytoplasm	enzyme
PLGRKT	plasminogen receptor with a C-terminal lysine	Plgrkt	-1.614	73.482	29.946	86.711	27.335	82.711	23.54	Cytoplasm	other
REL	REL proto-oncogene, NF-kB subunit	Rel	-1.618	39.421	11.192	26.416	9.159	36.229	12.579	Nucleus	transcription regulator
INPP1	inositol polyphosphate-1-phosphatase	Inpp1	-1.623	16.932	8.566	20.961	5.091	17.733	4.05	Cytoplasm	phosphatase
CDK1	cyclin dependent kinase 1	Cdk1	-1.625	33.562	7.37	15.406	3.52	45.773	25.761	Nucleus	kinase
KIF11	kinesin family member 11	Kif11	-1.632	62.333	12.079	28.091	5.493	72.21	43.452	Nucleus	other
SAMSN1	SAM domain, SH3 domain and nuclear localization signals 1	Samsn1	-1.637	64.762	12.421	36.996	18.453	71.716	25.221	Nucleus	other
CD84	CD84 molecule	Cd84	-1.638	21.35	7.565	26.944	6.574	12.551	3.757	Plasma Membrane	other
NT5DC1	5'-nucleotidase domain containing 1	Nt5dc1	-1.661	36.62	10.739	39.151	14.37	41.911	12.262	Other	other
SEMA4A	semaphorin 4A	Sema4a	-1.675	9.987	1.35	2.695	1.264	3.792	1.521	Plasma Membrane	other
KIF15	kinesin family member 15	Kif15	-1.714	26.85	5.234	11.987	2.647	37.072	18.705	Nucleus	other
SYNE2	spectrin repeat containing nuclear envelope protein 2	Syne2	-1.716	2.244	0.327	1.214	0.368	1.384	0.478	Nucleus	other
CELF2	CUGBP Elav-like family member 2	Celf2	-1.843	24.97	6.232	25.785	7.438	31.861	8.077	Nucleus	other
GSTT2/GSTT2B	glutathione S-transferase theta 2 (gene/pseudogene)	Gstt2	-1.894	58.371	15.833	31.883	9.547	40.558	13.236	Cytoplasm	enzyme
CST7	cystatin F	Cst7	-1.909	85.301	25.355	89.117	25.581	94.178	26.719	Extracellular Space	other
INPPL1	inositol polyphosphate phosphatase like 1	Inppl1	-1.91	8.278	1.587	3.049	1.385	7.743	2.126	Cytoplasm	phosphatase
PLEK	pleckstrin	Plek	-1.923	18.257	4.971	19.147	3.933	47.211	16.732	Cytoplasm	other
Ccdc50	coiled-coil domain containing 50	Ccdc50	-1.928	72.699	22.343	74.84	22.607	131.645	32.768	Cytoplasm	other
DECR1	2,4-dienoyl-CoA reductase 1	Decr1	-1.935	24.724	5.218	18.119	4.069	12.75	4.317	Cytoplasm	enzyme
MARCKSL1	MARCKS like 1	Marcksl1	-1.992	102.149	24.035	54.168	17.311	157.932	39.679	Cytoplasm	other
IPCEF1	interaction protein for cytohesin exchange factors 1	Ipcef1	-2.006	30.605	9.295	49.501	11.01	40.486	7.972	Cytoplasm	enzyme
TNFRSF18	TNF receptor superfamily member 18	Tnfrsf18	-2.021	303.995	49.408	123.932	43.087	143.42	40.093	Plasma Membrane	transmembrane receptor
PRKCA	protein kinase C alpha	Prkca	-2.032	32.606	6.106	24.453	9.228	36.193	5.383	Cytoplasm	kinase
ENO3	enolase 3	Eno3	-2.048	26.135	6.418	19.213	5.436	22.982	5.119	Cytoplasm	enzyme
NCF1	neutrophil cytosolic factor 1	Ncf1	-2.05	5.711	0.743	3.817	0.979	3.568	0.653	Cytoplasm	enzyme
DPYSL2	dihydropyrimidinase like 2	Dpysl2	-2.051	14.549	2.986	16.752	3.138	20.025	4.709	Cytoplasm	enzyme
STK39	serine/threonine kinase 39	Stk39	-2.114	25.739	4.491	15.021	3.836	36.522	8.887	Nucleus	kinase
EPHX1	epoxide hydrolase 1	Ephx1	-2.114	182.815	46.369	208.573	51.993	68.107	14.248	Cytoplasm	peptidase
RCSD1	RCSD domain containing 1	Rcsd1	-2.244	49.451	8.904	35.247	4.276	29.272	7.005	Other	other
LGALS7/LGALS7B	galectin 7	Lgals7	-2.343	6.038	1.232	5.759	1.913	7.424	1.528	Extracellular Space	other
LRMP	lymphoid restricted membrane protein	Lrmp	-2.417	174.753	22.859	181.872	31.309	159.02	41.058	Cytoplasm	other
VAV3	vav guanine nucleotide exchange factor 3	Vav3	-2.453	15.808	2.603	16.833	4.226	11.844	1.525	Extracellular Space	cytokine
Clec2d (includes others)	C-type lectin domain family 2, member d	Clec2i	-2.552	17.645	3.056	18.419	3.365	6.335	0.521	Plasma Membrane	transmembrane receptor
SNX9	sorting nexin 9	Snx9	-2.564	55.97	7.58	56.89	10.956	55.882	9.014	Cytoplasm	transporter
CASP3	caspase 3	Casp3	-2.568	127.57	19.532	115.344	18.374	118.29	21.455	Cytoplasm	peptidase
STAT4	signal transducer and activator of transcription 4	Stat4	-2.618	15.003	2.508	17.173	2.925	21.468	3.443	Nucleus	transcription regulator
IFI16	interferon gamma inducible protein 16	Mndal	-2.621	46.46	8.992	41.982	5.005	37.28	2.809	Nucleus	transcription regulator
TRIM16	tripartite motif containing 16	Trim16	-2.644	5.483	0.629	4.641	0.266	3.163	0.79	Cytoplasm	transcription regulator
ALCAM	activated leukocyte cell adhesion molecule	Alcam	-2.658	17.983	2.199	15.999	3.035	10.158	1.426	Plasma Membrane	other
CORO2A	coronin 2A	Coro2a	-2.718	4.898	0.435	3.105	0.442	3.761	0.702	Cytoplasm	other
STAP1	signal transducing adaptor family member 1	Stap1	-2.866	47.831	6.149	38.451	6.122	46.723	5.221	Cytoplasm	other
ISG20	interferon stimulated exonuclease gene 20	Isg20	-2.9	2.458	0.467	6.145	0.527	3.226	0.434	Nucleus	enzyme
SLAMF6	SLAM family member 6	Slamf6	-3.002	89.239	10.986	107.226	11.047	66.197	5.369	Plasma Membrane	transmembrane receptor
CD200	CD200 molecule	Cd200	-3.005	177.701	12.949	173.304	40.069	188.936	29.205	Plasma Membrane	other
MYH10	myosin heavy chain 10	Myh10	-3.072	4.837	0.677	1.407	0.4	8.667	0.791	Cytoplasm	enzyme
RILPL2	Rab interacting lysosomal protein like 2	Rilpl2	-3.084	164.336	16.534	122.394	17.629	201.189	24.982	Cytoplasm	other
IFIT1B	interferon induced protein with tetratricopeptide repeats 1B	Ifit1	-3.108	2.277	0.232	2.848	0.157	1.106	0	Cytoplasm	other
IL2	interleukin 2	Il2	-3.156	34.293	3.368	18.981	5.815	42.738	3.376	Extracellular Space	cytokine
CASP1	caspase 1	Casp1	-3.205	11.03	0.729	2.693	0.686	9.86	0.829	Cytoplasm	peptidase
CD74	CD74 molecule	Cd74	-3.213	25.097	8.228	23.219	3.154	11.383	0.484	Plasma Membrane	transmembrane receptor
CD274	CD274 molecule	Cd274	-3.306	51.963	4.75	49.181	4.965	46.979	4.044	Plasma Membrane	enzyme
Akr1c12/Akr1c13	aldo-keto reductase family 1, member C13	Akr1c12	-3.62	4.338	0	1.138	0.084	0.966	0.278	Other	enzyme
F13A1	coagulation factor XIII A chain	F13a1	-3.978	0.408	0.031	0.422	0	0.771	0.029	Extracellular Space	enzyme
IFIH1	interferon induced with helicase C domain 1	Ifih1	-4.504	7.45	0.2	6.299	0.357	10.793	0.289	Nucleus	enzyme
Gzmb	granzyme B	Gzmb	-7.009	13.011	0.173	4.677	0	3.435	0.081	Cytoplasm	peptidase
SCIN	scinderin	Scin	-7.329	10.067	0	0.637	0.035	1.84	0.038	Cytoplasm	other

## Sheet: Fig4aDE protein with transcript
Group	Protein ID	Protein.names	Gene.names	logFC
5	Q91YK2	Ribosomal RNA processing protein 1 homolog B	Rrp1b	8.36663
5	O89001	Carboxypeptidase D	Cpd	7.76325
3	Q9R1E0	Forkhead box protein O1	Foxo1	7.66447
3	P46414	Cyclin-dependent kinase inhibitor 1B	Cdkn1b	7.22517
5	P47879	Insulin-like growth factor-binding protein 4	Igfbp4	7.16019
3	P50295	Arylamine N-acetyltransferase 2	Nat2	7.10151
3	Q8VD62	UPF0696 protein C11orf68 homolog	Bles03	7.10096
3	P97303	Transcription regulator protein BACH2	Bach2	7.03401
5	P12399	Protein CTLA-2-alpha	Ctla2a	6.8535
5	Q8R1F1	Niban-like protein 1	Fam129b	6.70519
5	Q7TNI7	Interleukin-17F	Il17f	6.49009
5	Q80UY2	E3 ubiquitin-protein ligase KCMF1	Kcmf1	6.45856
5	Q7M759	Alpha/beta hydrolase domain-containing protein 17B	Abhd17b	6.39108
3	Q78JW9	Ubiquitin domain-containing protein UBFD1	Ubfd1	6.30707
3	P13808	Anion exchange protein 2	Slc4a2	6.28243
5	Q8CE08	Prostatic acid phosphatase	Acpp	6.20123
5	Q60775	ETS-related transcription factor Elf-1	Elf1	6.14817
3	Q9JJZ6	Krueppel-like factor 13	Klf13	6.0405
5	P51450	Nuclear receptor ROR-gamma	Rorc	6.0252
5	Q3UND0	Src kinase-associated phosphoprotein 2	Skap2	5.9776
3	O55057	Retinal rod rhodopsin-sensitive cGMP 3,5-cyclic phosphodiesterase subunit delta	Pde6d	5.83428
5	Q8K285	F-BAR domain only protein 1	Fcho1	5.74836
3	Q5SV85	Synergin gamma	Synrg	5.7279
3	Q3U1G5	Interferon-stimulated 20 kDa exonuclease-like 2	Isg20l2	5.72708
3	Q8C5W3	Tubulin-specific chaperone cofactor E-like protein	Tbcel	5.68381
5	Q8CES0	N-alpha-acetyltransferase 30	Naa30	5.63271
3	Q9CYR6	Phosphoacetylglucosamine mutase	Pgm3	5.57317
3	Q8BWG8	Beta-arrestin-1	Arrb1	5.54118
3	Q91WT4	DnaJ homolog subfamily C member 17	Dnajc17	5.54025
3	P97765	WW domain-binding protein 2	Wbp2	5.48781
3	Q923B0	Gamma-glutamylaminecyclotransferase	Ggact	5.46573
3	Q9D3E6	Cohesin subunit SA-1	Stag1	5.40381
5	Q3UI43	BRISC and BRCA1-A complex member 1	Babam1	5.36049
3	Q9JIY5	Serine protease HTRA2, mitochondrial	Htra2	5.34786
5	Q8BGD8	Cytochrome c oxidase assembly factor 6 homolog	Coa6	5.34542
5	Q91X84	CREB-regulated transcription coactivator 3	Crtc3	5.27875
3	Q9CZW4	Long-chain-fatty-acid--CoA ligase 3	Acsl3	5.27267
3	Q80TV8	CLIP-associating protein 1	Clasp1	5.23909
3	Q8C5L3	CCR4-NOT transcription complex subunit 2	Cnot2	5.23364
5	Q8CG03	cGMP-specific 3,5-cyclic phosphodiesterase	Pde5a	5.21557
3	O88587	Catechol O-methyltransferase	Comt	5.19076
5	P56203	Cathepsin W	Ctsw	5.14984
3	Q3UFS4	G patch domain-containing protein 11	Gpatch11	5.11305
5	O70311	Glycylpeptide N-tetradecanoyltransferase 2	Nmt2	5.00917
5	Q91VJ1	Interferon-inducible protein AIM2	Aim2	4.98131
3	P97868	E3 ubiquitin-protein ligase RBBP6	Rbbp6	4.98027
1	Q9D154	Leukocyte elastase inhibitor A	Serpinb1a	4.9473
5	Q91ZS8	Double-stranded RNA-specific editase 1	Adarb1	4.90057
3	Q8BFQ3	Ovarian cancer G-protein coupled receptor 1	Gpr68	4.84279
5	Q9Z1E3	NF-kappa-B inhibitor alpha	Nfkbia	4.83547
5	O35448	Lysosomal thioesterase PPT2	Ppt2	4.82674
5	Q9DCV4	Regulator of microtubule dynamics protein 1	Rmdn1	4.70757
3	Q9Z1K6	E3 ubiquitin-protein ligase ARIH2	Arih2	4.61748
5	P49117	Nuclear receptor subfamily 2 group C member 2	Nr2c2	4.58173
5	P06797	Cathepsin L1;Cathepsin L1 heavy chain;Cathepsin L1 light chain	Ctsl	4.55158
3	Q8VC03	Echinoderm microtubule-associated protein-like 3	Eml3	4.52222
5	Q69ZC8	GPALPP motifs-containing protein 1	Gpalpp1	4.46976
1	P05063	Fructose-bisphosphate aldolase C	Aldoc	4.30284
5	P09926	Surfeit locus protein 2	Surf2	4.19963
5	Q91YJ3	Thymocyte nuclear protein 1	Thyn1	3.98832
5	Q9CX11	rRNA-processing protein UTP23 homolog	Utp23	3.93985
1	A8E0Y8	Immunoglobulin superfamily member 2	Cd101	3.92318
5	Q8C503	Signaling threshold-regulating transmembrane adapter 1	Sit1	3.86639
3	P54116	Erythrocyte band 7 integral membrane protein	Stom	3.83693
3	Q8BTZ4	Anaphase-promoting complex subunit 5	Anapc5	3.82609
2	Q6Q477	Calcium-transporting ATPase	Atp2b4	3.77914
5	G3XA57;Q9D620	Rab11 family-interacting protein 2;Rab11 family-interacting protein 1	Rab11fip2;Rab11fip1	3.75869
1	Q91YN5	UDP-N-acetylhexosamine pyrophosphorylase;UDP-N-acetylgalactosamine pyrophosphorylase;UDP-N-acetylglucosamine pyrophosphorylase	Uap1	3.75397
5	Q9D8M4	60S ribosomal protein L7-like 1	Rpl7l1	3.7267
5	Q810Q5	Normal mucosa of esophagus-specific gene 1 protein	Nmes1	3.65408
1	Q8K4G5	Actin-binding LIM protein 1	Ablim1	3.54854
1	Q99LT0	Protein dpy-30 homolog	Dpy30	3.47949
5	Q8BGQ1	Spermatogenesis-defective protein 39 homolog	Vipas39	3.46902
1	Q9D964	Glycine amidinotransferase, mitochondrial	Gatm	3.42635
1	P24452	Macrophage-capping protein	Capg	3.40537
3	B2RX14	Terminal uridylyltransferase 4	Zcchc11	3.35188
5	Q3USH5	Splicing factor, suppressor of white-apricot homolog	Sfswap	3.3105
1	Q920A5	Retinoid-inducible serine carboxypeptidase	Scpep1	3.19224
5	O88851	Putative hydrolase RBBP9	Rbbp9	3.16131
5	Q8R1S4	Metastasis suppressor protein 1	Mtss1	3.1392
5	A2AB59	Rho GTPase-activating protein 27	Arhgap27	3.12864
1	P52431	DNA polymerase delta catalytic subunit	Pold1	3.10611
1	Q6Y7W8	PERQ amino acid-rich with GYF domain-containing protein 2	Gigyf2	3.10521
3	Q9D6V8	Polyadenylate-binding protein-interacting protein 2	Paip2	3.09505
5	O88842	FYVE, RhoGEF and PH domain-containing protein 3	Fgd3	3.05114
5	Q6P9Q4	FH1/FH2 domain-containing protein 1	Fhod1	3.02145
5	Q9D0R9	WD repeat-containing protein 89	Wdr89	3.02145
1	P22366	Myeloid differentiation primary response protein MyD88	Myd88	3.01649
5	Q8K2I1	Protein farnesyltransferase subunit beta	Fntb	3.01213
3	P60824	Cold-inducible RNA-binding protein	Cirbp	2.97052
1	Q99N69	Leupaxin	Lpxn	2.96216
1	Q60591	Nuclear factor of activated T-cells, cytoplasmic 2	Nfatc2	2.95257
5	Q8VHL1	Histone-lysine N-methyltransferase SETD7	Setd7	2.94117
3	Q8VCI5	Peroxisomal biogenesis factor 19	Pex19	2.94005
5	Q8K339	DNA/RNA-binding protein KIN17	Kin	2.93535
3	P19426	Negative elongation factor E	Nelfe	2.92916
5	P02802	Metallothionein-1	Mt1	2.91873
1	Q8VDP3	Protein-methionine sulfoxide oxidase MICAL1	Mical1	2.89562
5	O88843	Death domain-containing protein CRADD	Cradd	2.87215
5	P30561	Aryl hydrocarbon receptor	Ahr	2.82274
1	O08900	Zinc finger protein Aiolos	Ikzf3	2.8057
5	Q80SY3	V-type proton ATPase subunit d 2	Atp6v0d2	2.76262
1	Q6ZQH8	Nucleoporin NUP188 homolog	Nup188	2.76236
5	Q80YV4	Pantothenate kinase 4	Pank4	2.70202
1	Q60790	Ras GTPase-activating protein 3	Rasa3	2.69954
2	Q62095	ATP-dependent RNA helicase DDX3Y	Ddx3y	2.69492
1	Q9CQ49	Nuclear cap-binding protein subunit 2	Ncbp2	2.67196
1	P97360	Transcription factor ETV6	Etv6	2.61833
1	Q3UA37	Glutamine-rich protein 1	Qrich1	2.60938
1	Q9CZ62	Centrosomal protein of 97 kDa	Cep97	2.56492
1	Q8BLR5	PH and SEC7 domain-containing protein 4	Psd4	2.50782
1	Q9D0J8	Parathymosin	Ptms	2.50643
1	G5E829	Plasma membrane calcium-transporting ATPase 1	Atp2b1	2.49278
1	Q9QYG0	Protein NDRG2	Ndrg2	2.47524
5	Q811S7	Upstream-binding protein 1	Ubp1	2.4752
1	O55234	Proteasome subunit beta type-5	Psmb5	2.4712
1	P36552	Oxygen-dependent coproporphyrinogen-III oxidase, mitochondrial	Cpox	2.44696
1	Q3TSG4	RNA demethylase ALKBH5	Alkbh5	2.44115
1	Q7TN29	Stromal membrane-associated protein 2	Smap2	2.42384
1	O89017	Legumain	Lgmn	2.41721
5	P63002	Amino-terminal enhancer of split	Aes	2.40488
1	Q91WG4	Elongator complex protein 2	Elp2	2.38009
1	Q8BI72	CDKN2A-interacting protein	Cdkn2aip	2.33208
5	Q8BGS0	Protein MAK16 homolog	Mak16	2.32606
1	P21981	Protein-glutamine gamma-glutamyltransferase 2	Tgm2	2.31761
1	Q3U1Z5	G-protein-signaling modulator 3	Gpsm3	2.30628
3	Q8VCB1	Nucleoporin NDC1	Ndc1	2.28466
1	P70697	Uroporphyrinogen decarboxylase	Urod	2.25893
1	Q61823	Programmed cell death protein 4	Pdcd4	2.25189
1	Q9CQ01	Ribonuclease T2	Rnaset2	2.22271
1	P31266	Recombining binding protein suppressor of hairless	Rbpj	2.22244
1	P26011	Integrin beta-7	Itgb7	2.21986
5	Q60876	Eukaryotic translation initiation factor 4E-binding protein 1	Eif4ebp1	2.21881
1	O08738	Caspase-6;Caspase-6 subunit p18;Caspase-6 subunit p11	Casp6	2.21485
1	Q8R3G1	Nuclear inhibitor of protein phosphatase 1	Ppp1r8	2.17117
1	Q00417	Transcription factor 7	Tcf7	2.17094
1	O35654	DNA polymerase delta subunit 2	Pold2	2.16463
1	Q04447	Creatine kinase B-type	Ckb	2.16275
1	O89100	GRB2-related adaptor protein 2	Grap2	2.16104
1	Q62432	Mothers against decapentaplegic homolog 2	Smad2	2.15794
1	P63213	Guanine nucleotide-binding protein G(I)/G(S)/G(O) subunit gamma-2	Gng2	2.12423
1	Q9WTR1	Transient receptor potential cation channel subfamily V member 2	Trpv2	2.11423
1	Q9D8S4	Oligoribonuclease, mitochondrial	Rexo2	2.1099
1	P97823	Acyl-protein thioesterase 1	Lypla1	2.08939
1	P16675	Lysosomal protective protein;Lysosomal protective protein 32 kDa chain;Lysosomal protective protein 20 kDa chain	Ctsa	2.07391
5	Q8C0S1	DIS3-like exonuclease 1	Dis3l	2.07369
1	Q62426	Cystatin-B	Cstb	2.05478
1	Q3UQ44	Ras GTPase-activating-like protein IQGAP2	Iqgap2	2.04886
1	Q8BYW1	Rho GTPase-activating protein 25	Arhgap25	2.04244
1	P08905;P17897	Lysozyme C-2;Lysozyme C-1	Lyz2;Lyz1	2.04105
1	P49615	Cyclin-dependent-like kinase 5	Cdk5	2.02866
1	Q9QUH0	Glutaredoxin-1	Glrx	2.02806
5	Q62311	Transcription initiation factor TFIID subunit 6	Taf6	2.00596
1	Q61205	Platelet-activating factor acetylhydrolase IB subunit gamma	Pafah1b3	2.00475
1	P62892	60S ribosomal protein L39	Rpl39	1.98012
1	O88738	Baculoviral IAP repeat-containing protein 6	Birc6	1.97897
1	Q62077	1-phosphatidylinositol 4,5-bisphosphate phosphodiesterase gamma-1	Plcg1	1.96583
1	Q99KH8	Serine/threonine-protein kinase 24;Serine/threonine-protein kinase 24 35 kDa subunit;Serine/threonine-protein kinase 24 12 kDa subunit	Stk24	1.95465
1	Q922E4	Ethanolamine-phosphate cytidylyltransferase	Pcyt2	1.93054
1	Q8VCW8	Acyl-CoA synthetase family member 2, mitochondrial	Acsf2	1.89511
1	Q8BK63	Casein kinase I isoform alpha	Csnk1a1	1.87473
1	Q2TBA3	Mucosa-associated lymphoid tissue lymphoma translocation protein 1 homolog	Malt1	1.83032
1	P09450	Transcription factor jun-B	Junb	1.79233
1	Q8K157	Aldose 1-epimerase	Galm	1.78101
1	Q62048	Astrocytic phosphoprotein PEA-15	Pea15	1.73038
1	Q8CHP5	Partner of Y14 and mago	Wibg	1.72685
1	Q02053	Ubiquitin-like modifier-activating enzyme 1	Uba1	1.70836
1	Q9ERB0	Synaptosomal-associated protein 29	Snap29	1.69977
1	Q9QWV9	Cyclin-T1	Ccnt1	1.69904
3	Q9QZ82	Cholesterol side-chain cleavage enzyme, mitochondrial	Cyp11a1	1.69855
5	Q9JMD3	PCTP-like protein	Stard10	1.67721
1	Q8BWU5	Probable tRNA N6-adenosine threonylcarbamoyltransferase	Osgep	1.6712
1	Q8K212	Phosphofurin acidic cluster sorting protein 1	Pacs1	1.67098
1	Q99KC8	von Willebrand factor A domain-containing protein 5A	Vwa5a	1.65914
1	Q6A0D4	Raftlin	Rftn1	1.64257
1	P17751	Triosephosphate isomerase	Tpi1	1.64181
5	Q9Z0Y1	Dynactin subunit 3	Dctn3	1.63928
1	P70202	Latexin	Lxn	1.63155
1	Q8K2Y9	Cerebral cavernous malformations protein 2 homolog	Ccm2	1.6302
1	P10605	Cathepsin B;Cathepsin B light chain;Cathepsin B heavy chain	Ctsb	1.61223
1	Q61211	Eukaryotic translation initiation factor 2D	Eif2d	1.60974
1	P62331	ADP-ribosylation factor 6	Arf6	1.6033
1	Q99JT9	1,2-dihydroxy-3-keto-5-methylthiopentene dioxygenase	Adi1	1.60053
1	P97820	Mitogen-activated protein kinase kinase kinase kinase 4	Map4k4	1.59905
1	O54962	Barrier-to-autointegration factor;Barrier-to-autointegration factor, N-terminally processed	Banf1	1.58403
1	O89023	Tripeptidyl-peptidase 1	Tpp1	1.58177
1	O35127	Protein C10	Grcc10	1.57318
1	Q99KG3	RNA-binding protein 10	Rbm10	1.55927
1	Q9DBG5	Perilipin-3	Plin3	1.55327
1	Q80TP3	E3 ubiquitin-protein ligase UBR5	Ubr5	1.54217
1	Q9JII5	DAZ-associated protein 1	Dazap1	1.54021
1	Q05CL8	La-related protein 7	Larp7	1.5256
1	P63254	Cysteine-rich protein 1	Crip1	1.51544
1	Q9CY57	Chromatin target of PRMT1 protein	Chtop	1.50375
1	Q99KR3	Beta-lactamase-like protein 2	Lactb2	1.49954
1	Q8BVG4	Dipeptidyl peptidase 9	Dpp9	1.49667
1	Q8BQ30	Phostensin	Ppp1r18	1.49067
1	Q9JLB0	MAGUK p55 subfamily member 6	Mpp6	1.48473
1	Q3V3V9	Leucine-rich repeat-containing protein 16C	Rltpr	1.47976
1	Q8BVQ5	Protein phosphatase methylesterase 1	Ppme1	1.47691
1	Q8CHP8	Phosphoglycolate phosphatase	Pgp	1.47617
1	Q8VI36	Paxillin	Pxn	1.46475
1	Q9CR57	60S ribosomal protein L14	Rpl14	1.46027
1	Q9D967	Magnesium-dependent phosphatase 1	Mdp1	1.45854
1	Q8N7N5	DDB1- and CUL4-associated factor 8	Dcaf8	1.45234
1	O09131	Glutathione S-transferase omega-1	Gsto1	1.44609
1	Q9CPV4	Glyoxalase domain-containing protein 4	Glod4	1.44428
1	Q9QVP9	Protein-tyrosine kinase 2-beta	Ptk2b	1.43546
1	Q9WVQ5	Methylthioribulose-1-phosphate dehydratase	Apip	1.40671
1	Q80YV3	Transformation/transcription domain-associated protein	Trrap	1.40652
1	Q8R1N4	NudC domain-containing protein 3	Nudcd3	1.40528
1	P42567	Epidermal growth factor receptor substrate 15	Eps15	1.40088
1	Q80YW0	Cytohesin-4	Cyth4	1.39276
1	Q3TZX8	Polynucleotide 5-hydroxyl-kinase NOL9	Nol9	1.39181
1	O88712	C-terminal-binding protein 1	Ctbp1	1.39147
1	P56380	Bis(5-nucleosyl)-tetraphosphatase [asymmetrical]	Nudt2	1.38564
1	P62274	40S ribosomal protein S29	Rps29	1.36737
1	Q6PGL7	WASH complex subunit FAM21	Fam21	1.36513
1	Q7M6Y3	Phosphatidylinositol-binding clathrin assembly protein	Picalm	1.36497
1	P54923	[Protein ADP-ribosylarginine] hydrolase	Adprh	1.36142
1	Q8K352	SAM and SH3 domain-containing protein 3	Sash3	1.36035
1	Q8BYZ1	ABI gene family member 3	Abi3	1.35294
1	Q9WUR2	Enoyl-CoA delta isomerase 2, mitochondrial	Eci2	1.34717
1	Q6P1B1	Xaa-Pro aminopeptidase 1	Xpnpep1	1.34232
1	Q640N3	Rho GTPase-activating protein 30	Arhgap30	1.33837
1	Q8R502	Volume-regulated anion channel subunit LRRC8C	Lrrc8c	1.32831
1	Q3TEA8	Heterochromatin protein 1-binding protein 3	Hp1bp3	1.32702
1	Q3UFY7	7-methylguanosine phosphate-specific 5-nucleotidase	Nt5c3b	1.32559
1	Q9D6T0	Nitric oxide synthase-interacting protein	Nosip	1.32547
1	Q60739	BAG family molecular chaperone regulator 1	Bag1	1.32257
1	Q9D8E6	60S ribosomal protein L4	Rpl4	1.31673
1	Q9CYL5	Golgi-associated plant pathogenesis-related protein 1	Glipr2	1.31568
1	Q6ZPJ3	E2/E3 hybrid ubiquitin-protein ligase UBE2O	Ube2o	1.31244
1	P62900	60S ribosomal protein L31	Rpl31	1.30981
1	Q05816	Fatty acid-binding protein, epidermal	Fabp5	1.30541
1	Q9D0F9	Phosphoglucomutase-1	Pgm1	1.30366
1	Q6P9Q6	FK506-binding protein 15	Fkbp15	1.2987
1	P70303	CTP synthase 2	Ctps2	1.29532
1	Q9D1A2	Cytosolic non-specific dipeptidase	Cndp2	1.29501
1	Q8BG30	Negative elongation factor A	Nelfa	1.29292
1	O55222	Integrin-linked protein kinase	Ilk	1.28031
1	Q9QX47	Protein SON	Son	1.27918
1	P27546	Microtubule-associated protein 4	Map4	1.27116
1	O88890	SH2 domain-containing protein 1A	Sh2d1a	1.26985
1	P61965	WD repeat-containing protein 5	Wdr5	1.26773
1	Q9DBJ1	Phosphoglycerate mutase 1	Pgam1	1.25978
1	Q9CZX8	40S ribosomal protein S19	Rps19	1.25502
1	P46460	Vesicle-fusing ATPase	Nsf	1.24545
1	Q9ERF3	WD repeat-containing protein 61;WD repeat-containing protein 61, N-terminally processed	Wdr61	1.2452
1	Q8C9B9	Death-inducer obliterator 1	Dido1	1.23754
1	Q91VJ4	Serine/threonine-protein kinase 38	Stk38	1.23252
1	P12382	ATP-dependent 6-phosphofructokinase, liver type	Pfkl	1.22501
1	Q9CQJ6	Density-regulated protein	Denr	1.22298
1	Q9Z315	U4/U6.U5 tri-snRNP-associated protein 1	Sart1	1.21882
1	O08529	Calpain-2 catalytic subunit	Capn2	1.21237
1	Q9QZ73	DCN1-like protein 1	Dcun1d1	1.212
1	Q60855	Receptor-interacting serine/threonine-protein kinase 1	Ripk1	1.20771
1	Q8BTI8	Serine/arginine repetitive matrix protein 2	Srrm2	1.20382
5	Q9DCL8	Protein phosphatase inhibitor 2	Ppp1r2	1.20153
1	Q9WUK2	Eukaryotic translation initiation factor 4H	Eif4h	1.19588
1	Q922D4	Serine/threonine-protein phosphatase 6 regulatory subunit 3	Ppp6r3	1.19156
3	Q91YY4	ATP synthase mitochondrial F1 complex assembly factor 2	Atpaf2	1.18868
1	Q6PB44	Tyrosine-protein phosphatase non-receptor type 23	Ptpn23	1.1882
1	Q91WG2	Rab GTPase-binding effector protein 2	Rabep2	1.18557
1	O54786	DNA fragmentation factor subunit alpha	Dffa	1.18427
1	Q60611	DNA-binding protein SATB1	Satb1	1.18038
1	Q60823	RAC-beta serine/threonine-protein kinase	Akt2	1.17527
1	P27870	Proto-oncogene vav	Vav1	1.16803
1	Q8BH74	Nuclear pore complex protein Nup107	Nup107	1.16767
1	Q9CYA6	Zinc finger CCHC domain-containing protein 8	Zcchc8	1.162
1	Q9DBR0	A-kinase anchor protein 8	Akap8	1.15392
1	Q9R0U0	Serine/arginine-rich splicing factor 10	Srsf10	1.15204
1	Q91YI4	Beta-arrestin-2	Arrb2	1.15063
1	Q6P8I4	PEST proteolytic signal-containing nuclear protein	Pcnp	1.14976
1	Q9D7S9	Charged multivesicular body protein 5	Chmp5	1.1481
1	Q3UMY5	Echinoderm microtubule-associated protein-like 4	Eml4	1.14599
1	Q3U0V2	Tumor necrosis factor receptor type 1-associated DEATH domain protein	Tradd	1.14404
1	O89086	RNA-binding protein 3	Rbm3	1.14163
1	O54879	High mobility group protein B3	Hmgb3	1.13929
1	Q08288	Cell growth-regulating nucleolar protein	Lyar	1.13523
1	Q3TB82	Pleckstrin homology domain-containing family F member 1	Plekhf1	1.13236
1	Q9CPR4	60S ribosomal protein L17	Rpl17	1.12962
1	Q8BYK6	YTH domain-containing family protein 3	Ythdf3	1.1246
1	Q80XI3	Eukaryotic translation initiation factor 4 gamma 3	Eif4g3	1.1194
1	Q9D1R9	60S ribosomal protein L34	Rpl34	1.11418
1	P70388	DNA repair protein RAD50	Rad50	1.10465
1	P47915	60S ribosomal protein L29	Rpl29	1.10438
1	Q6PDM2	Serine/arginine-rich splicing factor 1	Srsf1	1.10057
1	Q8BVY0	Ribosomal L1 domain-containing protein 1	Rsl1d1	1.09576
1	Q8BJS4	SUN domain-containing protein 2	Sun2	1.09532
1	P58389	Serine/threonine-protein phosphatase 2A activator	Ppp2r4	1.09359
1	P11103	Poly [ADP-ribose] polymerase 1	Parp1	1.09243
1	Q6PEB6	MOB-like protein phocein	Mob4	1.09168
1	P70452	Syntaxin-4	Stx4	1.08875
1	Q8CH18	Cell division cycle and apoptosis regulator protein 1	Ccar1	1.08463
1	P83882	60S ribosomal protein L36a	Rpl36a	1.08273
1	Q9ERA6	Tuftelin-interacting protein 11	Tfip11	1.07872
1	P21995	Embigin	Emb	1.07773
1	Q9Z0J0	Epididymal secretory protein E1	Npc2	1.07526
1	O35904	Phosphatidylinositol 4,5-bisphosphate 3-kinase catalytic subunit delta isoform	Pik3cd	1.06592
1	Q921M7	Protein FAM49B	Fam49b	1.06335
1	Q08093	Calponin-2	Cnn2	1.0615
1	P06151	L-lactate dehydrogenase A chain	Ldha	1.0584
1	Q68FH4	N-acetylgalactosamine kinase	Galk2	1.05716
1	P16045	Galectin-1	Lgals1	1.0568
1	Q8WTY4	Anamorsin	Ciapin1	1.05647
1	O08915	AH receptor-interacting protein	Aip	1.05434
1	Q6NVF4	DNA helicase B	Helb	1.05285
1	P26350	Prothymosin alpha;Prothymosin alpha, N-terminally processed;Thymosin alpha	Ptma	1.0506
1	O09126	Semaphorin-4D	Sema4d	1.05002
1	Q62422	Osteoclast-stimulating factor 1	Ostf1	1.04952
1	Q6NZF1	Zinc finger CCCH domain-containing protein 11A	Zc3h11a	1.04754
1	Q61598	Rab GDP dissociation inhibitor beta	Gdi2	1.0475
1	Q3UJB9	Enhancer of mRNA-decapping protein 4	Edc4	1.04737
1	O70493	Sorting nexin-12	Snx12	1.0438
5	A2A6A1	G patch domain-containing protein 8	Gpatch8	1.04089
1	Q7TQK4	Exosome complex component RRP40	Exosc3	1.03993
1	Q61545	RNA-binding protein EWS	Ewsr1	1.0399
1	Q9CPU0	Lactoylglutathione lyase	Glo1	1.03711
1	P61971	Nuclear transport factor 2	Nutf2	1.03351
1	P97822	Acidic leucine-rich nuclear phosphoprotein 32 family member E	Anp32e	1.03327
1	Q9CY45	Protein-lysine N-methyltransferase N6amt2	N6amt2	1.03295
1	Q91Z53	Glyoxylate reductase/hydroxypyruvate reductase	Grhpr	1.02907
1	Q9CQ60	6-phosphogluconolactonase	Pgls	1.02868
1	Q60809	CCR4-NOT transcription complex subunit 7	Cnot7	1.02793
1	Q9JIH2	Nuclear pore complex protein Nup50	Nup50	1.01875
1	Q8CG72	Poly(ADP-ribose) glycohydrolase ARH3	Adprhl2	1.01813
1	Q9JKB1;P58321	Ubiquitin carboxyl-terminal hydrolase isozyme L3;Ubiquitin carboxyl-terminal hydrolase isozyme L4	Uchl3;Uchl4	1.01259
1	Q62523	Zyxin	Zyx	1.00783
1	Q9JIX8	Apoptotic chromatin condensation inducer in the nucleus	Acin1	1.00752
1	Q9D1J1	Adaptin ear-binding coat-associated protein 2	Necap2	1.00393
1	Q80WQ2	Protein VAC14 homolog	Vac14	1.00108
1	Q8K2F8	Protein LSM14 homolog A	Lsm14a	1.00098
1	Q3UZ39	Leucine-rich repeat flightless-interacting protein 1	Lrrfip1	0.999655
1	Q61550	Double-strand-break repair protein rad21 homolog	Rad21	0.997494
1	Q8K003	Translation machinery-associated protein 7	Tma7	0.987431
1	Q9CZM2	60S ribosomal protein L15	Rpl15	0.985311
1	Q9D8B3	Charged multivesicular body protein 4b	Chmp4b	0.984381
1	Q9JJA4	Ribosome biogenesis protein WDR12	Wdr12	0.982247
1	D3YXK2	Scaffold attachment factor B1	Safb	0.98216
1	O35601	FYN-binding protein	Fyb	0.978349
1	P42230	Signal transducer and activator of transcription 5A	Stat5a	0.977957
1	P56376	Acylphosphatase-1	Acyp1	0.973324
1	Q60596	DNA repair protein XRCC1	Xrcc1	0.969347
1	P45952	Medium-chain specific acyl-CoA dehydrogenase, mitochondrial	Acadm	0.96928
1	P52480	Pyruvate kinase PKM	Pkm	0.967608
1	P26883	Peptidyl-prolyl cis-trans isomerase FKBP1A	Fkbp1a	0.966339
1	Q8C854	Myelin expression factor 2	Myef2	0.963524
1	P62843	40S ribosomal protein S15	Rps15	0.961661
1	P70296	Phosphatidylethanolamine-binding protein 1;Hippocampal cholinergic neurostimulating peptide	Pebp1	0.959831
1	Q9CQR4	Acyl-coenzyme A thioesterase 13;Acyl-coenzyme A thioesterase 13, N-terminally processed	Acot13	0.953739
1	Q9QY81	Nuclear pore membrane glycoprotein 210	Nup210	0.953584
1	P49710	Hematopoietic lineage cell-specific protein	Hcls1	0.951217
1	Q921F4	Heterogeneous nuclear ribonucleoprotein L-like	Hnrnpll	0.951136
1	Q9WTL7	Acyl-protein thioesterase 2	Lypla2	0.948145
1	P97376	Protein FRG1	Frg1	0.946007
1	P68369;P05214	Tubulin alpha-1A chain;Tubulin alpha-3 chain	Tuba1a;Tuba3a	0.94598
1	O55098	Serine/threonine-protein kinase 10	Stk10	0.943546
1	Q9D824	Pre-mRNA 3-end-processing factor FIP1	Fip1l1	0.938205
1	Q8R409	Protein HEXIM1	Hexim1	0.929015
1	P42232	Signal transducer and activator of transcription 5B	Stat5b	0.926425
1	P97814	Proline-serine-threonine phosphatase-interacting protein 1	Pstpip1	0.923853
1	Q9QZM0	Ubiquilin-2	Ubqln2	0.920501
1	Q9D0E1	Heterogeneous nuclear ribonucleoprotein M	Hnrnpm	0.909654
1	Q8CFV9	Riboflavin kinase	Rfk	0.904728
1	P17742	Peptidyl-prolyl cis-trans isomerase A;Peptidyl-prolyl cis-trans isomerase A, N-terminally processed	Ppia	0.901088
1	E9Q1P8	Interferon regulatory factor 2-binding protein 2	Irf2bp2	0.900998
1	Q80TH2	Protein LAP2	Erbb2ip	0.896621
1	P48758	Carbonyl reductase [NADPH] 1	Cbr1	0.891997
1	Q9CQM5	Thioredoxin domain-containing protein 17	Txndc17	0.886665
1	P62918	60S ribosomal protein L8	Rpl8	0.884935
1	Q9CWK8	Sorting nexin-2	Snx2	0.881818
1	Q9JHW2	Omega-amidase NIT2	Nit2	0.880493
1	Q3U0V1	Far upstream element-binding protein 2	Khsrp	0.879778
1	P22892	AP-1 complex subunit gamma-1	Ap1g1	0.879099
1	P42227	Signal transducer and activator of transcription 3	Stat3	0.876498
1	Q923D5	WW domain-binding protein 11	Wbp11	0.874693
1	Q9Z0W3	Nuclear pore complex protein Nup160	Nup160	0.871527
1	O35326	Serine/arginine-rich splicing factor 5	Srsf5	0.863247
1	Q6PFD9	Nuclear pore complex protein Nup98-Nup96;Nuclear pore complex protein Nup98;Nuclear pore complex protein Nup96	Nup98	0.858704
1	Q9R1Q7	Proteolipid protein 2	Plp2	0.857072
1	Q60953	Protein PML	Pml	0.856394
1	Q9WUA3	ATP-dependent 6-phosphofructokinase, platelet type	Pfkp	0.853974
1	Q9QXG2	Rab proteins geranylgeranyltransferase component A 1	Chm	0.853137
1	Q99KE1	NAD-dependent malic enzyme, mitochondrial	Me2	0.852727
1	Q91VM5	RNA binding motif protein, X-linked-like-1	Rbmxl1	0.849694
1	P54276	DNA mismatch repair protein Msh6	Msh6	0.84739
1	Q9EPB4	Apoptosis-associated speck-like protein containing a CARD	Pycard	0.834691
1	Q8VDM6	Heterogeneous nuclear ribonucleoprotein U-like protein 1	Hnrnpul1	0.83369
1	Q8C2Q3	RNA-binding protein 14	Rbm14	0.83171
1	Q6P8X1	Sorting nexin-6;Sorting nexin-6, N-terminally processed	Snx6	0.83074
1	O35381	Acidic leucine-rich nuclear phosphoprotein 32 family member A	Anp32a	0.830459
1	Q9CQI6	Coactosin-like protein	Cotl1	0.829354
1	Q01730	Ras suppressor protein 1	Rsu1	0.826683
1	Q9CWY8	Ribonuclease H2 subunit A	Rnaseh2a	0.824176
1	P47941	Crk-like protein	Crkl	0.822186
1	Q8C0M9	Isoaspartyl peptidase/L-asparaginase;Isoaspartyl peptidase/L-asparaginase alpha chain;Isoaspartyl peptidase/L-asparaginase beta chain	Asrgl1	0.818369
1	Q9D2E2	Target of EGR1 protein 1	Toe1	0.812237
1	Q9Z1Q5	Chloride intracellular channel protein 1	Clic1	0.802551
1	Q9CX86	Heterogeneous nuclear ribonucleoprotein A0	Hnrnpa0	0.79906
1	P56959	RNA-binding protein FUS	Fus	0.790824
1	Q6ZPR5	Sphingomyelin phosphodiesterase 4	Smpd4	0.77703
1	Q9R059	Four and a half LIM domains protein 3	Fhl3	0.76625
1	Q9CWX9	Probable ATP-dependent RNA helicase DDX47	Ddx47	0.755358
1	P49718	DNA replication licensing factor MCM5	Mcm5	0.741099
1	O54950	5-AMP-activated protein kinase subunit gamma-1	Prkag1	0.718876
1	Q99P88	Nuclear pore complex protein Nup155	Nup155	0.713811
1	Q8CAQ8	MICOS complex subunit Mic60	Immt	-0.744789
1	Q8K4F5	Alpha/beta hydrolase domain-containing protein 11	Abhd11	-0.75183
1	O88696	ATP-dependent Clp protease proteolytic subunit, mitochondrial	Clpp	-0.756534
1	Q3TPX4	Exocyst complex component 5	Exoc5	-0.757132
1	P97807	Fumarate hydratase, mitochondrial	Fh	-0.757667
1	Q6A009	E3 ubiquitin-protein ligase listerin	Ltn1	-0.766856
1	P08249	Malate dehydrogenase, mitochondrial	Mdh2	-0.767624
1	P20108	Thioredoxin-dependent peroxide reductase, mitochondrial	Prdx3	-0.773857
1	P13864	DNA (cytosine-5)-methyltransferase 1	Dnmt1	-0.774995
1	P29758	Ornithine aminotransferase, mitochondrial	Oat	-0.794704
1	Q3THG9	Alanyl-tRNA editing protein Aarsd1	Aarsd1	-0.803704
1	Q9D2G2	Dihydrolipoyllysine-residue succinyltransferase component of 2-oxoglutarate dehydrogenase complex, mitochondrial	Dlst	-0.810754
1	P97372	Proteasome activator complex subunit 2	Psme2	-0.814413
1	Q9JKF7	39S ribosomal protein L39, mitochondrial	Mrpl39	-0.815502
1	Q9JIG8	PRA1 family protein 2	Praf2	-0.816072
1	P42225	Signal transducer and activator of transcription 1	Stat1	-0.824038
1	Q9Z2Z6	Mitochondrial carnitine/acylcarnitine carrier protein	Slc25a20	-0.827856
1	Q07076	Annexin A7	Anxa7	-0.844789
1	Q9ET22	Dipeptidyl peptidase 2	Dpp7	-0.852238
1	Q8BP27	Swi5-dependent recombination DNA repair protein 1 homolog	Sfr1	-0.863851
1	Q03265	ATP synthase subunit alpha, mitochondrial	Atp5a1	-0.874649
1	Q8BK08	Transmembrane protein 11, mitochondrial	Tmem11	-0.877282
1	P57716	Nicastrin	Ncstn	-0.878836
1	P18653	Ribosomal protein S6 kinase alpha-1	Rps6ka1	-0.878855
1	Q60930	Voltage-dependent anion-selective channel protein 2	Vdac2	-0.879247
1	Q8R2Y8	Peptidyl-tRNA hydrolase 2, mitochondrial	Ptrh2	-0.889483
1	P15864	Histone H1.2	Hist1h1c	-0.902792
1	Q9CQU3	Protein RER1	Rer1	-0.914716
1	Q99M87	DnaJ homolog subfamily A member 3, mitochondrial	Dnaja3	-0.920094
1	Q8K0D5	Elongation factor G, mitochondrial	Gfm1	-0.926078
1	Q9CQ69	Cytochrome b-c1 complex subunit 8	Uqcrq	-0.930393
1	Q9DCT2	NADH dehydrogenase [ubiquinone] iron-sulfur protein 3, mitochondrial	Ndufs3	-0.93777
1	Q9D8V0	Minor histocompatibility antigen H13	Hm13	-0.943477
1	Q8R3D1	TBC1 domain family member 13	Tbc1d13	-0.948566
1	Q9DCC8	Mitochondrial import receptor subunit TOM20 homolog	Tomm20	-0.951787
1	Q9CRB9	MICOS complex subunit Mic19	Chchd3	-0.955005
1	P45878	Peptidyl-prolyl cis-trans isomerase FKBP2	Fkbp2	-0.957502
1	P84228	Histone H3.2	Hist1h3b	-0.959926
1	Q8BY71	Histone acetyltransferase type B catalytic subunit	Hat1	-0.967515
1	Q61941	NAD(P) transhydrogenase, mitochondrial	Nnt	-0.968823
1	Q64523;Q6GSS7	Histone H2A type 2-C;Histone H2A type 2-A	Hist2h2ac;Hist2h2aa1	-0.977532
1	Q9D710	Thioredoxin-related transmembrane protein 2	Tmx2	-0.997442
1	Q5Y5T1	Probable palmitoyltransferase ZDHHC20	Zdhhc20	-0.999849
1	O70370	Cathepsin S	Ctss	-1.00295
1	Q8BQ47	Protein canopy homolog 4	Cnpy4	-1.00723
1	Q5U458	DnaJ homolog subfamily C member 11	Dnajc11	-1.01747
1	P25425;P31362;Q00196	POU domain, class 2, transcription factor 1;POU domain, class 2, transcription factor 3;POU domain, class 2, transcription factor 2	Pou2f1;Pou2f3;Pou2f2	-1.01918
1	Q9CQA1	Trafficking protein particle complex subunit 5	Trappc5	-1.02109
1	P56480	ATP synthase subunit beta, mitochondrial	Atp5b	-1.02515
1	P10630	Eukaryotic initiation factor 4A-II;Eukaryotic initiation factor 4A-II, N-terminally processed	Eif4a2	-1.02528
1	P48036	Annexin A5	Anxa5	-1.02993
1	Q924Z4	Ceramide synthase 2	Cers2	-1.03766
1	Q9QXT0	Protein canopy homolog 2	Cnpy2	-1.0408
1	P13020	Gelsolin	Gsn	-1.04642
1	Q810U5	Coiled-coil domain-containing protein 50	Ccdc50	-1.04647
1	Q8R5J9	PRA1 family protein 3	Arl6ip5	-1.05033
1	P97370	Sodium/potassium-transporting ATPase subunit beta-3	Atp1b3	-1.05171
1	Q61102	ATP-binding cassette sub-family B member 7, mitochondrial	Abcb7	-1.05394
1	P06332	T-cell surface glycoprotein CD4	Cd4	-1.05946
1	Q99LM2	CDK5 regulatory subunit-associated protein 3	Cdk5rap3	-1.07831
1	Q99KU0	Vacuole membrane protein 1	Vmp1	-1.0822
1	Q80UU9	Membrane-associated progesterone receptor component 2	Pgrmc2	-1.08501
1	Q9CR61	NADH dehydrogenase [ubiquinone] 1 beta subcomplex subunit 7	Ndufb7	-1.08614
1	Q9JMA2	Queuine tRNA-ribosyltransferase	Qtrt1	-1.09048
1	Q9CWU6	Ubiquinol-cytochrome-c reductase complex assembly factor 1	Uqcc1	-1.09328
1	Q99JB2	Stomatin-like protein 2, mitochondrial	Stoml2	-1.0942
1	O89112	LanC-like protein 1	Lancl1	-1.09701
1	Q9DB20	ATP synthase subunit O, mitochondrial	Atp5o	-1.09827
1	Q91VR2	ATP synthase subunit gamma, mitochondrial	Atp5c1	-1.10425
1	Q9DBH5	Vesicular integral-membrane protein VIP36	Lman2	-1.1143
1	Q80W54	CAAX prenyl protease 1 homolog	Zmpste24	-1.11431
1	Q9ESW4	Acylglycerol kinase, mitochondrial	Agk	-1.11716
1	Q8BWU3	Protein FAM131A	Fam131a	-1.11789
1	Q8BXZ1	Protein disulfide-isomerase TMX3	Tmx3	-1.11943
1	Q99PM9	Uridine-cytidine kinase 2	Uck2	-1.12038
1	Q9EQQ2	Protein YIPF5	Yipf5	-1.12296
1	Q8BHI7	Elongation of very long chain fatty acids protein 5	Elovl5	-1.12726
1	P14483;P06343	H-2 class II histocompatibility antigen, A beta chain;H-2 class II histocompatibility antigen, A-K beta chain	H2-Ab1	-1.13075
1	Q9CQ54	NADH dehydrogenase [ubiquinone] 1 subunit C2	Ndufc2	-1.13083
1	P24369	Peptidyl-prolyl cis-trans isomerase B	Ppib	-1.13303
1	Q9CQN1	Heat shock protein 75 kDa, mitochondrial	Trap1	-1.13317
1	Q91ZA3	Propionyl-CoA carboxylase alpha chain, mitochondrial	Pcca	-1.13408
1	Q9CXI5	Mesencephalic astrocyte-derived neurotrophic factor	Manf	-1.13424
1	O08749	Dihydrolipoyl dehydrogenase, mitochondrial	Dld	-1.13521
1	Q8R180	ERO1-like protein alpha	Ero1l	-1.13953
1	Q99LI5	Zinc finger protein 281	Znf281	-1.14351
1	Q9D6K5	Synaptojanin-2-binding protein	Synj2bp	-1.14894
1	Q08943	FACT complex subunit SSRP1	Ssrp1	-1.15126
1	P09055	Integrin beta-1	Itgb1	-1.157
1	P11157	Ribonucleoside-diphosphate reductase subunit M2	Rrm2	-1.15948
1	Q80UJ7	Rab3 GTPase-activating protein catalytic subunit	Rab3gap1	-1.16307
1	P35282	Ras-related protein Rab-21	Rab21	-1.1634
1	P51863	V-type proton ATPase subunit d 1	Atp6v0d1	-1.16537
1	Q9R0Q3	Transmembrane emp24 domain-containing protein 2	Tmed2	-1.16833
1	Q8C7X2	ER membrane protein complex subunit 1	Emc1	-1.17047
1	O35492	Dual specificity protein kinase CLK3	Clk3	-1.17098
1	Q9EPE9	Manganese-transporting ATPase 13A1	Atp13a1	-1.17327
1	Q8VDN2	Sodium/potassium-transporting ATPase subunit alpha-1	Atp1a1	-1.17687
1	Q9CWN7	CCR4-NOT transcription complex subunit 11	Cnot11	-1.17776
1	Q91VC9	Growth hormone-inducible transmembrane protein	Ghitm	-1.18196
1	P09103	Protein disulfide-isomerase	P4hb	-1.18196
1	Q9R0P6	Signal peptidase complex catalytic subunit SEC11A	Sec11a	-1.1881
1	Q99L43	Phosphatidate cytidylyltransferase 2	Cds2	-1.19068
1	Q64433	10 kDa heat shock protein, mitochondrial	Hspe1	-1.19324
1	O55126	Protein NipSnap homolog 2	Gbas	-1.19764
1	Q9D1Q4	Dolichol-phosphate mannosyltransferase subunit 3	Dpm3	-1.1978
1	P63038	60 kDa heat shock protein, mitochondrial	Hspd1	-1.20058
1	Q9D483	DNA-directed RNA polymerase III subunit RPC3	Polr3c	-1.20081
1	Q9CQN6	Transmembrane protein 14C	Tmem14c	-1.20343
1	Q9QXX4	Calcium-binding mitochondrial carrier protein Aralar2	Slc25a13	-1.20935
1	Q3UIU2	NADH dehydrogenase [ubiquinone] 1 beta subcomplex subunit 6	Ndufb6	-1.21587
1	Q61127	NGFI-A-binding protein 2	Nab2	-1.21602
1	Q9WV98	Mitochondrial import inner membrane translocase subunit Tim9	Timm9	-1.21801
1	B2RXC1	Trafficking protein particle complex subunit 11	Trappc11	-1.2219
1	P19536	Cytochrome c oxidase subunit 5B, mitochondrial	Cox5b	-1.22888
1	Q9CR09	Ubiquitin-fold modifier-conjugating enzyme 1	Ufc1	-1.23235
1	Q99PV8	B-cell lymphoma/leukemia 11B	Bcl11b	-1.23548
1	Q6A028	Switch-associated protein 70	Swap70	-1.23833
1	P26443	Glutamate dehydrogenase 1, mitochondrial	Glud1	-1.23905
1	Q9CX30	Protein YIF1B	Yif1b	-1.23978
1	Q91YQ5	Dolichyl-diphosphooligosaccharide--protein glycosyltransferase subunit 1	Rpn1	-1.2404
1	Q9Z0V7	Mitochondrial import inner membrane translocase subunit Tim17-B	Timm17b	-1.24539
1	Q9DCX2	ATP synthase subunit d, mitochondrial	Atp5h	-1.24843
1	O09005	Sphingolipid delta(4)-desaturase DES1	Degs1	-1.25037
1	O54734	Dolichyl-diphosphooligosaccharide--protein glycosyltransferase 48 kDa subunit	Ddost	-1.25492
1	P70269	Cathepsin E	Ctse	-1.25913
1	Q9ET30	Transmembrane 9 superfamily member 3	Tm9sf3	-1.25997
1	Q922R8	Protein disulfide-isomerase A6	Pdia6	-1.26187
1	P42125	Enoyl-CoA delta isomerase 1, mitochondrial	Eci1	-1.2632
1	Q9D6U8	Protein FAM162A	Fam162a	-1.26349
1	Q9CQ74	Leptin receptor overlapping transcript-like 1	Leprotl1	-1.26597
1	Q6P9P6	Kinesin-like protein KIF11	Kif11	-1.27146
1	Q8BWT1	3-ketoacyl-CoA thiolase, mitochondrial	Acaa2	-1.27549
1	P62700	Protein yippee-like 5	Ypel5	-1.2756
1	P11438	Lysosome-associated membrane glycoprotein 1	Lamp1	-1.27565
1	Q9CQJ8	NADH dehydrogenase [ubiquinone] 1 beta subcomplex subunit 9	Ndufb9	-1.27607
1	P18572	Basigin	Bsg	-1.27819
1	Q9CZA6;Q9ERR1	Nuclear distribution protein nudE homolog 1;Nuclear distribution protein nudE-like 1	Nde1;Ndel1	-1.27893
1	Q9CPQ1	Cytochrome c oxidase subunit 6C	Cox6c	-1.27991
1	Q9CR89	Endoplasmic reticulum-Golgi intermediate compartment protein 2	Ergic2	-1.28738
1	P46978	Dolichyl-diphosphooligosaccharide--protein glycosyltransferase subunit STT3A	Stt3a	-1.29169
1	Q78IK4	MICOS complex subunit Mic27	Apool	-1.29553
1	Q9D2R6	Cytochrome c oxidase assembly factor 3 homolog, mitochondrial	Coa3	-1.29803
1	Q9JHU9	Inositol-3-phosphate synthase 1	Isyna1	-1.30314
1	Q8K2L8	Trafficking protein particle complex subunit 12	Trappc12	-1.30327
1	Q62465	Synaptic vesicle membrane protein VAT-1 homolog	Vat1	-1.30919
1	Q9CYN2	Signal peptidase complex subunit 2	Spcs2	-1.30996
1	O35129	Prohibitin-2	Phb2	-1.31003
1	O70394	Interleukin-27 receptor subunit alpha	Il27ra	-1.3128
1	Q922H1	Protein arginine N-methyltransferase 3	Prmt3	-1.31286
1	Q9WVM1	Rac GTPase-activating protein 1	Racgap1	-1.3156
1	Q9DCS9	NADH dehydrogenase [ubiquinone] 1 beta subcomplex subunit 10	Ndufb10	-1.31595
1	Q8CIF6	SID1 transmembrane family member 2	Sidt2	-1.316
1	P28076	Proteasome subunit beta type-9	Psmb9	-1.32468
1	Q8CIV8	Tubulin-specific chaperone E	Tbce	-1.32748
1	Q99KI3	ER membrane protein complex subunit 3	Emc3	-1.33375
1	P43024	Cytochrome c oxidase subunit 6A1, mitochondrial	Cox6a1	-1.33574
1	Q8BNI4	Derlin-2	Derl2	-1.33588
1	Q61142	Spindlin-1	Spin1	-1.33665
1	Q99ME2	WD repeat-containing protein 6	Wdr6	-1.33823
1	P17665	Cytochrome c oxidase subunit 7C, mitochondrial	Cox7c	-1.33853
1	Q6ZQI3	Malectin	Mlec	-1.34042
1	Q9D3D9	ATP synthase subunit delta, mitochondrial	Atp5d	-1.34716
1	Q9CR67	Transmembrane protein 33	Tmem33	-1.34943
1	P05533	Lymphocyte antigen 6A-2/6E-1	Ly6a	-1.3542
1	P97363	Serine palmitoyltransferase 2	Sptlc2	-1.35588
1	P14211	Calreticulin	Calr	-1.35639
1	O70378	ER membrane protein complex subunit 8	Emc8	-1.36175
1	P62073	Mitochondrial import inner membrane translocase subunit Tim10	Timm10	-1.36195
1	Q99K01	Pyridoxal-dependent decarboxylase domain-containing protein 1	Pdxdc1	-1.37324
1	Q9JKR6	Hypoxia up-regulated protein 1	Hyou1	-1.37343
1	P27773	Protein disulfide-isomerase A3	Pdia3	-1.37663
1	Q64511	DNA topoisomerase 2-beta	Top2b	-1.38116
1	P56135	ATP synthase subunit f, mitochondrial	Atp5j2	-1.38516
1	Q3UBX0	Transmembrane protein 109	Tmem109	-1.38691
1	P01849	T-cell receptor alpha chain C region	Tcra	-1.38704
1	Q9CR62	Mitochondrial 2-oxoglutarate/malate carrier protein	Slc25a11	-1.38741
1	Q91YW3	DnaJ homolog subfamily C member 3	Dnajc3	-1.38789
1	Q9CRD2	ER membrane protein complex subunit 2	Emc2	-1.38876
1	Q02819	Nucleobindin-1	Nucb1	-1.39577
1	O35887	Calumenin	Calu	-1.39695
1	Q9Z277	Tyrosine-protein kinase BAZ1B	Baz1b	-1.39888
1	P97450	ATP synthase-coupling factor 6, mitochondrial	Atp5j	-1.40068
1	Q91VU0	Protein FAM3C	Fam3c	-1.40103
1	P61620	Protein transport protein Sec61 subunit alpha isoform 1	Sec61a1	-1.40134
1	P13609	Serglycin	Srgn	-1.40394
1	O88983	Syntaxin-8	Stx8	-1.40413
1	P12787	Cytochrome c oxidase subunit 5A, mitochondrial	Cox5a	-1.41255
1	Q9D1D4	Transmembrane emp24 domain-containing protein 10	Tmed10	-1.413
1	Q9CPQ8	ATP synthase subunit g, mitochondrial	Atp5l	-1.42233
1	Q61466	SWI/SNF-related matrix-associated actin-dependent regulator of chromatin subfamily D member 1	Smarcd1	-1.42301
1	Q62186	Translocon-associated protein subunit delta	Ssr4	-1.4303
1	Q8R322	Nucleoporin GLE1	Gle1	-1.43074
1	Q9DCF9	Translocon-associated protein subunit gamma	Ssr3	-1.43082
1	Q78T54	Vacuolar ATPase assembly integral membrane protein Vma21	Vma21	-1.43357
1	Q9DAS9	Guanine nucleotide-binding protein G(I)/G(S)/G(O) subunit gamma-12	Gng12	-1.43671
1	Q60664	Lymphoid-restricted membrane protein;Processed lymphoid-restricted membrane protein	Lrmp	-1.43873
1	Q9CR56	NF-kappa-B inhibitor-interacting Ras-like protein 2	Nkiras2	-1.4404
1	Q9R0Q9	Mannose-P-dolichol utilization defect 1 protein	Mpdu1	-1.44213
1	Q9CZ13	Cytochrome b-c1 complex subunit 1, mitochondrial	Uqcrc1	-1.44391
1	Q8BLF1	Neutral cholesterol ester hydrolase 1	Nceh1	-1.44516
1	O35955	Proteasome subunit beta type-10	Psmb10	-1.44724
1	Q91VT1	E3 SUMO-protein ligase NSE2	Nsmce2	-1.44995
1	Q9CY50	Translocon-associated protein subunit alpha	Ssr1	-1.45032
1	Q9CQH3	NADH dehydrogenase [ubiquinone] 1 beta subcomplex subunit 5, mitochondrial	Ndufb5	-1.45549
1	Q9EQM6	Microprocessor complex subunit DGCR8	Dgcr8	-1.45931
1	Q9JLJ1	Selenoprotein K	Selk	-1.46243
1	P67778	Prohibitin	Phb	-1.46585
1	Q99KF1	Transmembrane emp24 domain-containing protein 9	Tmed9	-1.4674
1	P21958	Antigen peptide transporter 1	Tap1	-1.4681
1	Q99JR1	Sideroflexin-1	Sfxn1	-1.46989
1	Q91W53	Golgin subfamily A member 7	Golga7	-1.47262
1	Q8BKH7	Target of rapamycin complex 2 subunit MAPKAP1	Mapkap1	-1.47538
1	Q9D0F3	Protein ERGIC-53	Lman1	-1.47985
1	P83917	Chromobox protein homolog 1	Cbx1	-1.48019
1	P57759	Endoplasmic reticulum resident protein 29	Erp29	-1.48324
1	Q9CPR5	39S ribosomal protein L15, mitochondrial	Mrpl15	-1.48335
1	Q60778	NF-kappa-B inhibitor beta	Nfkbib	-1.48489
1	O08795	Glucosidase 2 subunit beta	Prkcsh	-1.48638
1	Q6P5E4	UDP-glucose:glycoprotein glucosyltransferase 1	Uggt1	-1.4954
1	Q61735	Leukocyte surface antigen CD47	Cd47	-1.49745
1	P35564	Calnexin	Canx	-1.50085
1	Q8BPG6	Sulfatase-modifying factor 2	Sumf2	-1.50128
1	Q8BL66	Early endosome antigen 1	Eea1	-1.50541
1	Q8BGS7	Choline/ethanolaminephosphotransferase 1	Cept1	-1.50818
1	Q61739	Integrin alpha-6;Integrin alpha-6 heavy chain;Integrin alpha-6 light chain	Itga6	-1.51188
1	Q9CYR0	Single-stranded DNA-binding protein, mitochondrial	Ssbp1	-1.52587
1	Q9EP72	ER membrane protein complex subunit 7	Emc7	-1.52693
1	Q8VEM8	Phosphate carrier protein, mitochondrial	Slc25a3	-1.53133
1	Q9ERE7	LDLR chaperone MESD	Mesdc2	-1.53156
1	O35609	Secretory carrier-associated membrane protein 3	Scamp3	-1.53252
1	Q3TZZ7	Extended synaptotagmin-2	Esyt2	-1.53296
1	Q99LP6	GrpE protein homolog 1, mitochondrial	Grpel1	-1.53366
1	Q8BHN3	Neutral alpha-glucosidase AB	Ganab	-1.53717
1	Q06185	ATP synthase subunit e, mitochondrial	Atp5i	-1.53741
1	Q8K0B2	Probable lysosomal cobalamin transporter	Lmbrd1	-1.54262
1	E9Q555	E3 ubiquitin-protein ligase RNF213	Rnf213	-1.54504
1	Q01965	T-lymphocyte surface antigen Ly-9	Ly9	-1.54604
1	P56382	ATP synthase subunit epsilon, mitochondrial	Atp5e	-1.54739
1	Q8K0C4	Lanosterol 14-alpha demethylase	Cyp51a1	-1.5475
1	Q9R1Q9	V-type proton ATPase subunit S1	Atp6ap1	-1.54817
1	Q9CQQ7	ATP synthase F(0) complex subunit B1, mitochondrial	Atp5f1	-1.54845
1	Q8R1I1	Cytochrome b-c1 complex subunit 9	Uqcr10	-1.54896
1	Q5RL79	Keratinocyte-associated protein 2	Krtcap2	-1.5494
1	Q9CPZ6	ORM1-like protein 3	Ormdl3	-1.55536
1	Q80WW9	DDRGK domain-containing protein 1	Ddrgk1	-1.56232
1	Q9ERR7	15 kDa selenoprotein	Sep-15	-1.5624
1	Q8BWF2;Q99MI6	GTPase IMAP family member 5;GTPase IMAP family member 3	Gimap5;Gimap3	-1.5698
1	Q9DBR3	Armadillo repeat-containing protein 8	Armc8	-1.57069
1	Q9Z1W9	STE20/SPS1-related proline-alanine-rich protein kinase	Stk39	-1.57363
1	Q9DB77	Cytochrome b-c1 complex subunit 2, mitochondrial	Uqcrc2	-1.57917
1	Q64521	Glycerol-3-phosphate dehydrogenase, mitochondrial	Gpd2	-1.57963
1	Q9JKW0	ADP-ribosylation factor-like protein 6-interacting protein 1	Arl6ip1	-1.58143
1	Q7TNS2	MICOS complex subunit Mic10	Minos1	-1.58257
1	Q9Z210	Peroxisomal membrane protein 11B	Pex11b	-1.58677
1	Q5SW19	Clustered mitochondria protein homolog	Cluh	-1.58726
1	Q5DU31	Interactor protein for cytohesin exchange factors 1	Ipcef1	-1.58738
1	Q9DCK4	Zinc finger protein 414	Znf414	-1.59249
1	Q6P549	Phosphatidylinositol 3,4,5-trisphosphate 5-phosphatase 2	Inppl1	-1.59924
1	Q61553	Fascin	Fscn1	-1.60321
1	P08003	Protein disulfide-isomerase A4	Pdia4	-1.60342
1	Q9CYA0	Cysteine-rich with EGF-like domain protein 2	Creld2	-1.60463
1	Q91W90	Thioredoxin domain-containing protein 5	Txndc5	-1.60476
1	P98195	Probable phospholipid-transporting ATPase IIB	Atp9b	-1.60556
1	Q5KU39	Vacuolar protein sorting-associated protein 41 homolog	Vps41	-1.60709
1	Q9ES97	Reticulon-3	Rtn3	-1.60724
1	Q8C0P5	Coronin-2A	Coro2a	-1.61295
1	Q8VDL4	ADP-dependent glucokinase	Adpgk	-1.61324
1	Q8BHN1	Gamma-taxilin	Txlng	-1.61349
1	Q8BX70	Vacuolar protein sorting-associated protein 13C	Vps13c	-1.61705
1	Q9DC16	Endoplasmic reticulum-Golgi intermediate compartment protein 1	Ergic1	-1.6216
1	P29416	Beta-hexosaminidase subunit alpha	Hexa	-1.62201
1	P47802	Metaxin-1	Mtx1	-1.6244
1	Q6PB93	Polypeptide N-acetylgalactosaminyltransferase 2;Polypeptide N-acetylgalactosaminyltransferase 2 soluble form	Galnt2	-1.63025
1	O88967	ATP-dependent zinc metalloprotease YME1L1	Yme1l1	-1.63452
1	P20029	78 kDa glucose-regulated protein	Hspa5	-1.63999
1	Q9D0M3	Cytochrome c1, heme protein, mitochondrial	Cyc1	-1.64533
1	Q8C129	Leucyl-cystinyl aminopeptidase	Lnpep	-1.64658
1	Q60870	Receptor expression-enhancing protein 5	Reep5	-1.65049
1	Q8BTT6	Digestive organ expansion factor homolog	Diexf	-1.65126
1	Q99P72	Reticulon-4	Rtn4	-1.65146
1	Q8C3R1	BRCA1-associated ATM activator 1	Brat1	-1.6551
1	Q6PD26	GPI transamidase component PIG-S	Pigs	-1.65631
1	Q99MN9	Propionyl-CoA carboxylase beta chain, mitochondrial	Pccb	-1.66119
1	Q9ESP1	Stromal cell-derived factor 2-like protein 1	Sdf2l1	-1.66675
1	P36371	Antigen peptide transporter 2	Tap2	-1.66689
1	P19783	Cytochrome c oxidase subunit 4 isoform 1, mitochondrial	Cox4i1	-1.6698
1	Q9CPU2	NADH dehydrogenase [ubiquinone] 1 beta subcomplex subunit 2, mitochondrial	Ndufb2	-1.67101
1	Q78XF5	Oligosaccharyltransferase complex subunit OSTC	Ostc	-1.681
1	Q9CXY9	GPI-anchor transamidase	Pigk	-1.68445
1	Q99LG0	Ubiquitin carboxyl-terminal hydrolase 16	Usp16	-1.69046
1	Q99LI9	Polyribonucleotide 5-hydroxyl-kinase Clp1	Clp1	-1.69748
1	P13379	T-cell surface glycoprotein CD5	Cd5	-1.70618
1	Q6GQT9	Nodal modulator 1	Nomo1	-1.7071
1	P15920	V-type proton ATPase 116 kDa subunit a isoform 2	Atp6v0a2	-1.71738
1	P14824	Annexin A6	Anxa6	-1.72129
1	P15379	CD44 antigen	Cd44	-1.72418
1	Q8BMS4	Ubiquinone biosynthesis O-methyltransferase, mitochondrial	Coq3	-1.72713
1	Q9CQX2	Cytochrome b5 type B	Cyb5b	-1.72999
1	Q91X21	Uncharacterized protein KIAA2013	Kiaa2013	-1.73346
1	P27046	Alpha-mannosidase 2	Man2a1	-1.73584
1	B7ZMP1	Probable Xaa-Pro aminopeptidase 3	Xpnpep3	-1.73908
1	Q9CYN9	Renin receptor	Atp6ap2	-1.74328
1	O70325;Q91XR9	Phospholipid hydroperoxide glutathione peroxidase, mitochondrial;Phospholipid hydroperoxide glutathione peroxidase, nuclear	Gpx4	-1.74513
1	P51949	CDK-activating kinase assembly factor MAT1	Mnat1	-1.74919
1	Q8BZ05	Arf-GAP with Rho-GAP domain, ANK repeat and PH domain-containing protein 2	Arap2	-1.75068
1	Q3UJU9	Regulator of microtubule dynamics protein 3	Rmdn3	-1.75338
1	Q9CRC0	Vitamin K epoxide reductase complex subunit 1	Vkorc1	-1.75727
1	P60060	Protein transport protein Sec61 subunit gamma	Sec61g	-1.75826
1	O35242	Protein FAN	Nsmaf	-1.76106
1	Q9Z0M5	Lysosomal acid lipase/cholesteryl ester hydrolase	Lipa	-1.76364
1	P59438	Hermansky-Pudlak syndrome 5 protein homolog	Hps5	-1.77264
1	Q9DBU0	Transmembrane 9 superfamily member 1	Tm9sf1	-1.77612
1	Q9CR68	Cytochrome b-c1 complex subunit Rieske, mitochondrial;Cytochrome b-c1 complex subunit 11	Uqcrfs1	-1.7783
1	Q6P4S6	Serine/threonine-protein kinase SIK3	Sik3	-1.7821
1	Q8R3C6	Probable RNA-binding protein 19	Rbm19	-1.78216
1	Q61686	Chromobox protein homolog 5	Cbx5	-1.79621
1	Q9D6K8	FUN14 domain-containing protein 2	Fundc2	-1.79674
1	Q9DBS1	Transmembrane protein 43	Tmem43	-1.79839
1	Q9CQ85	Mitochondrial import inner membrane translocase subunit Tim22	Timm22	-1.80687
1	Q8R418	Endoribonuclease Dicer	Dicer1	-1.81245
1	P03975	IgE-binding protein	Iap	-1.81586
1	Q8BXA5	Cleft lip and palate transmembrane protein 1-like protein	Clptm1l	-1.81598
1	Q9D020	Cytosolic 5-nucleotidase 3A	Nt5c3a	-1.81988
1	Q8BH24	Transmembrane 9 superfamily member 4	Tm9sf4	-1.82307
1	Q921L3	Transmembrane and coiled-coil domain-containing protein 1	Tmco1	-1.8242
1	Q922Q2	Serine/threonine-protein kinase RIO1	Riok1	-1.82818
1	Q8K370	Acyl-CoA dehydrogenase family member 10	Acad10	-1.83322
1	Q9QYA2	Mitochondrial import receptor subunit TOM40 homolog	Tomm40	-1.83714
2	Q3U2V3	8-oxo-dGDP phosphatase NUDT18	Nudt18	-1.83725
1	P40240	CD9 antigen	Cd9	-1.83917
2	Q9DCM2	Glutathione S-transferase kappa 1	Gstk1	-1.84787
2	O88824	Protein JTB	Jtb	-1.84931
1	O35207;Q9CPY4	Cyclin-dependent kinase 2-associated protein 1;Cyclin-dependent kinase 2-associated protein 2	Cdk2ap1;Cdk2ap2	-1.85006
1	Q9WTQ8	Mitochondrial import inner membrane translocase subunit Tim23	Timm23	-1.85368
1	Q5U5Q9	BRCA1-A complex subunit RAP80	Uimc1	-1.8544
2	P21460	Cystatin-C	Cst3	-1.85982
1	Q61458	Cyclin-H	Ccnh	-1.86249
1	O35166	Golgi SNAP receptor complex member 2	Gosr2	-1.86257
1	P01887	Beta-2-microglobulin	B2m	-1.87975
1	Q8VCM8	Nicalin	Ncln	-1.88306
1	P13597	Intercellular adhesion molecule 1	Icam1	-1.88512
1	P08113	Endoplasmin	Hsp90b1	-1.88659
1	Q9D1Q6	Endoplasmic reticulum resident protein 44	Erp44	-1.8965
1	Q499X9	Methionine--tRNA ligase, mitochondrial	Mars2	-1.90405
1	Q8VD31	Tapasin-related protein	Tapbpl	-1.90911
1	O70503	Very-long-chain 3-oxoacyl-CoA reductase	Hsd17b12	-1.9305
1	Q9EP89	Serine beta-lactamase-like protein LACTB, mitochondrial	Lactb	-1.9371
1	P99028	Cytochrome b-c1 complex subunit 6, mitochondrial	Uqcrh	-1.94011
1	Q62086	Serum paraoxonase/arylesterase 2	Pon2	-1.94403
1	P58021	Transmembrane 9 superfamily member 2	Tm9sf2	-1.94542
1	Q9CWE0	Mitochondrial fission regulator 1-like	Mtfr1l	-1.94659
1	Q9JI78	Peptide-N(4)-(N-acetyl-beta-glucosaminyl)asparagine amidase	Ngly1	-1.94946
1	Q9WUI1	Mitogen-activated protein kinase 11	Mapk11	-1.95686
1	Q3ULD5	Methylcrotonoyl-CoA carboxylase beta chain, mitochondrial	Mccc2	-1.95868
1	Q9QYI4	DnaJ homolog subfamily B member 12	Dnajb12	-1.9651
1	Q9CXE7	Transmembrane emp24 domain-containing protein 5	Tmed5	-1.96597
1	Q8BYB9	Protein O-glucosyltransferase 1	Poglut1	-1.96693
1	P40630	Transcription factor A, mitochondrial	Tfam	-1.9771
1	Q8K2P7	Sodium-coupled neutral amino acid transporter 1	Slc38a1	-1.97954
1	P55302	Alpha-2-macroglobulin receptor-associated protein	Lrpap1	-1.99238
1	P01901	H-2 class I histocompatibility antigen, K-B alpha chain	H2-K1	-2.00406
2	A2AUM9	Centrosomal protein of 152 kDa	Cep152	-2.01348
1	Q9D855	Cytochrome b-c1 complex subunit 7	Uqcrb	-2.0135
1	Q60680	Inhibitor of nuclear factor kappa-B kinase subunit alpha	Chuk	-2.01515
1	Q9DC37	Major facilitator superfamily domain-containing protein 1	Mfsd1	-2.02733
1	P97478	5-demethoxyubiquinone hydroxylase, mitochondrial	Coq7	-2.03411
1	P12265	Beta-glucuronidase	Gusb	-2.04042
1	Q8BW96	Calcium/calmodulin-dependent protein kinase type 1D	Camk1d	-2.05445
1	P01899;P01897	H-2 class I histocompatibility antigen, D-B alpha chain;H-2 class I histocompatibility antigen, L-D alpha chain	H2-D1;H2-L	-2.05557
1	Q9D6K9	Ceramide synthase 5	Cers5	-2.05576
1	Q9CQV1	Mitochondrial import inner membrane translocase subunit TIM16	Pam16	-2.07505
1	Q9QUM4	Signaling lymphocytic activation molecule	Slamf1	-2.09223
1	O70579	Peroxisomal membrane protein PMP34	Slc25a17	-2.10704
1	Q8VBZ3	Cleft lip and palate transmembrane protein 1 homolog	Clptm1	-2.10922
1	Q9CQZ0;Q921I0	ORM1-like protein 2;ORM1-like protein 1	Ormdl2;Ormdl1	-2.11117
2	Q8K245		Uvrag	-2.12654
1	Q9CPQ3	Mitochondrial import receptor subunit TOM22 homolog	Tomm22	-2.12833
1	Q8VCX5	Calcium uptake protein 1, mitochondrial	Micu1	-2.13034
1	Q8BU33	Acetolactate synthase-like protein	Ilvbl	-2.13947
1	Q99KV1	DnaJ homolog subfamily B member 11	Dnajb11	-2.14514
1	Q9WVL3	Solute carrier family 12 member 7	Slc12a7	-2.14815
1	Q9CQY5	Magnesium transporter protein 1	Magt1	-2.15349
1	E9QAM5	Helicase with zinc finger domain 2	Helz2	-2.1658
2	Q61644	Protein kinase C and casein kinase substrate in neurons protein 1	Pacsin1	-2.16803
1	Q6ZWQ0	Nesprin-2	Syne2	-2.16886
1	Q6TEK5	Vitamin K epoxide reductase complex subunit 1-like protein 1	Vkorc1l1	-2.1753
2	Q9DB10	Essential MCU regulator, mitochondrial	Smdt1	-2.17603
1	Q8C407	Protein YIPF4	Yipf4	-2.17641
1	O88811	Signal transducing adapter molecule 2	Stam2	-2.1919
1	P06339	H-2 class I histocompatibility antigen, D-37 alpha chain	H2-T23	-2.19486
1	Q9D8T0	Protein FAM3A	Fam3a	-2.19553
1	Q9EQH2	Endoplasmic reticulum aminopeptidase 1	Erap1	-2.19837
1	Q9QYS9	Protein quaking	Qki	-2.21053
1	Q99JN2	Kelch-like protein 22	Klhl22	-2.21163
1	Q8JZR6	Electroneutral sodium bicarbonate exchanger 1	Slc4a8	-2.2131
1	O09111	NADH dehydrogenase [ubiquinone] 1 beta subcomplex subunit 11, mitochondrial	Ndufb11	-2.21761
1	Q8CCB4	Vacuolar protein sorting-associated protein 53 homolog	Vps53	-2.22581
1	A6H5Y3	Methionine synthase	Mtr	-2.23207
1	Q9ER39	Torsin-1A	Tor1a	-2.23214
1	Q9R233	Tapasin	Tapbp	-2.24384
1	P52875	Transmembrane protein 165	Tmem165	-2.24633
2	P52332	Tyrosine-protein kinase JAK1	Jak1	-2.25
1	Q99P31	Hsp70-binding protein 1	Hspbp1	-2.25701
2	Q9CS74	Protein SGT1 homolog	Ecd	-2.26219
2	Q9CVI2	Protein FAM133B	Fam133b	-2.27721
1	Q9Z127	Large neutral amino acids transporter small subunit 1	Slc7a5	-2.29249
2	Q62178	Semaphorin-4A	Sema4a	-2.29714
1	E9Q5G3	Kinesin-like protein KIF23	Kif23	-2.30041
1	Q61542	StAR-related lipid transfer protein 3	Stard3	-2.32941
1	Q9DC23	DnaJ homolog subfamily C member 10	Dnajc10	-2.33197
1	P21956	Lactadherin	Mfge8	-2.33216
1	P25976	Nucleolar transcription factor 1	Ubtf	-2.34535
1	Q8CFX1	GDH/6PGL endoplasmic bifunctional protein;Glucose 1-dehydrogenase;6-phosphogluconolactonase	H6pd	-2.34903
2	Q5XJV6	Serine/threonine-protein kinase LMTK3	Lmtk3	-2.36181
1	P26645	Myristoylated alanine-rich C-kinase substrate	Marcks	-2.36591
1	Q9JIP4	Pannexin-1	Panx1	-2.37048
1	P46935	E3 ubiquitin-protein ligase NEDD4	Nedd4	-2.37111
2	Q08481	Platelet endothelial cell adhesion molecule	Pecam1	-2.38161
1	Q9ERN0	Secretory carrier-associated membrane protein 2	Scamp2	-2.3848
1	O55022	Membrane-associated progesterone receptor component 1	Pgrmc1	-2.40052
1	Q9Z2X8	Kelch-like ECH-associated protein 1	Keap1	-2.40319
1	Q9ER38	Torsin-3A	Tor3a	-2.40917
2	Q8BH61	Coagulation factor XIII A chain	F13a1	-2.41076
1	Q9CQV4	Protein FAM134C	Fam134c	-2.41787
2	Q8C7V8	Coiled-coil domain-containing protein 134	Ccdc134	-2.424
1	Q9ER41	Torsin-1B	Tor1b	-2.42502
1	Q9D7N9	Adipocyte plasma membrane-associated protein	Apmap	-2.43705
2	Q8R3P6	von Willebrand factor A domain-containing protein 9	Vwa9	-2.4665
1	Q8CD92	Tetratricopeptide repeat protein 27	Ttc27	-2.47542
2	O08739	AMP deaminase 3	Ampd3	-2.47892
2	Q7TQK5	Coiled-coil domain-containing protein 93	Ccdc93	-2.48014
1	Q60766	Immunity-related GTPase family M protein 1	Irgm1	-2.49325
1	Q9WU84	Copper chaperone for superoxide dismutase	Ccs	-2.4974
1	Q8BXN9	Transmembrane protein 87A	Tmem87a	-2.51865
2	Q8K2I4	Beta-mannosidase	Manba	-2.53427
1	P40237	CD82 antigen	Cd82	-2.53635
2	Q9CQ39	Mediator of RNA polymerase II transcription subunit 21	Med21	-2.54211
1	P34902	Cytokine receptor common subunit gamma	Il2rg	-2.55382
1	O54901	OX-2 membrane glycoprotein	Cd200	-2.5899
1	Q9D024	Coiled-coil domain-containing protein 47	Ccdc47	-2.60124
1	Q5XJY4	Presenilins-associated rhomboid-like protein, mitochondrial;P-beta	Parl	-2.60281
1	P24668	Cation-dependent mannose-6-phosphate receptor	M6pr	-2.61331
1	Q9Z0M6	CD97 antigen	Cd97	-2.64305
1	O89051	Integral membrane protein 2B;BRI2, membrane form;BRI2 intracellular domain;BRI2C, soluble form;Bri23 peptide	Itm2b	-2.66553
1	Q80V26	Inositol monophosphatase 3	Impad1	-2.67305
1	Q07113	Cation-independent mannose-6-phosphate receptor	Igf2r	-2.67622
1	E9PZM4	Chromodomain-helicase-DNA-binding protein 2	Chd2	-2.68694
1	Q80VA0	N-acetylgalactosaminyltransferase 7	Galnt7	-2.69456
1	Q91VH2	Sorting nexin-9	Snx9	-2.70026
1	Q8CII2	Cell division cycle protein 123 homolog	Cdc123	-2.72067
1	P53798	Squalene synthase	Fdft1	-2.72254
1	Q80TA1	Ethanolaminephosphotransferase 1	Ept1	-2.74119
1	Q91XV3	Brain acid soluble protein 1	Basp1	-2.75411
1	P04441	H-2 class II histocompatibility antigen gamma chain	Cd74	-2.75578
1	Q8BUV8	Protein GPR107	Gpr107	-2.76343
1	O35714	Tumor necrosis factor receptor superfamily member 18	Tnfrsf18	-2.76459
2	Q8CBA2	Schlafen family member 5	Slfn5	-2.76801
1	O35704	Serine palmitoyltransferase 1	Sptlc1	-2.77423
2	Q9JKK1	Syntaxin-6	Stx6	-2.80982
1	Q61334	B-cell receptor-associated protein 29	Bcap29	-2.8105
2	Q8R3U1	HRAS-like suppressor 3	Pla2g16	-2.81554
1	Q9DB70	FUN14 domain-containing protein 1	Fundc1	-2.87041
1	Q3UZA1	CapZ-interacting protein	Rcsd1	-2.88037
2	Q91VK4	Integral membrane protein 2C;CT-BRI3	Itm2c	-2.88834
1	P21550	Beta-enolase	Eno3	-2.89506
1	P60603	Reactive oxygen species modulator 1	Romo1	-2.91464
1	Q9QUG9	RAS guanyl-releasing protein 2	Rasgrp2	-2.92179
2	Q6PF93	Phosphatidylinositol 3-kinase catalytic subunit type 3	Pik3c3	-2.93642
1	Q01320	DNA topoisomerase 2-alpha	Top2a	-2.95408
1	P04202	Transforming growth factor beta-1;Latency-associated peptide	Tgfb1	-2.95682
1	Q8BM72	Heat shock 70 kDa protein 13	Hspa13	-2.96341
1	P17095	High mobility group protein HMG-I/HMG-Y	Hmga1	-2.97808
1	Q9Z2L6	Multiple inositol polyphosphate phosphatase 1	Minpp1	-2.98422
1	Q9D379	Epoxide hydrolase 1	Ephx1	-2.98543
1	Q64337	Sequestosome-1	Sqstm1	-2.98775
3	Q8VDI7	Ubiquitin-associated domain-containing protein 1	Ubac1	-2.9934
1	Q6PA06	Atlastin-2	Atl2	-3.00149
1	Q9EPK6	Nucleotide exchange factor SIL1	Sil1	-3.03294
1	O08912	Polypeptide N-acetylgalactosaminyltransferase 1;Polypeptide N-acetylgalactosaminyltransferase 1 soluble form	Galnt1	-3.05682
1	Q8R5F7	Interferon-induced helicase C domain-containing protein 1	Ifih1	-3.07423
1	Q05186	Reticulocalbin-1	Rcn1	-3.12085
1	Q62351	Transferrin receptor protein 1	Tfrc	-3.12605
1	Q09143	High affinity cationic amino acid transporter 1	Slc7a1	-3.14351
2	P56393	Cytochrome c oxidase subunit 7B, mitochondrial	Cox7b	-3.14391
1	Q8C163	Nuclease EXOG, mitochondrial	Exog	-3.19611
1	Q6PE54	Probable ATP-dependent RNA helicase DHX40	Dhx40	-3.23475
1	Q99LE1	RILP-like protein 2	Rilpl2	-3.24311
2	Q921N7	Transmembrane protein 70, mitochondrial	Tmem70	-3.33352
1	Q64373	Bcl-2-like protein 1	Bcl2l1	-3.35809
1	Q9Z0V8	Mitochondrial import inner membrane translocase subunit Tim17-A	Timm17a	-3.38425
2	Q9QXV9	Protein sprouty homolog 1	Spry1	-3.38463
1	Q9CYH2	Redox-regulatory protein FAM213A	Fam213a	-3.39115
2	Q68FF6	ARF GTPase-activating protein GIT1	Git1	-3.43555
1	Q3UKC1	Tax1-binding protein 1 homolog	Tax1bp1	-3.44293
3	Q9DCL2	MIP18 family protein FAM96A	Fam96a	-3.54164
2	Q9JL16	Interferon-stimulated gene 20 kDa protein	Isg20	-3.54725
1	Q8BTJ4	Bis(5-adenosyl)-triphosphatase enpp4	Enpp4	-3.5653
1	Q09200	Beta-1,4 N-acetylgalactosaminyltransferase 1	B4galnt1	-3.56731
2	P35762	CD81 antigen	Cd81	-3.60221
2	O35435	Dihydroorotate dehydrogenase (quinone), mitochondrial	Dhodh	-3.66625
1	Q8QZY6	Tetraspanin-14	Tspan14	-3.66927
1	Q9CZP5	Mitochondrial chaperone BCS1	Bcs1l	-3.69578
1	P06795;P21447	Multidrug resistance protein 1B;Multidrug resistance protein 1A	Abcb1b;Abcb1a	-3.72033
3	Q91VN4	MICOS complex subunit Mic25	Chchd6	-3.73948
1	P18155	Bifunctional methylenetetrahydrofolate dehydrogenase/cyclohydrolase, mitochondrial;NAD-dependent methylenetetrahydrofolate dehydrogenase;Methenyltetrahydrofolate cyclohydrolase	Mthfd2	-3.75863
1	P37217	Early activation antigen CD69	Cd69	-3.77028
1	Q9D958	Signal peptidase complex subunit 1	Spcs1	-3.77638
1	Q9JM90	Signal-transducing adaptor protein 1	Stap1	-3.77773
1	Q791T5	Mitochondrial carrier homolog 1	Mtch1	-3.79462
1	P09602	Non-histone chromosomal protein HMG-17	Hmgn2	-3.80127
1	P35441	Thrombospondin-1	Thbs1	-3.81167
1	Q3UVK0	Endoplasmic reticulum metallopeptidase 1	Ermp1	-3.82468
1	Q8BZN6	Dedicator of cytokinesis protein 10	Dock10	-3.84084
2	Q5I012	Putative sodium-coupled neutral amino acid transporter 10	Slc38a10	-3.85677
1	Q61500	Integral membrane protein 2A	Itm2a	-3.91705
1	P51912	Neutral amino acid transporter B(0)	Slc1a5	-3.96885
1	Q8CGP6;Q8R1M2;Q8CGP7;Q8CGP5;Q8BFU2;P22752	Histone H2A type 1-H;Histone H2A.J;Histone H2A type 1-K;Histone H2A type 1-F;Histone H2A type 3;Histone H2A type 1	Hist1h2ah;H2afj;Hist1h2ak;Hist1h2af;Hist3h2a;Hist1h2ab	-4.0665
1	Q9DBX6	Cytochrome P450 2S1	Cyp2s1	-4.06769
4	Q64282	Interferon-induced protein with tetratricopeptide repeats 1	Ifit1	-4.08691
4	O89098	Cystatin-F	Cst7	-4.29311
2	P28650	Adenylosuccinate synthetase isozyme 1	Adssl1	-4.36283
3	Q9CQ00	Transmembrane protein 261	Tmem261	-4.43932
1	P47741	Tumor necrosis factor receptor superfamily member 4	Tnfrsf4	-4.48066
1	Q9JMH9	Unconventional myosin-XVIIIa	Myo18a	-4.49654
2	Q9JL56	Glycerophosphodiester phosphodiesterase 1	Gde1	-4.53398
2	Q9D3P8	Plasminogen receptor (KT)	Plgrkt	-4.55237
3	Q8BXJ9	Transmembrane protein 62	Tmem62	-4.62709
4	Q9Z222	N-acetyllactosaminide beta-1,3-N-acetylglucosaminyltransferase 2	B3GNT2	-4.66249
1	P20444	Protein kinase C alpha type	Prkca	-4.67407
1	P45700	Mannosyl-oligosaccharide 1,2-alpha-mannosidase IA	Man1a1	-4.79971
4	Q31125	Zinc transporter SLC39A7	Slc39a7	-4.82072
3	Q8C3X2	Coiled-coil domain-containing protein 90B, mitochondrial	Ccdc90b	-4.8921
3	P24860	G2/mitotic-specific cyclin-B1	Ccnb1	-4.95063
4	Q9EQ06	Estradiol 17-beta-dehydrogenase 11	Hsd17b11	-5.02271
4	P57725	SAM domain-containing protein SAMSN-1	Samsn1	-5.16411
4	Q5NBU8	XIAP-associated factor 1	Xaf1	-5.24104
3	Q9QX60	Deoxyguanosine kinase, mitochondrial	Dguok	-5.27875
2	Q61490	CD166 antigen	Alcam	-5.28812
4	O54890	Integrin beta-3	Itgb3	-5.54355
1	P47774	C-C chemokine receptor type 7	Ccr7	-5.5561
4	Q8BMG8	Mitochondrial folate transporter/carrier	Slc25a32	-5.5766
3	P52019	Squalene monooxygenase	Sqle	-5.58128
4	Q78YY6	DnaJ homolog subfamily C member 15	Dnajc15	-5.69921
4	P01592	Immunoglobulin J chain	Igj	-5.7838
3	Q80YT7	Myomegalin	Pde4dip	-5.83177
4	Q8VI93	2-5-oligoadenylate synthase 3	Oas3	-5.85207
3	P43406	Integrin alpha-V;Integrin alpha-V heavy chain;Integrin alpha-V light chain	Itgav	-5.99609
4	Q8BJ48	N-acetylglucosamine-1-phosphodiester alpha-N-acetylglucosaminidase	Nagpa	-6.04858
4	P16382	Interleukin-4 receptor subunit alpha;Soluble interleukin-4 receptor subunit alpha	Il4r	-6.11037
3	Q924L1	LETM1 domain-containing protein 1	Letmd1	-6.20952
3	Q64339	Ubiquitin-like protein ISG15	Isg15	-6.43424
4	Q9EP73	Programmed cell death 1 ligand 1	Cd274	-7.19691
1	Q9QZ85	Interferon-inducible GTPase 1	Iigp1	-8.01332
4	Q60604	Adseverin	Scin	-8.62403
3	P04187	Granzyme B(G,H)	Gzmb	-9.59029

## Sheet: Fig4a
139 common elements in "Th17 up protein" and "Th17 up RNA":		145 common elements in "Th17 down prot" and "Th17 down RNA":		223 elements included exclusively in "Th17 up protein":		341 elements included exclusively in "Th17 down prot":		45 common elements in "Th17 up protein" and "Th17 down RNA":		70 common elements in "Th17 down prot" and "Th17 up RNA":		402 elements included exclusively in "Th17 up RNA":		602 elements included exclusively in "Th17 down RNA":
Rrp1b		Immt		Abhd17b		Abhd11		Nfkbia		Praf2		Itgae		Top1
Cpd		Prdx3		Acin1		Clpp		Thyn1		Stat1		Mgll		Rock2
Foxo1		Dnmt1		Acsf2		Exoc5		Anapc5		Dpp7		Lgals3		Cstf2
Cdkn1b		Dlst		Adi1		Fh		Uap1		Rer1		Ust		Pak2
Igfbp4		Psme2		Adprh		Ltn1		Dpy30		Zdhhc20		Dst		Mtdh
Bach2		Mrpl39		Adprhl2		Mdh2		Pold1		Ctss		Capn3		Smc3
Ctla2a		Rps6ka1		Aim2		Oat		Paip2		Cnpy4		Nt5e		Ppig
Fam129b		Hist1h1c		Aip		Aarsd1		Nup188		Vmp1		Pdlim5		Sp1
Il17f		Hat1		Akap8		Slc25a20		Elp2		Manf		Tnfrsf23		Smarcc1
Slc4a2		Trappc5		Akt2		Anxa7		Ndc1		Atp6v0d1		Padi2		Eif3e
Acpp		Anxa5		Aldoc		Sfr1		Pold2		Emc1		Plekhf2		Eif1ad
Klf13		Ccdc50		Alkbh5		Atp5a1		Ckb		Clk3		Golm1		U2af2
Rorc		Abcb7		Ap1g1		Tmem11		Trpv2		Atp13a1		Slc16a10		Snx3
Skap2		Cd4		Apip		Ncstn		Birc6		Cnot11		Flot1		Cct7
Synrg		Lancl1		Arf6		Vdac2		Ccm2		Dpm3		Ints4		Snd1
Arrb1		Atp5c1		Arrb2		Ptrh2		Banf1		Tmem14c		Il4ra		U2surp
Crtc3		Elovl5		Asrgl1		Dnaja3		Grcc10		Trappc11		Grn		Hspa4
Acsl3		Pcca		Atp2b1		Gfm1		Larp7		Bcl11b		1600014C10Rik		Inpp5b
Comt		Synj2bp		Atpaf2		Uqcrq		Mpp6		Degs1		Gstm1		Esd
Ctsw		Itgb1		Babam1		Ndufs3		Pgp		Leprotl1		Neu3		Sfpq
Nmt2		Rrm2		Bles03		Hm13		Nup107		Ypel5		Ctla4		Ppp2r5a
Serpinb1a		Hspd1		Ccar1		Tbc1d13		Eml4		Lamp1		Endod1		Thumpd1
Adarb1		Slc25a13		Ccnt1		Tomm20		Rad50		Spcs2		Tnip2		Chd4
Gpr68		Nab2		Cdkn2aip		Chchd3		Pik3cd		Il27ra		Anxa3		Cd3e
Ppt2		Swap70		Chmp5		Fkbp2		Ptma		Sidt2		Fgf2		Zfr
Arih2		Glud1		Chtop		Hist1h3b		Exosc3		Spin1		Itpr3		Rgs3
Ctsl		Timm17b		Ciapin1		Nnt		Anp32e		Ly6a		Irf2bpl		Nfatc1
Surf2		Ctse		Cirbp		Hist2h2ac		Rad21		Fam3c		Pgm2l1		Mthfd1
Cd101		Fam162a		Clasp1		Tmx2		Wdr12		Smarcd1		Runx1		Tra2b
Sit1		Kif11		Clic1		Dnajc11		Fyb		Ssr4		Thada		Adnp
Atp2b4		Acaa2		Cnn2		Pou2f1		Acyp1		Ssr3		Il2rb		Suz12
Ablim1		Isyna1		Cnot2		Atp5b		Pebp1		Uggt1		Acss1		Kpnb1
Gatm		Vat1		Cnot7		Eif4a2		Hnrnpll		Scamp3		Idh1		Tank
Capg		Psmb9		Coa6		Cers2		Stk10		Atp6ap1		Tspan6		Ube2l3
Scpep1		Cox7c		Cradd		Cnpy2		Fip1l1		Krtcap2		Runx3		Cdk4
Mtss1		Nucb1		Crip1		Gsn		Ppia		Ormdl3		Lag3		Ankrd13a
Arhgap27		Baz1b		Crkl		Arl6ip5		Irf2bp2		Galnt2		Ifi30		Ensa
Fgd3		Atp5j		Csnk1a1		Atp1b3		Nup160		Rtn4		Abhd12		Eif3m
Fhod1		Lrmp		Ctbp1		Cdk5rap3		Msh6		Brat1		Trex1		Arhgef2
Myd88		Mpdu1		Ctps2		Pgrmc2		Pycard		Arap2		Dnm3		Ppp5c
Lpxn		Nsmce2		Dcaf8		Ndufb7		Anp32a		Sik3		Mgst3		Pola2
Nfatc2		Sfxn1		Dctn3		Qtrt1		Cotl1		Nudt18		Mta3		Spag9
Setd7		Cbx1		Dcun1d1		Uqcc1		Fus		Jtb		Sell		Snx27
Mical1		Prkcsh		Ddx3y		Stoml2		Mcm5		Uimc1		Nucb2		Spn
Ahr		Cd47		Ddx47		Atp5o		Nup155		Lrpap1		Gmfb		Ccar2
Ikzf3		Eea1		Denr		Lman2				Mfsd1		Anxa4		Tsnax
Atp6v0d2		Cept1		Dffa		Zmpste24				Camk1d		Elp4		Smc6
Pank4		Esyt2		Dido1		Agk				Cers5		Ctsc		Hspa4l
Rasa3		Ly9		Dis3l		Fam131a				Ilvbl		Mif4gd		Sdf4
Etv6		Atp5e		Dnajc17		Tmx3				H2-T23		Abcb8		Fubp1
Cep97		Uqcr10		Dpp9		Uck2				Fam3a		Myo5a		Agfg1
Ptms		Stk39		Edc4		Yipf5				Slc4a8		Sgpl1		Cog3
Ubp1		Arl6ip1		Eif2d		H2-Ab1				Ndufb11		Il2ra		Gins4
Cpox		Ipcef1		Eif4g3		Ndufc2				Tapbp		Sec31b		Cdc5l
Smap2		Inppl1		Eif4h		Ppib				Slc7a5		Arsb		Mboat7
Lgmn		Coro2a		Elf1		Trap1				Nedd4		Chst12		Prkch
Aes		Hexa		Eml3		Dld				Ccdc93		Stx11		Ube2g1
Tgm2		Reep5		Eps15		Ero1l				Irgm1		Gramd3		Lbh
Rbpj		Pccb		Erbb2ip		Znf281				Ccs		AI467606		Lta4h
Itgb7		Tap2		Ewsr1		Ssrp1				Basp1		Tom1		Ipo9
Eif4ebp1		Anxa6		Fabp5		Rab3gap1				Slfn5		Amdhd2		Mtx2
Casp6		Cd44		Fam21		Rab21				Rasgrp2		Sf3b6		Ndufab1
Tcf7		Nsmaf		Fcho1		Tmed2				Tspan14		Cdk6		Eif2s1
Grap2		Cbx5		Fhl3		Atp1a1				Slc38a10		Acp5		Snrnp40
Gng2		Fundc2		Fkbp1a		Ghitm				Cyp2s1		Alg5		Ppp3r1
Rexo2		Timm22		Fntb		P4hb				Gde1		Stat2		Utp18
Ctsa		Cd9		Frg1		Sec11a				Slc39a7		Lat		Msi2
Cstb		Ccnh		Galk2		Cds2				Ccdc90b		Mapkapk3		Tomm34
Iqgap2		Gosr2		Galm		Hspe1				Pde4dip		Pea15a		Grwd1
Arhgap25		Tapbpl		Ggact		Gbas				Nagpa		Jak3		Usp25
Cdk5		Lactb		Gigyf2		Polr3c						Npc1		Cog1
Glrx		Tm9sf2		Glo1		Ndufb6						Irf9		Supt16
Plcg1		Mapk11		Glod4		Timm9						Adat3		Ltv1
Stk24		Tfam		Gpalpp1		Cox5b						Lamp2		Ran
Malt1		Cep152		Gpatch11		Ufc1						Tubb6		Xrn2
Junb		Coq7		Gpatch8		Yif1b						Map3k5		Nudt21
Uba1		Gusb		Gpsm3		Rpn1						Psap		Zranb2
Cyp11a1		Slamf1		Grhpr		Atp5h						Acox3		Eny2
Stard10		Slc25a17		Gsto1		Ddost						Agap2		Fam136a
Pacs1		Pacsin1		Hcls1		Tm9sf3						Tbc1d4		Rbmx
Vwa5a		Syne2		Helb		Pdia6						Als2cl		Nono
Rftn1		Erap1		Hexim1		Eci1						Ldlrap1		Anp32b
Ctsb		Vps53		Hmgb3		Ndufb9						Exosc8		Exosc7
Map4k4		Hspbp1		Hnrnpa0		Bsg						Pitpnm1		Cops4
Tpp1		Sema4a		Hnrnpm		Nde1						Ehd4		Cox7a2
Plin3		Kif23		Hnrnpul1		Cox6c						Dhrs7		Ap2s1
Ubr5		Dnajc10		Hp1bp3		Ergic2						Rps6ka4		Rnf2
Dazap1		Panx1		Htra2		Stt3a						Ethe1		Mlh1
Ppme1		Pecam1		Isg20l2		Apool						Rgs10		Smarca5
Pxn		Pgrmc1		Kcmf1		Coa3						Clic4		Ppil1
Mdp1		Tor3a		Khsrp		Trappc12						Pfn2		Arhgap17
Ptk2b		F13a1		Kin		Phb2						Wdyhv1		Acaca
Cyth4		Ccdc134		Lactb2		Prmt3						Suox		Ints6
Picalm		Ttc27		Ldha		Racgap1						Leo1		Nrd1
Sash3		Ampd3		Lsm14a		Ndufb10						Ehd3		Tubg1
Abi3		Manba		Lxn		Tbce						Plekha2		Uchl5
Eci2		Cd82		Lyar		Emc3						Sypl		Xrcc6
Arhgap30		Il2rg		Lypla1		Cox6a1						Gbp2		Emd
Lrrc8c		Cd200		Lypla2		Derl2						Atxn10		Ahcyl2
Bag1		M6pr		Lyz2		Wdr6						Vcpkmt		Ppih
Glipr2		Snx9		Mak16		Mlec						Samhd1		Myg1
Pgm1		Cdc123		Map4		Atp5d						Gatsl3		Actl6a
Fkbp15		Cd74		Mob4		Tmem33						Mpi		Thoc7
Cndp2		Tnfrsf18		Mt1		Sptlc2						Tpd52		Snrpe
Ilk		Sptlc1		Myef2		Calr						Ubxn4		Nubp1
Sh2d1a		Stx6		N6amt2		Emc8						Traf5		Micu2
Stk38		Rcsd1		Naa30		Timm10						Dtx3l		Uba3
Capn2		Eno3		Nat2		Pdxdc1						Mrps5		Nhp2
Srrm2		Top2a		Ncbp2		Hyou1						Cnot10		Sumo2
Ptpn23		Minpp1		Ndrg2		Pdia3						Tor2a		Rps27l
Satb1		Ephx1		Nelfa		Top2b						Mapk3		Ppwd1
Vav1		Ifih1		Nelfe		Atp5j2						Aldh18a1		Tpm4
Plekhf1		Tfrc		Nit2		Tmem109						Fam169b		Mrpl18
Sun2		Rilpl2		Nmes1		Tcra						Arsa		Gtpbp4
Emb		Tmem70		Nol9		Slc25a11						Parp9		Ankmy2
Fam49b		Bcl2l1		Nosip		Dnajc3						Card11		Brk1
Lgals1		Timm17a		Npc2		Emc2						Naa16		Cisd2
Sema4d		Spry1		Nr2c2		Calu						Naga		Gabarapl2
Ostf1		Isg20		Nsf		Sec61a1						Sfxn3		Zw10
Gdi2		B4galnt1		Nt5c3b		Srgn						Ets1		Usp9x
Zyx		Cd81		Nudcd3		Stx8						Dnah17		Myl6
Necap2		Chchd6		Nudt2		Cox5a						Rab4b		Ppp1r10
Lrrfip1		Cd69		Nup50		Tmed10						Vrk3		Bclaf1
Chmp4b		Stap1		Nup98		Atp5l						Unc45a		Eef1e1
Stat5a		Mtch1		Nutf2		Gle1						Rab3gap2		Cyp51
Acadm		Hmgn2		Osgep		Vma21						Strip1		Pfkm
Acot13		Dock10		Pafah1b3		Gng12						Pdcl3		Eif1b
Nup210		Itm2a		Parp1		Nkiras2						Hdac6		Cacybp
Stat5b		Slc1a5		Pcnp		Uqcrc1						Cyb5r1		Ehd1
Pstpip1		Ifit1		Pcyt2		Nceh1						Itpk1		Mrps33
Cbr1		Cst7		Pdcd4		Psmb10						Abcb10		Ruvbl1
Txndc17		Tnfrsf4		Pde5a		Ssr1						Fbxo6		Ncl
Snx2		Myo18a		Pde6d		Ndufb5						Cacul1		Stat6
Stat3		Plgrkt		Pea15		Dgcr8						Rbm42		Ilf3
Plp2		Prkca		Pex19		Selk						Flna		Faah
Pml		Ccnb1		Pfkl		Phb						Il16		Cycs
Chm		Samsn1		Pfkp		Tmed9						Pik3r1		Tnip1
Me2		Alcam		Pgam1		Tap1						Mien1		Ndufa5
Snx6		Itgb3		Pgls		Golga7						Ppp2r5e		Mrps21
		Dnajc15		Pgm3		Mapkap1						Mapk8		Rbbp7
		Oas3		Pkm		Lman1						Gba		Phpt1
		Cd274		Ppp1r18		Erp29						Twf1		Srsf2
		Iigp1		Ppp1r2		Mrpl15						Dstn		Tubb5
		Scin		Ppp1r8		Nfkbib						Slc25a24		Nrf1
		Gzmb		Ppp2r4		Canx						Carhsp1		Ezr
				Ppp6r3		Sumf2						Vps37b		Prdx1
				Prkag1		Itga6						Add3		Hnrnpf
				Psd4		Ssbp1						Il18r1		Prim2
				Psmb5		Emc7						Bin1		Tbl1xr1
				Qrich1		Slc25a3						Flot2		Prpf38a
				Rab11fip2		Mesdc2						Pttg1ip		Btf3l4
				Rabep2		Grpel1						Tes		Dars
				Rbbp6		Ganab						Aldh1b1		Gapdh
				Rbbp9		Atp5i						Unc119b		Adsl
				Rbm10		Lmbrd1						Nisch		Atrx
				Rbm14		Rnf213						Kctd12		Rfc1
				Rbm3		Cyp51a1						Abr		Ddx1
				Rbmxl1		Atp5f1						Rps6ka3		Hirip3
				Rfk		Ddrgk1						Arhgap12		Nudc
				Ripk1		2015-09-01						Selplg		Mrpl45
				Rltpr		Gimap5						Pld3		Ppp1r11
				Rmdn1		Armc8						Scarb2		Vars
				Rnaseh2a		Uqcrc2						Mrrf		Nop10
				Rnaset2		Gpd2						Cltb		Exosc10
				Rpl14		Minos1						Stx4a		Agfg2
				Rpl15		Pex11b						Dennd4b		Tsn
				Rpl17		Cluh						Sp110		Ppm1b
				Rpl29		Znf414						Prkaa1		Farsb
				Rpl31		Fscn1						Timm44		Lasp1
				Rpl34		Pdia4						Ttc39b		Ak3
				Rpl36a		Creld2						Zc3h12d		Nop58
				Rpl39		Txndc5						Prrc1		Hnrnpu
				Rpl4		Atp9b						Rnf114		Dbt
				Rpl7l1		Vps41						Paip1		Mrpl27
				Rpl8		Rtn3						Smap1		Mcm2
				Rps15		Adpgk						Ldb1		Map4k1
				Rps19		Txlng						Hip1r		Ddb2
				Rps29		Vps13c						Tubb2a		Impa1
				Rsl1d1		Ergic1						Ddi2		Aven
				Rsu1		Mtx1						Actr1b		Bzw2
				Safb		Yme1l1						Plec		Paics
				Sart1		Hspa5						Zfp800		Phgdh
				Sfswap		Cyc1						Capn1		Sf3b3
				Smad2		Lnpep						Tspo		2011-09-01
				Smpd4		Diexf						2006-09-01		Pycr2
				Snap29		Pigs						Eif2b4		Pold3
				Snx12		Sdf2l1						Nme2		Timm8a1
				Son		Cox4i1						Commd8		Larp1
				Srsf1		Ndufb2						Pptc7		Fmr1
				Srsf10		Ostc						Tial1		Heatr3
				Srsf5		Pigk						Hdac4		Exoc4
				Stag1		Usp16						Srd5a3		Ap3b1
				Stom		Clp1						Dctn4		Aga
				Stx4		Cd5						Aldh7a1		Lsm5
				Taf6		Nomo1						Gga3		Dok2
				Tbcel		Atp6v0a2						Pex5		Capzb
				Tfip11		Coq3						Wdr7		Lap3
				Tma7		Cyb5b						Wdr91		Lsm6
				Toe1		Kiaa2013						Nt5c2		Lsm2
				Tpi1		Man2a1						Fam126a		Dkc1
				Tradd		Xpnpep3						Prps1		Raly
				Trrap		Atp6ap2						Ntpcr		Mrps28
				Tuba1a		Gpx4						Cpne3		Eif4e
				Ube2o		Mnat1						Irak4		Otud7b
				Ubfd1		Rmdn3						Cd37		Ranbp9
				Ubqln2		Vkorc1						Usp3		Chtf8
				Uchl3		Sec61g						Gnpda1		Ptpn22
				Urod		Lipa						Gdi1		Rfc3
				Utp23		Hps5						Sirt2		G3bp1
				Vac14		Tm9sf1						Vapa		Prmt1
				Vipas39		Uqcrfs1						Mapk9		Sumo1
				Wbp11		Rbm19						Vcl		Smyd3
				Wbp2		Tmem43						Hectd1		Atic
				Wdr5		Dicer1						Gna13		Ggct
				Wdr61		Iap						Exoc3		Nfu1
				Wdr89		Clptm1l						Eef1a1		Rtca
				Wibg		Nt5c3a						Rptor		Dynlrb1
				Xpnpep1		Tm9sf4						Ddx17		Sod1
				Xrcc1		Tmco1						Ptpn1		Cnn3
				Ythdf3		Riok1						Surf4		Nudt5
				Zc3h11a		Acad10						Uckl1		Pbdc1
				Zcchc11		Tomm40						Hectd3		Cblb
				Zcchc8		Gstk1						Fam102a		Wdhd1
						Cdk2ap1						Vps28		Naa50
						Timm23						Mical3		Ppm1g
						Cst3						Syne1		Ckap5
						B2m						Hsdl1		Exoc6
						Ncln						Acad9		Hdac1
						Icam1						Casp7		Snrpa1
						Hsp90b1						Ube2f		Hmbs
						Erp44						Lrrc59		Snrpd1
						Mars2						Cdc42se1		Xpo1
						Hsd17b12						Map2k3		Nudcd2
						Uqcrh						Tsg101		Nedd1
						Pon2						Elovl1		Rangap1
						Mtfr1l						Htt		Rpp14
						Ngly1						Rnf31		Pfn1
						Mccc2						Anxa11		Fbxl8
						Dnajb12						Ppp2r1b		Nup62
						Tmed5						Kri1		Hdgf
						Poglut1						Akr1c18		Pcgf5
						Slc38a1						Cdipt		Uba6
						H2-K1						Epn1		Atg3
						Uqcrb						H2-Ke6		Setx
						Chuk						Myl12b		Far1
						H2-D1						Tbc1d10a		Clpb
						Pam16						Wdfy1		Mecr
						Clptm1						P4ha1		Ddx19a
						Ormdl2						Hs1bp3		Cd48
						Uvrag						Alg2		Sacm1l
						Tomm22						Ppp1r9b		Camk2d
						Micu1						Gtf3c1		Srsf7
						Dnajb11						Stx12		Rpf2
						Slc12a7						Soat1		Spr
						Magt1						Hexb		Eif1ax
						Helz2						Brox		Rgs1
						Vkorc1l1						Sptan1		Lsm3
						Smdt1						Golga3		Rab43
						Yipf4						Mnt		Traf2
						Stam2						Tmx4		Fam98b
						Qki						Map1s		Ivd
						Klhl22						Esyt1		Ap1s1
						Mtr						Trip10		Rfc2
						Tor1a						Rab35		Msh2
						Tmem165						Pcyox1		Ybx1
						Jak1						Rab27a		Gne
						Ecd						Prkar1a		Acat1
						Fam133b						Pak1ip1		Ivns1abp
						Stard3						Slk		Pspc1
						Mfge8						Scyl1		Cops7a
						Ubtf						Sirt7		Rap1a
						H6pd						Rab18		Nasp
						Lmtk3						Tbcb		Nup133
						Marcks						Mgea5		Ube2n
						Scamp2						Tbc1d10b		Map7d1
						Keap1						Aldh3a2		Hnrnpd
						Fam134c						Sdhb		Lrrc40
						Tor1b						Pnpla6		Dr1
						Apmap						Ap2a1		Slc16a3
						Vwa9						Tmx1		Rcc1
						Tmem87a						Ppox		Lcp1
						Med21						Szrd1		Rbmx2
						Ccdc47						Capza2		Osbpl9
						Parl						Zyg11b		Sephs1
						Cd97						Mbd3		Rpia
						Itm2b						Asns		Hnrnpab
						Impad1						Dus3l		Fam129a
						Igf2r						Col4a3bp		Ints7
						Chd2						Bicd2		Mif
						Galnt7						Bpnt1		Ube2s
						Fdft1						Arap1		Clint1
						Ept1						2009-09-01		Prkd2
						Gpr107						Rabggta		Zbtb8os
						Bcap29						Lpcat3		Pdlim2
						Pla2g16						Arrdc1		Mrpl13
						Fundc1						Usp38		Atl3
						Itm2c						Fdxr		Mob3a
						Romo1						Ufl1		Cdk2
						Pik3c3						Araf		Txnip
						Tgfb1						Gatad2b		Chchd4
						Hspa13						Ccnl1		Zbtb7b
						Hmga1						Atp6v1g1		Tprkb
						Sqstm1						Fkbp8		Metap1
						Ubac1						Smarcc2		Ppie
						Atl2						AI837181		Xrcc5
						Sil1						Itgb2		Exoc2
						Galnt1						Tpt1		Kpna3
						Rcn1						Cars		Cbx3
						Slc7a1						Mms19		Dynll2
						Cox7b						Ctdp1		Acap2
						Exog						Nubp2		Lpcat1
						Dhx40						Cyfip2		Atm
						Fam213a						Sh3gl1		Hk2
						Git1						Fxyd5		Timm8b
						Tax1bp1						Abi1		Ranbp1
						Fam96a						Ncor1		Smc1a
						Enpp4						Arl2bp		Pgm2
						Dhodh						Ccdc22		Nap1l1
						Bcs1l						Stim1		Mettl16
						Abcb1b						Pdcd6		Tcof1
						Mthfd2						Lrba		Ado
						Spcs1						Stau1		Glb1
						Thbs1						Dnpep		Bcat1
						Ermp1						Tapt1		Inf2
						Hist1h2ah						Aebp2		Pdlim1
						Adssl1						Derl1		Tkt
						Tmem261						Arfgap1		Pfas
						Tmem62						Vamp4		Nup85
						B3GNT2						Hsdl2		Stk4
						Man1a1						Map2k2		Tbl1x
						Hsd17b11						Ano6		Acp1
						Xaf1						Lmf2		Dck
						Dguok						Fam98a		Ptprcap
						Ccr7						Eif2b2		Nudt7
						Slc25a32						Lmnb2		Ybx3
						Sqle						Agpat3		Pdk3
						Igj						Ubqln1		Cenpj
						Itgav						Dync1li2		Gar1
						Il4r						Trim25		Gnpnat1
						Letmd1						Gsr		Cyb5r3
						Isg15						Gimap8		Ak2
												Mark2		Sub1
												Gtf2a1		Rpa1
												Ubac2		Hprt
												Nr3c1		Kif22
												Gm2a		Mcm3
												Stxbp5		Isoc2b
												Atp6v1e1		Utp20
												Tmem214		Dek
												Rrp12		Alyref
												Wtap		Tbc1d5
												Lck		Nln
												Rpl24		Dhrs4
												Gng5		Zfp62
												Vps33a		Hmgb1
												Vps11		Rif1
												Cyth1		Rab10
												Ppp1cc		Txnl1
												Ubqln4		Prdx4
												Kcnab2		Isoc2a
												Ndufa6		Rassf2
												Gatad2a		Cmss1
												2510039O18Rik		Ubash3a
												Zbtb7a		Rbbp4
												Bcap31		Ywhaq
												Cd2bp2		Hnrnpdl
												Sgpp1		Tuba1c
												Srp68		Psat1
												Glg1		Acadl
												Gak		Qdpr
												Napa		Ankrd44
												Rbm7		Srpk2
												Zfp598		Mgat1
												Crk		Cap1
												Yars		Mpp1
												Prdx6		Ldhb
												Syf2		Adam10
												Irf4		Hspa14
												Myo1g		Polr2h
												Twf2		Mcm4
												Igbp1		Fkbp3
												Edc3		Arhgef6
												Sel1l		Npm3
												Atxn2l		Anxa2
												Hgs		Nup37
												Ptbp3		Chst2
												Acbd3		Bphl
												Parvg		Plekho2
												Zpr1		Hibch
												Kif3b		Gart
												Usp10		Nrm
												Ndufs2		Cd3g
												Mtor		Trp53bp1
												Sec31a		Tusc3
												Atp6v1d		Hmgcs1
												Arhgef7		Nsmce1
												Chp1		Pgk1
												Hnrnph2		Zbp1
												Hdlbp		Cd3d
												Ncbp1		Dnajc9
												Lin7c		Pcmt1
												Cul4b		Chtf18
														Gins3
														Cep55
														Mycbp2
														Tmpo
														Eif2ak2
														Nfatc2ip
														Smyd5
														Ublcp1
														Thy1
														Nampt
														Gimap1
														Sh3kbp1
														Ncapd3
														Hint1
														Wnk1
														Hsd17b10
														Etfa
														Chaf1b
														Pip4k2a
														Kpna2
														Ptpn18
														Mre11a
														Rpa3
														Rpa2
														Psme1
														Bcl10
														Hmgn5
														Rin3
														Icam2
														Hells
														Mcm7
														Tmsb4x
														Fen1
														Dennd2d
														Gins2
														Ptprc
														Aurka
														Gyg
														Nsl1
														Tuba1b
														Smc2
														Ccdc115
														Wdr26
														Limd2
														S100a11
														Nek7
														Zfp281
														C330027C09Rik
														Gtse1
														Hook3
														Birc5
														Smc4
														Ly75
														Mrps6
														Ezh2
														Prim1
														Dock11
														Nbn
														Actn1
														Shmt1
														Hddc2
														Ptpn6
														Mtap
														Fh1
														Ddt
														Cpsf3
														Nmi
														Pmf1
														Rab8b
														Tacc3
														Nefh
														Calcrl
														Rac2
														Vrk2
														Kcnn4
														Cbr4
														Pag1
														Lef1
														Abcd3
														Mthfd1l
														Nmral1
														Rfc4
														2007-09-01
														Slc2a3
														Rap2b
														H2afx
														Gbe1
														Kif2c
														Etfb
														Wipf1
														Idi1
														Farp1
														Pola1
														Lbr
														Pcx
														Sh3bgrl
														Gmfg
														Fnbp1
														Alad
														Rfc5
														Nol7
														Kif13a
														Rrm1
														Trip13
														Ncapd2
														Dgkz
														Apoo
														H1f0
														Dhfr
														Pole
														Mad2l1
														Adk
														Ugdh
														Smpdl3a
														Tpx2
														Ptpn11
														Chaf1a
														Phf6
														Uhrf1
														Ube2c
														Dtymk
														Plk1
														Adss
														Pcna
														Abracl
														Tjp2
														Zwilch
														Hmmr
														Ikzf1
														Dars2
														Lig1
														Arhgap15
														Dnmt3a
														Tagln2
														Kbtbd11
														Dpp4
														Ccna2
														Bub1b
														Trim12a
														Slc29a1
														Ncaph
														Shcbp1
														Psmb8
														Themis
														Csrp1
														Spc24
														Nusap1
														Tyms
														Sms
														Stmn1
														Kif4
														Mbp
														Ccnd2
														Mlkl
														Hdac7
														Nfkb2
														Fam49a
														Syne3
														Asf1b
														Ptpn7
														Hmgb2
														Ncapg2
														Ppip5k2
														Kntc1
														Lsp1
														Oxct1
														B3gnt2
														Lcp2
														Bcl2
														Inpp4b
														Gbp5
														Gpr183
														Tnfaip8
														Tle3
														Adh1
														Rel
														Inpp1
														Cdk1
														Cd84
														Nt5dc1
														Kif15
														Celf2
														Gstt2
														Plek
														Decr1
														Marcksl1
														Ncf1
														Dpysl2
														Lgals7
														Vav3
														Clec2i
														Casp3
														Stat4
														Mndal
														Trim16
														Slamf6
														Myh10
														Il2
														Casp1
														Akr1c12

## Sheet: Fig4bDEGene with detect protein
Symbol	Entrez Gene Name	GenBank/Gene Symbol - mouse (Entrez Gene)(A1)	Ensembl/Entrez Gene/GenBank/Gene Symbol - human (HUGO / HGNC / Entrez Gene)/Gene Symbol - mouse (Entrez Gene)(A2)	Expr Log Ratio(Treg vs Thp)	Location	Type(s)
RORC	RAR related orphan receptor C	Rorc	Rorc	6.607	Nucleus	ligand-dependent nuclear receptor
S100A4	S100 calcium binding protein A4	S100a4	S100a4	6.313	Cytoplasm	other
LGALS3	galectin 3	Lgals3	Lgals3	6.238	Extracellular Space	other
AKR1C3	aldo-keto reductase family 1 member C3	Akr1c18	Akr1c18	5.807	Cytoplasm	enzyme
NCF1	neutrophil cytosolic factor 1	Ncf1	Ncf1	5.756	Cytoplasm	enzyme
GATM	glycine amidinotransferase	Gatm	Gatm	5.529	Cytoplasm	enzyme
Idi2	isopentenyl-diphosphate delta isomerase 2	Idi2	Idi2	5.426	Cytoplasm	enzyme
HEMGN	hemogen	Hemgn	Hemgn	5.256	Nucleus	other
FBXO2	F-box protein 2	Fbxo2	Fbxo2	5.207	Cytoplasm	enzyme
Ctla2a/Ctla2b	cytotoxic T lymphocyte-associated protein 2 alpha	Ctla2a	Ctla2a	5.196	Plasma Membrane	other
FGF2	fibroblast growth factor 2	Fgf2	Fgf2	5.086	Extracellular Space	growth factor
IL2RA	interleukin 2 receptor subunit alpha	Il2ra	Il2ra	5.06	Plasma Membrane	transmembrane receptor
KIF4A	kinesin family member 4A	Kif4	Kif4	5.06	Nucleus	other
ANXA3	annexin A3	Anxa3	Anxa3	5.057	Cytoplasm	enzyme
LGALS7/LGALS7B	galectin 7	Lgals7	Lgals7	5.021	Extracellular Space	other
SPC24	SPC24, NDC80 kinetochore complex component	Spc24	Spc24	4.949	Cytoplasm	other
FAM129B	family with sequence similarity 129 member B	Fam129b	Fam129b	4.923	Cytoplasm	transcription regulator
SHCBP1	SHC binding and spindle associated 1	Shcbp1	Shcbp1	4.794	Other	other
CYP11A1	cytochrome P450 family 11 subfamily A member 1	Cyp11a1	Cyp11a1	4.752	Cytoplasm	enzyme
UBE2C	ubiquitin conjugating enzyme E2 C	Ube2c	Ube2c	4.746	Cytoplasm	enzyme
ANXA4	annexin A4	Anxa4	Anxa4	4.716	Plasma Membrane	other
ASNS	asparagine synthetase (glutamine-hydrolyzing)	Asns	Asns	4.678	Cytoplasm	enzyme
UHRF1	ubiquitin like with PHD and ring finger domains 1	Uhrf1	Uhrf1	4.664	Nucleus	transcription regulator
TJP2	tight junction protein 2	Tjp2	Tjp2	4.596	Plasma Membrane	kinase
KIF22	kinesin family member 22	Kif22	Kif22	4.589	Nucleus	other
CEP55	centrosomal protein 55	Cep55	Cep55	4.582	Cytoplasm	other
BIRC5	baculoviral IAP repeat containing 5	Birc5	Birc5	4.51	Cytoplasm	other
HDHD3	haloacid dehalogenase like hydrolase domain containing 3	Hdhd3	Hdhd3	4.498	Cytoplasm	enzyme
SYNE3	spectrin repeat containing nuclear envelope family member 3	Syne3	Syne3	4.498	Nucleus	other
SCPEP1	serine carboxypeptidase 1	Scpep1	Scpep1	4.46	Cytoplasm	peptidase
POLE	DNA polymerase epsilon, catalytic subunit	Pole	Pole	4.42	Nucleus	enzyme
CPD	carboxypeptidase D	Cpd	Cpd	4.397	Extracellular Space	peptidase
MLKL	mixed lineage kinase domain like pseudokinase	Mlkl	Mlkl	4.353	Cytoplasm	kinase
KNTC1	kinetochore associated 1	Kntc1	Kntc1	4.336	Nucleus	other
FABP5	fatty acid binding protein 5	Fabp5	Fabp5	4.214	Cytoplasm	transporter
CDK1	cyclin dependent kinase 1	Cdk1	Cdk1	4.213	Nucleus	kinase
TK1	thymidine kinase 1	Tk1	Tk1	4.185	Cytoplasm	kinase
CCNA2	cyclin A2	Ccna2	Ccna2	4.177	Nucleus	other
FOXP3	forkhead box P3	Foxp3	Foxp3	4.173	Nucleus	transcription regulator
SLC7A5	solute carrier family 7 member 5	Slc7a5	Slc7a5	4.139	Plasma Membrane	transporter
CHTF18	chromosome transmission fidelity factor 18	Chtf18	Chtf18	4.121	Nucleus	other
ITGAE	integrin subunit alpha E	Itgae	Itgae	4.116	Plasma Membrane	other
RRM2	ribonucleotide reductase regulatory subunit M2	Rrm2	Rrm2	4.069	Nucleus	enzyme
BCAT1	branched chain amino acid transaminase 1	Bcat1	Bcat1	4.065	Cytoplasm	enzyme
RAD51	RAD51 recombinase	Rad51	Rad51	4.044	Nucleus	enzyme
YBX3	Y-box binding protein 3	Ybx3	Ybx3	4.011	Nucleus	transcription regulator
PRNP	prion protein	Prnp	Prnp	3.941	Plasma Membrane	other
LAG3	lymphocyte activating 3	Lag3	Lag3	3.924	Plasma Membrane	transmembrane receptor
PLSCR1	phospholipid scramblase 1	Plscr1	Plscr1	3.917	Plasma Membrane	enzyme
PRC1	protein regulator of cytokinesis 1	Prc1	Prc1	3.9	Nucleus	other
ADSSL1	adenylosuccinate synthase like 1	Adssl1	Adssl1	3.889	Cytoplasm	enzyme
CCNB1	cyclin B1	Ccnb1	Ccnb1	3.882	Cytoplasm	kinase
PROM1	prominin 1	Prom1	Prom1	3.845	Plasma Membrane	other
ZWILCH	zwilch kinetochore protein	Zwilch	Zwilch	3.771	Nucleus	other
KIF11	kinesin family member 11	Kif11	Kif11	3.763	Nucleus	other
NCAPG2	non-SMC condensin II complex subunit G2	Ncapg2	Ncapg2	3.754	Nucleus	other
PLK1	polo like kinase 1	Plk1	Plk1	3.752	Nucleus	kinase
IRF4	interferon regulatory factor 4	Irf4	Irf4	3.677	Nucleus	transcription regulator
FAM129A	family with sequence similarity 129 member A	Fam129a	Fam129a	3.666	Cytoplasm	other
GINS2	GINS complex subunit 2	Gins2	Gins2	3.608	Nucleus	other
DNPH1	2'-deoxynucleoside 5'-phosphate N-hydrolase 1	Dnph1	Dnph1	3.562	Nucleus	enzyme
NENF	neudesin neurotrophic factor	Nenf	Nenf	3.548	Extracellular Space	growth factor
BUB1B	BUB1 mitotic checkpoint serine/threonine kinase B	Bub1b	Bub1b	3.548	Nucleus	kinase
TPI1	triosephosphate isomerase 1	Tpi1	Tpi1	3.541	Cytoplasm	enzyme
HMMR	hyaluronan mediated motility receptor	Hmmr	Hmmr	3.527	Plasma Membrane	transmembrane receptor
NUSAP1	nucleolar and spindle associated protein 1	Nusap1	Nusap1	3.518	Nucleus	other
PLS3	plastin 3	Pls3	Pls3	3.515	Cytoplasm	other
CKS1B	CDC28 protein kinase regulatory subunit 1B	Cks1b	Cks1b	3.485	Other	kinase
NCAPH	non-SMC condensin I complex subunit H	Ncaph	Ncaph	3.449	Nucleus	other
EHD1	EH domain containing 1	Ehd1	Ehd1	3.424	Cytoplasm	other
GALK1	galactokinase 1	Galk1	Galk1	3.395	Cytoplasm	kinase
DLGAP5	DLG associated protein 5	Dlgap5	Dlgap5	3.386	Nucleus	phosphatase
MAD2L1	mitotic arrest deficient 2 like 1	Mad2l1	Mad2l1	3.37	Nucleus	other
CTLA4	cytotoxic T-lymphocyte associated protein 4	Ctla4	Ctla4	3.358	Plasma Membrane	transmembrane receptor
NUCB2	nucleobindin 2	Nucb2	Nucb2	3.35	Nucleus	other
CKAP2L	cytoskeleton associated protein 2 like	Ckap2l	Ckap2l	3.332	Cytoplasm	other
ENDOD1	endonuclease domain containing 1	Endod1	Endod1	3.329	Extracellular Space	enzyme
POLR2B	RNA polymerase II subunit B	Polr2b	Polr2b	3.311	Nucleus	enzyme
SCIN	scinderin	Scin	Scin	3.296	Cytoplasm	other
PDCD1	programmed cell death 1	Pdcd1	Pdcd1	3.295	Plasma Membrane	phosphatase
CIT	citron rho-interacting serine/threonine kinase	Cit	Cit	3.278	Cytoplasm	kinase
TUBB6	tubulin beta 6 class V	Tubb6	Tubb6	3.277	Cytoplasm	other
SLC16A3	solute carrier family 16 member 3	Slc16a3	Slc16a3	3.277	Plasma Membrane	transporter
VCL	vinculin	Vcl	Vcl	3.274	Plasma Membrane	enzyme
Marcks	myristoylated alanine rich protein kinase C substrate	Marcks	Marcks	3.27	Plasma Membrane	other
BASP1	brain abundant membrane attached signal protein 1	Basp1	Basp1	3.254	Nucleus	transcription regulator
GRN	granulin precursor	Grn	Grn	3.239	Extracellular Space	growth factor
LAD1	ladinin 1	Lad1	Lad1	3.227	Extracellular Space	other
HK2	hexokinase 2	Hk2	Hk2	3.209	Cytoplasm	kinase
RACGAP1	Rac GTPase activating protein 1	Racgap1	Racgap1	3.189	Cytoplasm	transporter
LIG1	DNA ligase 1	Lig1	Lig1	3.157	Nucleus	enzyme
CTH	cystathionine gamma-lyase	Cth	Cth	3.114	Cytoplasm	enzyme
PFN2	profilin 2	Pfn2	Pfn2	3.111	Cytoplasm	enzyme
HLA-DQB1	major histocompatibility complex, class II, DQ beta 1	H2-Ab1	H2-Ab1	3.103	Plasma Membrane	other
MARCKSL1	MARCKS like 1	Marcksl1	Marcksl1	3.099	Cytoplasm	other
ALDOC	aldolase, fructose-bisphosphate C	Aldoc	Aldoc	3.097	Cytoplasm	enzyme
TRIP13	thyroid hormone receptor interactor 13	Trip13	Trip13	3.096	Cytoplasm	transcription regulator
TNFSF11	TNF superfamily member 11	Tnfsf11	Tnfsf11	3.087	Extracellular Space	cytokine
H2AFX	H2A histone family member X	H2afx	H2afx	3.082	Nucleus	transcription regulator
STX11	syntaxin 11	Stx11	Stx11	3.04	Plasma Membrane	transporter
EHD4	EH domain containing 4	Ehd4	Ehd4	3.022	Plasma Membrane	enzyme
IDI1	isopentenyl-diphosphate delta isomerase 1	Idi1	Idi1	3.017	Cytoplasm	enzyme
PRMT1	protein arginine methyltransferase 1	Prmt1	Prmt1	3.011	Nucleus	enzyme
H1F0	H1 histone family member 0	H1f0	H1f0	2.998	Nucleus	other
ASF1B	anti-silencing function 1B histone chaperone	Asf1b	Asf1b	2.99	Nucleus	other
LMNB1	lamin B1	Lmnb1	Lmnb1	2.967	Nucleus	other
MYO1C	myosin IC	Myo1c	Myo1c	2.966	Cytoplasm	enzyme
CD74	CD74 molecule	Cd74	Cd74	2.965	Plasma Membrane	transmembrane receptor
GCAT	glycine C-acetyltransferase	Gcat	Gcat	2.938	Cytoplasm	enzyme
SERPINB1	serpin family B member 1	Serpinb1a	Serpinb1a	2.933	Cytoplasm	other
IL2RB	interleukin 2 receptor subunit beta	Il2rb	Il2rb	2.928	Plasma Membrane	transmembrane receptor
GTSE1	G2 and S-phase expressed 1	Gtse1	Gtse1	2.926	Cytoplasm	other
COX17	COX17, cytochrome c oxidase copper chaperone	Cox17	Cox17	2.926	Cytoplasm	enzyme
SHMT1	serine hydroxymethyltransferase 1	Shmt1	Shmt1	2.922	Cytoplasm	enzyme
EML2	echinoderm microtubule associated protein like 2	Eml2	Eml2	2.919	Cytoplasm	other
LGALS1	galectin 1	Lgals1	Lgals1	2.909	Extracellular Space	other
GSTO1	glutathione S-transferase omega 1	Gsto1	Gsto1	2.884	Cytoplasm	enzyme
FEN1	flap structure-specific endonuclease 1	Fen1	Fen1	2.857	Nucleus	enzyme
ENO3	enolase 3	Eno3	Eno3	2.854	Cytoplasm	enzyme
ALCAM	activated leukocyte cell adhesion molecule	Alcam	Alcam	2.825	Plasma Membrane	other
AHCY	adenosylhomocysteinase	Ahcy	Ahcy	2.818	Cytoplasm	enzyme
KPNA2	karyopherin subunit alpha 2	Kpna2	Kpna2	2.813	Nucleus	transporter
CAPG	capping actin protein, gelsolin like	Capg	Capg	2.803	Nucleus	other
RGS1	regulator of G protein signaling 1	Rgs1	Rgs1	2.801	Plasma Membrane	other
SQLE	squalene epoxidase	Sqle	Sqle	2.794	Cytoplasm	enzyme
STMN1	stathmin 1	Stmn1	Stmn1	2.786	Cytoplasm	other
RBPJ	recombination signal binding protein for immunoglobulin kappa J region	Rbpj	Rbpj	2.785	Nucleus	transcription regulator
PRDX4	peroxiredoxin 4	Prdx4	Prdx4	2.783	Cytoplasm	enzyme
LXN	latexin	Lxn	Lxn	2.78	Cytoplasm	other
PRKCA	protein kinase C alpha	Prkca	Prkca	2.758	Cytoplasm	kinase
KIF2C	kinesin family member 2C	Kif2c	Kif2c	2.753	Nucleus	other
SPRY1	sprouty RTK signaling antagonist 1	Spry1	Spry1	2.75	Cytoplasm	other
TPX2	TPX2, microtubule nucleation factor	Tpx2	Tpx2	2.745	Nucleus	other
TMEM256	transmembrane protein 256	Tmem256	Tmem256	2.744	Cytoplasm	other
PMVK	phosphomevalonate kinase	Pmvk	Pmvk	2.739	Cytoplasm	kinase
CCL1	C-C motif chemokine ligand 1	Ccl1	Ccl1	2.717	Extracellular Space	cytokine
PAFAH1B3	platelet activating factor acetylhydrolase 1b catalytic subunit 3	Pafah1b3	Pafah1b3	2.698	Cytoplasm	enzyme
TFRC	transferrin receptor	Tfrc	Tfrc	2.691	Plasma Membrane	transporter
IKZF4	IKAROS family zinc finger 4	Ikzf4	Ikzf4	2.678	Nucleus	transcription regulator
MCM5	minichromosome maintenance complex component 5	Mcm5	Mcm5	2.672	Nucleus	enzyme
PLEK	pleckstrin	Plek	Plek	2.672	Cytoplasm	other
MARS2	methionyl-tRNA synthetase 2, mitochondrial	Mars2	Mars2	2.664	Cytoplasm	enzyme
NRM	nurim	Nrm	Nrm	2.656	Nucleus	other
SMYD2	SET and MYND domain containing 2	Smyd2	Smyd2	2.649	Cytoplasm	enzyme
ADARB1	adenosine deaminase, RNA specific B1	Adarb1	Adarb1	2.605	Nucleus	enzyme
NDC1	NDC1 transmembrane nucleoporin	Ndc1	Ndc1	2.601	Nucleus	other
THBS1	thrombospondin 1	Thbs1	Thbs1	2.598	Extracellular Space	other
CNOT11	CCR4-NOT transcription complex subunit 11	Cnot11	Cnot11	2.598	Cytoplasm	other
ALDH18A1	aldehyde dehydrogenase 18 family member A1	Aldh18a1	Aldh18a1	2.598	Cytoplasm	kinase
DSTN	destrin, actin depolymerizing factor	Dstn	Dstn	2.593	Cytoplasm	other
SAP30	Sin3A associated protein 30	Sap30	Sap30	2.58	Nucleus	transcription regulator
MCM3	minichromosome maintenance complex component 3	Mcm3	Mcm3	2.572	Nucleus	enzyme
FAM162A	family with sequence similarity 162 member A	Fam162a	Fam162a	2.566	Cytoplasm	other
Ccdc50	coiled-coil domain containing 50	Ccdc50	Ccdc50	2.565	Cytoplasm	other
PTPN9	protein tyrosine phosphatase, non-receptor type 9	Ptpn9	Ptpn9	2.551	Cytoplasm	phosphatase
SLC29A1	solute carrier family 29 member 1 (Augustine blood group)	Slc29a1	Slc29a1	2.548	Plasma Membrane	transporter
LSS	lanosterol synthase	Lss	Lss	2.533	Cytoplasm	enzyme
DHFR	dihydrofolate reductase	Dhfr	Dhfr	2.529	Nucleus	enzyme
IMPA2	inositol monophosphatase 2	Impa2	Impa2	2.51	Cytoplasm	phosphatase
MAPKAPK3	mitogen-activated protein kinase-activated protein kinase 3	Mapkapk3	Mapkapk3	2.493	Nucleus	kinase
ERGIC1	endoplasmic reticulum-golgi intermediate compartment 1	Ergic1	Ergic1	2.474	Cytoplasm	other
EIF4EBP1	eukaryotic translation initiation factor 4E binding protein 1	Eif4ebp1	Eif4ebp1	2.468	Cytoplasm	translation regulator
PSAT1	phosphoserine aminotransferase 1	Psat1	Psat1	2.464	Cytoplasm	enzyme
TNFRSF4	TNF receptor superfamily member 4	Tnfrsf4	Tnfrsf4	2.452	Plasma Membrane	transmembrane receptor
RRM1	ribonucleotide reductase catalytic subunit M1	Rrm1	Rrm1	2.449	Nucleus	enzyme
RCC1	regulator of chromosome condensation 1	Rcc1	Rcc1	2.433	Cytoplasm	other
PGAM1	phosphoglycerate mutase 1	Pgam1	Pgam1	2.432	Cytoplasm	phosphatase
PMF1/PMF1-BGLAP	polyamine modulated factor 1	Pmf1	Pmf1	2.421	Nucleus	transcription regulator
TACC3	transforming acidic coiled-coil containing protein 3	Tacc3	Tacc3	2.416	Nucleus	other
EZH2	enhancer of zeste 2 polycomb repressive complex 2 subunit	Ezh2	Ezh2	2.415	Nucleus	transcription regulator
Hmgb3	high mobility group box 3	Hmgb3	Hmgb3	2.411	Nucleus	other
Ptms	parathymosin	Ptms	Ptms	2.41	Cytoplasm	other
HMGB2	high mobility group box 2	Hmgb2	Hmgb2	2.406	Nucleus	transcription regulator
CORO2A	coronin 2A	Coro2a	Coro2a	2.403	Cytoplasm	other
CKB	creatine kinase B	Ckb	Ckb	2.391	Cytoplasm	kinase
CAPN3	calpain 3	Capn3	Capn3	2.384	Cytoplasm	peptidase
ACOT7	acyl-CoA thioesterase 7	Acot7	Acot7	2.375	Cytoplasm	enzyme
GPR68	G protein-coupled receptor 68	Gpr68	Gpr68	2.361	Plasma Membrane	G-protein coupled receptor
AHR	aryl hydrocarbon receptor	Ahr	Ahr	2.354	Nucleus	ligand-dependent nuclear receptor
HMGCS1	3-hydroxy-3-methylglutaryl-CoA synthase 1	Hmgcs1	Hmgcs1	2.35	Cytoplasm	enzyme
STAT5A	signal transducer and activator of transcription 5A	Stat5a	Stat5a	2.348	Nucleus	transcription regulator
Slc25a1	solute carrier family 25 (mitochondrial carrier, citrate transporter), member 1	Slc25a1	Slc25a1	2.345	Cytoplasm	transporter
RFC5	replication factor C subunit 5	Rfc5	Rfc5	2.338	Nucleus	enzyme
PLA2G12A	phospholipase A2 group XIIA	Pla2g12a	Pla2g12a	2.338	Other	enzyme
TOP2A	DNA topoisomerase II alpha	Top2a	Top2a	2.332	Nucleus	enzyme
GSS	glutathione synthetase	Gss	Gss	2.328	Cytoplasm	enzyme
MVD	mevalonate diphosphate decarboxylase	Mvd	Mvd	2.327	Cytoplasm	enzyme
ACSL3	acyl-CoA synthetase long chain family member 3	Acsl3	Acsl3	2.32	Cytoplasm	enzyme
SLC25A10	solute carrier family 25 member 10	Slc25a10	Slc25a10	2.317	Cytoplasm	transporter
RFC4	replication factor C subunit 4	Rfc4	Rfc4	2.314	Nucleus	other
YIF1B	Yip1 interacting factor homolog B, membrane trafficking protein	Yif1b	Yif1b	2.314	Cytoplasm	other
Nedd4	neural precursor cell expressed, developmentally down-regulated 4	Nedd4	Nedd4	2.293	Cytoplasm	enzyme
KIFC1	kinesin family member C1	Kifc5b	Kifc1	2.292	Nucleus	enzyme
SYNGR2	synaptogyrin 2	Syngr2	Syngr2	2.286	Cytoplasm	other
CLDND1	claudin domain containing 1	Cldnd1	Cldnd1	2.284	Plasma Membrane	other
SPC25	SPC25, NDC80 kinetochore complex component	Spc25	Spc25	2.277	Cytoplasm	other
CD81	CD81 molecule	Cd81	Cd81	2.274	Plasma Membrane	other
NCAPD2	non-SMC condensin I complex subunit D2	Ncapd2	Ncapd2	2.272	Nucleus	other
NMRAL1	NmrA like redox sensor 1	Nmral1	Nmral1	2.257	Nucleus	other
CASP7	caspase 7	Casp7	Casp7	2.254	Cytoplasm	peptidase
HMGA1	high mobility group AT-hook 1	Hmga1	Hmga1	2.251	Nucleus	transcription regulator
NELFE	negative elongation factor complex member E	Nelfe	Nelfe	2.248	Nucleus	other
DDX19A	DEAD-box helicase 19A	Ddx19a	Ddx19a	2.222	Nucleus	enzyme
TYMS	thymidylate synthetase	Tyms	Tyms	2.218	Nucleus	enzyme
IDH1	isocitrate dehydrogenase (NADP(+)) 1, cytosolic	Idh1	Idh1	2.213	Cytoplasm	enzyme
UBASH3B	ubiquitin associated and SH3 domain containing B	Ubash3b	Ubash3b	2.196	Other	enzyme
SDF2L1	stromal cell derived factor 2 like 1	Sdf2l1	Sdf2l1	2.185	Cytoplasm	other
CTSZ	cathepsin Z	Ctsz	Ctsz	2.184	Cytoplasm	peptidase
TNFRSF9	TNF receptor superfamily member 9	Tnfrsf9	Tnfrsf9	2.184	Plasma Membrane	transmembrane receptor
PSME3	proteasome activator subunit 3	Psme3	Psme3	2.175	Cytoplasm	peptidase
PHGDH	phosphoglycerate dehydrogenase	Phgdh	Phgdh	2.166	Cytoplasm	enzyme
RPS27L	ribosomal protein S27 like	Rps27l	Rps27l	2.165	Cytoplasm	translation regulator
RFC3	replication factor C subunit 3	Rfc3	Rfc3	2.16	Nucleus	enzyme
MCM6	minichromosome maintenance complex component 6	Mcm6	Mcm6	2.152	Nucleus	enzyme
RAB5C	RAB5C, member RAS oncogene family	Rab5c	Rab5c	2.144	Cytoplasm	enzyme
ACAT2	acetyl-CoA acetyltransferase 2	Acat3	Acat2	2.138	Cytoplasm	enzyme
DHCR7	7-dehydrocholesterol reductase	Dhcr7	Dhcr7	2.135	Cytoplasm	enzyme
COMT	catechol-O-methyltransferase	Comt	Comt	2.118	Cytoplasm	enzyme
GMDS	GDP-mannose 4,6-dehydratase	Gmds	Gmds	2.118	Cytoplasm	enzyme
UPP1	uridine phosphorylase 1	Upp1	Upp1	2.112	Cytoplasm	enzyme
SRM	spermidine synthase	Srm	Srm	2.096	Cytoplasm	enzyme
MCM2	minichromosome maintenance complex component 2	Mcm2	Mcm2	2.094	Nucleus	enzyme
UBA1	ubiquitin like modifier activating enzyme 1	Uba1	Uba1	2.078	Cytoplasm	enzyme
NUDT2	nudix hydrolase 2	Nudt2	Nudt2	2.065	Plasma Membrane	phosphatase
FSCN1	fascin actin-bundling protein 1	Fscn1	Fscn1	2.053	Cytoplasm	other
TOMM6	translocase of outer mitochondrial membrane 6	Tomm6	Tomm6	2.032	Cytoplasm	other
UAP1	UDP-N-acetylglucosamine pyrophosphorylase 1	Uap1	Uap1	2.026	Nucleus	enzyme
CRADD	CASP2 and RIPK1 domain containing adaptor with death domain	Cradd	Cradd	2.019	Cytoplasm	other
NEU3	neuraminidase 3	Neu3	Neu3	2.008	Plasma Membrane	enzyme
GCSH	glycine cleavage system protein H	Gcsh	Gcsh	1.998	Cytoplasm	enzyme
PGK1	phosphoglycerate kinase 1	Pgk1	Pgk1	1.993	Cytoplasm	kinase
GNG2	G protein subunit gamma 2	Gng2	Gng2	1.991	Plasma Membrane	enzyme
CLPB	ClpB homolog, mitochondrial AAA ATPase chaperonin	Clpb	Clpb	1.99	Nucleus	transcription regulator
CASP3	caspase 3	Casp3	Casp3	1.986	Cytoplasm	peptidase
CD44	CD44 molecule (Indian blood group)	Cd44	Cd44	1.986	Plasma Membrane	other
ELP4	elongator acetyltransferase complex subunit 4	Elp4	Elp4	1.976	Cytoplasm	other
TTC39B	tetratricopeptide repeat domain 39B	Ttc39b	Ttc39b	1.971	Other	other
GALM	galactose mutarotase	Galm	Galm	1.962	Cytoplasm	enzyme
PFAS	phosphoribosylformylglycinamidine synthase	Pfas	Pfas	1.956	Cytoplasm	enzyme
XDH	xanthine dehydrogenase	Xdh	Xdh	1.956	Cytoplasm	enzyme
HNRNPLL	heterogeneous nuclear ribonucleoprotein L like	Hnrnpll	Hnrnpll	1.955	Other	other
SLC2A1	solute carrier family 2 member 1	Slc2a1	Slc2a1	1.955	Plasma Membrane	transporter
EIF3D	eukaryotic translation initiation factor 3 subunit D	Eif3d	Eif3d	1.954	Cytoplasm	other
IFI30	IFI30, lysosomal thiol reductase	Ifi30	Ifi30	1.947	Cytoplasm	enzyme
DDB1	damage specific DNA binding protein 1	Ddb1	Ddb1	1.936	Nucleus	other
TUBB4B	tubulin beta 4B class IVb	Tubb4b	Tubb4b	1.935	Cytoplasm	other
PRIM1	DNA primase subunit 1	Prim1	Prim1	1.935	Nucleus	enzyme
NDRG1	N-myc downstream regulated 1	Ndrg1	Ndrg1	1.933	Nucleus	kinase
NUP37	nucleoporin 37	Nup37	Nup37	1.929	Nucleus	transporter
BRI3BP	BRI3 binding protein	Bri3bp	Bri3bp	1.925	Extracellular Space	other
CKAP4	cytoskeleton associated protein 4	Ckap4	Ckap4	1.903	Cytoplasm	other
DYNLL2	dynein light chain LC8-type 2	Dynll2	Dynll2	1.897	Cytoplasm	other
TCP1	t-complex 1	Tcp1	Tcp1	1.884	Cytoplasm	other
GEMIN5	gem nuclear organelle associated protein 5	Gemin5	Gemin5	1.883	Nucleus	other
SNX9	sorting nexin 9	Snx9	Snx9	1.874	Cytoplasm	transporter
Dst	dystonin	Dst	Dst	1.873	Plasma Membrane	other
NUP62	nucleoporin 62	Nup62	Nup62	1.865	Nucleus	transporter
CNDP2	carnosine dipeptidase 2	Cndp2	Cndp2	1.864	Cytoplasm	peptidase
UCK2	uridine-cytidine kinase 2	Uck2	Uck2	1.858	Cytoplasm	kinase
POLD2	DNA polymerase delta 2, accessory subunit	Pold2	Pold2	1.856	Nucleus	enzyme
CTC1	CST telomere replication complex component 1	Ctc1	Ctc1	1.855	Nucleus	other
Snrpc	U1 small nuclear ribonucleoprotein C	Snrpc	Snrpc	1.855	Nucleus	other
CLIC4	chloride intracellular channel 4	Clic4	Clic4	1.851	Plasma Membrane	ion channel
GIPC1	GIPC PDZ domain containing family member 1	Gipc1	Gipc1	1.847	Cytoplasm	other
MAP2K3	mitogen-activated protein kinase kinase 3	Map2k3	Map2k3	1.842	Cytoplasm	kinase
LRRC40	leucine rich repeat containing 40	Lrrc40	Lrrc40	1.841	Nucleus	other
CDK4	cyclin dependent kinase 4	Cdk4	Cdk4	1.841	Nucleus	kinase
CARHSP1	calcium regulated heat stable protein 1	Carhsp1	Carhsp1	1.84	Cytoplasm	other
FASN	fatty acid synthase	Fasn	Fasn	1.838	Cytoplasm	enzyme
E2F4	E2F transcription factor 4	E2f4	E2f4	1.836	Nucleus	transcription regulator
PEBP1	phosphatidylethanolamine binding protein 1	Pebp1	Pebp1	1.833	Cytoplasm	other
CISD1	CDGSH iron sulfur domain 1	Cisd1	Cisd1	1.832	Cytoplasm	other
TSPAN6	tetraspanin 6	Tspan6	Tspan6	1.831	Plasma Membrane	other
ARL3	ADP ribosylation factor like GTPase 3	Arl3	Arl3	1.83	Cytoplasm	enzyme
PLP2	proteolipid protein 2	Plp2	Plp2	1.828	Cytoplasm	transporter
NOC4L	nucleolar complex associated 4 homolog	Noc4l	Noc4l	1.827	Nucleus	other
MCM7	minichromosome maintenance complex component 7	Mcm7	Mcm7	1.825	Nucleus	enzyme
GMPPB	GDP-mannose pyrophosphorylase B	Gmppb	Gmppb	1.825	Cytoplasm	enzyme
MTHFD1	methylenetetrahydrofolate dehydrogenase, cyclohydrolase and formyltetrahydrofolate synthetase 1	Mthfd1	Mthfd1	1.825	Cytoplasm	enzyme
RILPL2	Rab interacting lysosomal protein like 2	Rilpl2	Rilpl2	1.823	Cytoplasm	other
NOL10	nucleolar protein 10	Nol10	Nol10	1.822	Nucleus	other
HDLBP	high density lipoprotein binding protein	Hdlbp	Hdlbp	1.813	Nucleus	transporter
MED14	mediator complex subunit 14	Med14	Med14	1.802	Nucleus	transcription regulator
PFDN1	prefoldin subunit 1	Pfdn1	Pfdn1	1.798	Cytoplasm	transcription regulator
EZR	ezrin	Ezr	Ezr	1.798	Plasma Membrane	other
GALE	UDP-galactose-4-epimerase	Gale	Gale	1.79	Cytoplasm	enzyme
NOP16	NOP16 nucleolar protein	Nop16	Nop16	1.787	Nucleus	other
CYFIP1	cytoplasmic FMR1 interacting protein 1	Cyfip1	Cyfip1	1.785	Cytoplasm	other
CD200	CD200 molecule	Cd200	Cd200	1.78	Plasma Membrane	other
VKORC1L1	vitamin K epoxide reductase complex subunit 1 like 1	Vkorc1l1	Vkorc1l1	1.777	Cytoplasm	enzyme
DBI	diazepam binding inhibitor, acyl-CoA binding protein	Dbi	Dbi	1.772	Cytoplasm	other
PA2G4	proliferation-associated 2G4	Pa2g4	Pa2g4	1.768	Nucleus	transcription regulator
ALAD	aminolevulinate dehydratase	Alad	Alad	1.762	Cytoplasm	enzyme
GRHPR	glyoxylate and hydroxypyruvate reductase	Grhpr	Grhpr	1.76	Cytoplasm	enzyme
MICAL3	microtubule associated monooxygenase, calponin and LIM domain containing 3	Mical3	Mical3	1.757	Cytoplasm	enzyme
APOO	apolipoprotein O	Apoo	Apoo	1.754	Extracellular Space	other
WDHD1	WD repeat and HMG-box DNA binding protein 1	Wdhd1	Wdhd1	1.751	Nucleus	other
GART	phosphoribosylglycinamide formyltransferase, phosphoribosylglycinamide synthetase, phosphoribosylaminoimidazole synthetase	Gart	Gart	1.748	Cytoplasm	enzyme
NT5E	5'-nucleotidase ecto	Nt5e	Nt5e	1.741	Plasma Membrane	phosphatase
COQ7	coenzyme Q7, hydroxylase	Coq7	Coq7	1.731	Cytoplasm	enzyme
PNP	purine nucleoside phosphorylase	Pnp	Pnp	1.729	Nucleus	enzyme
MSTO1	misato 1, mitochondrial distribution and morphology regulator	Msto1	Msto1	1.718	Cytoplasm	other
RRP8	ribosomal RNA processing 8	Rrp8	Rrp8	1.718	Nucleus	enzyme
GPHN	gephyrin	Gphn	Gphn	1.716	Plasma Membrane	enzyme
ERO1A	endoplasmic reticulum oxidoreductase 1 alpha	Ero1l	Ero1l	1.715	Cytoplasm	enzyme
HMBS	hydroxymethylbilane synthase	Hmbs	Hmbs	1.713	Cytoplasm	enzyme
BCL2L1	BCL2 like 1	Bcl2l1	Bcl2l1	1.711	Cytoplasm	other
APEX1	apurinic/apyrimidinic endodeoxyribonuclease 1	Apex1	Apex1	1.709	Nucleus	enzyme
PKM	pyruvate kinase M1/2	Pkm	Pkm	1.708	Cytoplasm	kinase
RNASEH2B	ribonuclease H2 subunit B	Rnaseh2b	Rnaseh2b	1.694	Nucleus	enzyme
RDH11	retinol dehydrogenase 11 (all-trans/9-cis/11-cis)	Rdh11	Rdh11	1.685	Cytoplasm	enzyme
NUP188	nucleoporin 188	Nup188	Nup188	1.685	Nucleus	other
PDLIM5	PDZ and LIM domain 5	Pdlim5	Pdlim5	1.683	Cytoplasm	other
MRPS27	mitochondrial ribosomal protein S27	Mrps27	Mrps27	1.682	Cytoplasm	other
PCK2	phosphoenolpyruvate carboxykinase 2, mitochondrial	Pck2	Pck2	1.681	Cytoplasm	kinase
NHP2	NHP2 ribonucleoprotein	Nhp2	Nhp2	1.68	Nucleus	other
ACO1	aconitase 1	Aco1	Aco1	1.68	Cytoplasm	enzyme
TRIM16	tripartite motif containing 16	Trim16	Trim16	1.678	Cytoplasm	transcription regulator
REEP5	receptor accessory protein 5	Reep5	Reep5	1.677	Extracellular Space	transporter
PDK3	pyruvate dehydrogenase kinase 3	Pdk3	Pdk3	1.676	Cytoplasm	kinase
COPG2	coatomer protein complex subunit gamma 2	Copg2	Copg2	1.673	Cytoplasm	transporter
LAP3	leucine aminopeptidase 3	Lap3	Lap3	1.672	Cytoplasm	peptidase
MYCBP	MYC binding protein	Mycbp	Mycbp	1.67	Nucleus	transcription regulator
TNFRSF18	TNF receptor superfamily member 18	Tnfrsf18	Tnfrsf18	1.667	Plasma Membrane	transmembrane receptor
AAAS	aladin WD repeat nucleoporin	Aaas	Aaas	1.661	Nucleus	other
RRP12	ribosomal RNA processing 12 homolog	Rrp12	Rrp12	1.661	Nucleus	other
GARS	glycyl-tRNA synthetase	Gars	Gars	1.657	Cytoplasm	enzyme
TUBG1	tubulin gamma 1	Tubg1	Tubg1	1.653	Cytoplasm	other
NAMPT	nicotinamide phosphoribosyltransferase	Nampt	Nampt	1.653	Extracellular Space	cytokine
POLR1B	RNA polymerase I subunit B	Polr1b	Polr1b	1.65	Nucleus	enzyme
ACADSB	acyl-CoA dehydrogenase short/branched chain	Acadsb	Acadsb	1.64	Cytoplasm	enzyme
PREP	prolyl endopeptidase	Prep	Prep	1.64	Cytoplasm	peptidase
VDAC1	voltage dependent anion channel 1	Vdac1	Vdac1	1.639	Cytoplasm	ion channel
SWAP70	switching B-cell complex subunit SWAP70	Swap70	Swap70	1.638	Cytoplasm	other
RPA2	replication protein A2	Rpa2	Rpa2	1.634	Nucleus	other
AARS	alanyl-tRNA synthetase	Aars	Aars	1.632	Cytoplasm	enzyme
HTRA2	HtrA serine peptidase 2	Htra2	Htra2	1.628	Cytoplasm	peptidase
TSEN34	tRNA splicing endonuclease subunit 34	Tsen34	Tsen34	1.618	Nucleus	enzyme
VIM	vimentin	Vim	Vim	1.613	Cytoplasm	other
NAA40	N(alpha)-acetyltransferase 40, NatD catalytic subunit	Naa40	Naa40	1.605	Other	other
LANCL2	LanC like 2	Lancl2	Lancl2	1.592	Plasma Membrane	other
TKT	transketolase	Tkt	Tkt	1.59	Cytoplasm	enzyme
COMTD1	catechol-O-methyltransferase domain containing 1	Comtd1	Comtd1	1.588	Plasma Membrane	enzyme
NEFH	neurofilament heavy	Nefh	Nefh	1.587	Cytoplasm	other
ACSF2	acyl-CoA synthetase family member 2	Acsf2	Acsf2	1.586	Cytoplasm	enzyme
APIP	APAF1 interacting protein	Apip	Apip	1.583	Cytoplasm	enzyme
PGLS	6-phosphogluconolactonase	Pgls	Pgls	1.578	Cytoplasm	enzyme
NPLOC4	NPL4 homolog, ubiquitin recognition factor	Nploc4	Nploc4	1.578	Nucleus	other
CEP131	centrosomal protein 131	Cep131	Cep131	1.573	Cytoplasm	other
COMMD1	copper metabolism domain containing 1	Commd1	Commd1	1.56	Nucleus	transporter
NDUFAF2	NADH:ubiquinone oxidoreductase complex assembly factor 2	Ndufaf2	Ndufaf2	1.56	Cytoplasm	enzyme
MOGS	mannosyl-oligosaccharide glucosidase	Mogs	Mogs	1.558	Cytoplasm	enzyme
XPNPEP1	X-prolyl aminopeptidase 1	Xpnpep1	Xpnpep1	1.556	Cytoplasm	peptidase
GOT1	glutamic-oxaloacetic transaminase 1	Got1	Got1	1.554	Cytoplasm	enzyme
TUBB2A	tubulin beta 2A class IIa	Tubb2a	Tubb2a	1.551	Cytoplasm	other
TBL3	transducin beta like 3	Tbl3	Tbl3	1.55	Cytoplasm	peptidase
ZC3HC1	zinc finger C3HC-type containing 1	Zc3hc1	Zc3hc1	1.548	Nucleus	other
AP2A1	adaptor related protein complex 2 alpha 1 subunit	Ap2a1	Ap2a1	1.544	Cytoplasm	transporter
INPPL1	inositol polyphosphate phosphatase like 1	Inppl1	Inppl1	1.543	Cytoplasm	phosphatase
VARS	valyl-tRNA synthetase	Vars	Vars	1.538	Cytoplasm	enzyme
PRPS1	phosphoribosyl pyrophosphate synthetase 1	Prps1	Prps1	1.537	Cytoplasm	kinase
AKT1S1	AKT1 substrate 1	Akt1s1	Akt1s1	1.536	Cytoplasm	other
PAOX	polyamine oxidase	Paox	Paox	1.535	Cytoplasm	enzyme
CTSW	cathepsin W	Ctsw	Ctsw	1.532	Cytoplasm	peptidase
GLOD4	glyoxalase domain containing 4	Glod4	Glod4	1.531	Cytoplasm	enzyme
STK39	serine/threonine kinase 39	Stk39	Stk39	1.527	Nucleus	kinase
MAX	MYC associated factor X	Max	Max	1.527	Nucleus	transcription regulator
POLD1	DNA polymerase delta 1, catalytic subunit	Pold1	Pold1	1.522	Nucleus	enzyme
COG7	component of oligomeric golgi complex 7	Cog7	Cog7	1.515	Cytoplasm	transporter
CHAF1B	chromatin assembly factor 1 subunit B	Chaf1b	Chaf1b	1.515	Nucleus	other
TBL2	transducin beta like 2	Tbl2	Tbl2	1.508	Plasma Membrane	other
MTHFD1L	methylenetetrahydrofolate dehydrogenase (NADP+ dependent) 1 like	Mthfd1l	Mthfd1l	1.507	Cytoplasm	enzyme
RRP1B	ribosomal RNA processing 1B	Rrp1b	Rrp1b	1.507	Nucleus	transcription regulator
HIRIP3	HIRA interacting protein 3	Hirip3	Hirip3	1.504	Nucleus	other
NSDHL	NAD(P) dependent steroid dehydrogenase-like	Nsdhl	Nsdhl	1.502	Cytoplasm	enzyme
PDAP1	PDGFA associated protein 1	Pdap1	Pdap1	1.5	Cytoplasm	other
MLEC	malectin	Mlec	Mlec	1.498	Plasma Membrane	other
NOP2	NOP2 nucleolar protein	Nop2	Nop2	1.491	Nucleus	other
POFUT1	protein O-fucosyltransferase 1	Pofut1	Pofut1	1.487	Cytoplasm	enzyme
LRRC59	leucine rich repeat containing 59	Lrrc59	Lrrc59	1.486	Cytoplasm	other
PSMB7	proteasome subunit beta 7	Psmb7	Psmb7	1.485	Cytoplasm	peptidase
MEMO1	mediator of cell motility 1	Memo1	Memo1	1.483	Cytoplasm	other
PLEKHF2	pleckstrin homology and FYVE domain containing 2	Plekhf2	Plekhf2	1.48	Cytoplasm	other
KIF13A	kinesin family member 13A	Kif13a	Kif13a	1.479	Cytoplasm	transporter
PAICS	phosphoribosylaminoimidazole carboxylase and phosphoribosylaminoimidazolesuccinocarboxamide synthase	Paics	Paics	1.474	Cytoplasm	enzyme
GAPDH	glyceraldehyde-3-phosphate dehydrogenase	Gapdh	Gapdh	1.47	Cytoplasm	enzyme
RPA3	replication protein A3	Rpa3	Rpa3	1.46	Nucleus	other
BSG	basigin (Ok blood group)	Bsg	Bsg	1.46	Plasma Membrane	transporter
CDK2AP1	cyclin dependent kinase 2 associated protein 1	Cdk2ap1	Cdk2ap1	1.457	Nucleus	other
ALDH2	aldehyde dehydrogenase 2 family (mitochondrial)	Aldh2	Aldh2	1.457	Cytoplasm	enzyme
COX15	COX15, cytochrome c oxidase assembly homolog	Cox15	Cox15	1.455	Cytoplasm	enzyme
ACADS	acyl-CoA dehydrogenase short chain	Acads	Acads	1.454	Cytoplasm	enzyme
POLE3	DNA polymerase epsilon 3, accessory subunit	Pole3	Pole3	1.454	Nucleus	enzyme
GIT1	GIT ArfGAP 1	Git1	Git1	1.451	Nucleus	kinase
TRAF6	TNF receptor associated factor 6	Traf6	Traf6	1.45	Cytoplasm	enzyme
FAM126A	family with sequence similarity 126 member A	Fam126a	Fam126a	1.448	Cytoplasm	other
CMTM7	CKLF like MARVEL transmembrane domain containing 7	Cmtm7	Cmtm7	1.448	Extracellular Space	cytokine
MTCH1	mitochondrial carrier 1	Mtch1	Mtch1	1.447	Cytoplasm	other
GNPDA1	glucosamine-6-phosphate deaminase 1	Gnpda1	Gnpda1	1.446	Cytoplasm	enzyme
AACS	acetoacetyl-CoA synthetase	Aacs	Aacs	1.446	Cytoplasm	enzyme
NUDCD2	NudC domain containing 2	Nudcd2	Nudcd2	1.441	Cytoplasm	other
LSM2	LSM2 homolog, U6 small nuclear RNA and mRNA degradation associated	Lsm2	Lsm2	1.44	Nucleus	other
TXNRD1	thioredoxin reductase 1	Txnrd1	Txnrd1	1.433	Cytoplasm	enzyme
ACBD6	acyl-CoA binding domain containing 6	Acbd6	Acbd6	1.432	Cytoplasm	other
FAM136A	family with sequence similarity 136 member A	Fam136a	Fam136a	1.432	Cytoplasm	other
GNG12	G protein subunit gamma 12	Gng12	Gng12	1.429	Plasma Membrane	enzyme
PYCR3	pyrroline-5-carboxylate reductase 3	Pycrl	Pycrl	1.425	Cytoplasm	enzyme
NPM3	nucleophosmin/nucleoplasmin 3	Npm3	Npm3	1.423	Nucleus	other
CYCS	cytochrome c, somatic	Cycs	Cycs	1.422	Cytoplasm	transporter
DPCD	deleted in primary ciliary dyskinesia homolog (mouse)	Dpcd	Dpcd	1.422	Nucleus	other
AGPAT5	1-acylglycerol-3-phosphate O-acyltransferase 5	Agpat5	Agpat5	1.421	Cytoplasm	enzyme
LIG3	DNA ligase 3	Lig3	Lig3	1.421	Nucleus	enzyme
G6PD	glucose-6-phosphate dehydrogenase	G6pdx	G6pdx	1.418	Cytoplasm	enzyme
CC2D2A	coiled-coil and C2 domain containing 2A	Cc2d2a	Cc2d2a	1.418	Cytoplasm	other
NVL	nuclear VCP-like	Nvl	Nvl	1.417	Nucleus	other
ACY1	aminoacylase 1	Acy1	Acy1	1.413	Cytoplasm	peptidase
PPA1	pyrophosphatase (inorganic) 1	Ppa1	Ppa1	1.412	Cytoplasm	enzyme
MFSD10	major facilitator superfamily domain containing 10	Mfsd10	Mfsd10	1.409	Other	transporter
DDX1	DEAD-box helicase 1	Ddx1	Ddx1	1.405	Nucleus	enzyme
BCAP29	B-cell receptor associated protein 29	Bcap29	Bcap29	1.404	Cytoplasm	transporter
TOMM40	translocase of outer mitochondrial membrane 40	Tomm40	Tomm40	1.403	Cytoplasm	ion channel
HAUS5	HAUS augmin like complex subunit 5	Haus5	Haus5	1.399	Cytoplasm	other
RUVBL2	RuvB like AAA ATPase 2	Ruvbl2	Ruvbl2	1.398	Nucleus	transcription regulator
PRDX2	peroxiredoxin 2	Prdx2	Prdx2	1.397	Cytoplasm	enzyme
TUBA1C	tubulin alpha 1c	Tuba1c	Tuba1c	1.397	Cytoplasm	other
NEDD1	neural precursor cell expressed, developmentally down-regulated 1	Nedd1	Nedd1	1.393	Cytoplasm	other
DNAJC10	DnaJ heat shock protein family (Hsp40) member C10	Dnajc10	Dnajc10	1.388	Cytoplasm	enzyme
WARS	tryptophanyl-tRNA synthetase	Wars	Wars	1.387	Cytoplasm	enzyme
LACTB2	lactamase beta 2	Lactb2	Lactb2	1.386	Cytoplasm	enzyme
ELP5	elongator acetyltransferase complex subunit 5	Elp5	Elp5	1.384	Cytoplasm	other
RUVBL1	RuvB like AAA ATPase 1	Ruvbl1	Ruvbl1	1.382	Nucleus	transcription regulator
MRPL27	mitochondrial ribosomal protein L27	Mrpl27	Mrpl27	1.381	Cytoplasm	other
TXNRD2	thioredoxin reductase 2	Txnrd2	Txnrd2	1.38	Cytoplasm	enzyme
BDH1	3-hydroxybutyrate dehydrogenase 1	Bdh1	Bdh1	1.379	Cytoplasm	enzyme
GINS3	GINS complex subunit 3	Gins3	Gins3	1.379	Nucleus	other
AP2M1	adaptor related protein complex 2 mu 1 subunit	Ap2m1	Ap2m1	1.378	Cytoplasm	transporter
SIGMAR1	sigma non-opioid intracellular receptor 1	Sigmar1	Sigmar1	1.37	Plasma Membrane	transmembrane receptor
GNB2	G protein subunit beta 2	Gnb2	Gnb2	1.369	Plasma Membrane	enzyme
DIS3	DIS3 homolog, exosome endoribonuclease and 3'-5' exoribonuclease	Dis3	Dis3	1.369	Nucleus	enzyme
IARS	isoleucyl-tRNA synthetase	Iars	Iars	1.368	Cytoplasm	enzyme
BYSL	bystin like	Bysl	Bysl	1.367	Nucleus	other
PGP	phosphoglycolate phosphatase	Pgp	Pgp	1.359	Cytoplasm	enzyme
AARSD1	alanyl-tRNA synthetase domain containing 1	Aarsd1	Aarsd1	1.359	Nucleus	enzyme
ACP1	acid phosphatase 1	Acp1	Acp1	1.358	Cytoplasm	phosphatase
MRPL45	mitochondrial ribosomal protein L45	Mrpl45	Mrpl45	1.357	Cytoplasm	other
ATL3	atlastin GTPase 3	Atl3	Atl3	1.357	Cytoplasm	other
NMT2	N-myristoyltransferase 2	Nmt2	Nmt2	1.354	Cytoplasm	enzyme
SNRPD1	small nuclear ribonucleoprotein D1 polypeptide	Snrpd1	Snrpd1	1.351	Nucleus	other
LONP1	lon peptidase 1, mitochondrial	Lonp1	Lonp1	1.351	Cytoplasm	peptidase
GSTT2/GSTT2B	glutathione S-transferase theta 2 (gene/pseudogene)	Gstt2	Gstt2	1.344	Cytoplasm	enzyme
ARL2	ADP ribosylation factor like GTPase 2	Arl2	Arl2	1.339	Cytoplasm	enzyme
CHCHD4	coiled-coil-helix-coiled-coil-helix domain containing 4	Chchd4	Chchd4	1.339	Cytoplasm	enzyme
OTULIN	OTU deubiquitinase with linear linkage specificity	Otulin	Otulin	1.336	Cytoplasm	peptidase
PIN1	peptidylprolyl cis/trans isomerase, NIMA-interacting 1	Pin1	Pin1	1.334	Nucleus	enzyme
OSBPL2	oxysterol binding protein like 2	Osbpl2	Osbpl2	1.33	Cytoplasm	transporter
NDE1	nudE neurodevelopment protein 1	Nde1	Nde1	1.329	Nucleus	other
SEPHS2	selenophosphate synthetase 2	Sephs2	Sephs2	1.329	Cytoplasm	enzyme
ADSL	adenylosuccinate lyase	Adsl	Adsl	1.325	Cytoplasm	enzyme
SOAT1	sterol O-acyltransferase 1	Soat1	Soat1	1.324	Cytoplasm	enzyme
BCAT2	branched chain amino acid transaminase 2	Bcat2	Bcat2	1.322	Cytoplasm	enzyme
DOK1	docking protein 1	Dok1	Dok1	1.315	Plasma Membrane	kinase
RNPEP	arginyl aminopeptidase	Rnpep	Rnpep	1.31	Cytoplasm	peptidase
SPATA5	spermatogenesis associated 5	Spata5	Spata5	1.307	Cytoplasm	other
POLR2A	RNA polymerase II subunit A	Polr2a	Polr2a	1.307	Nucleus	enzyme
YKT6	YKT6 v-SNARE homolog	Ykt6	Ykt6	1.306	Cytoplasm	enzyme
U2af1	U2 small nuclear ribonucleoprotein auxiliary factor (U2AF) 1	U2af1	U2af1	1.304	Nucleus	other
SFXN1	sideroflexin 1	Sfxn1	Sfxn1	1.303	Cytoplasm	transporter
LDHA	lactate dehydrogenase A	Ldha	Ldha	1.298	Cytoplasm	enzyme
LYAR	Ly1 antibody reactive	Lyar	Lyar	1.297	Plasma Membrane	other
NUP43	nucleoporin 43	Nup43	Nup43	1.293	Nucleus	transporter
TAF5	TATA-box binding protein associated factor 5	Taf5	Taf5	1.291	Nucleus	transcription regulator
TUBGCP2	tubulin gamma complex associated protein 2	Tubgcp2	Tubgcp2	1.289	Cytoplasm	peptidase
OXCT1	3-oxoacid CoA-transferase 1	Oxct1	Oxct1	1.289	Cytoplasm	enzyme
PLEC	plectin	Plec	Plec	1.282	Cytoplasm	other
GTF2F2	general transcription factor IIF subunit 2	Gtf2f2	Gtf2f2	1.279	Nucleus	transcription regulator
PHF10	PHD finger protein 10	Phf10	Phf10	1.279	Nucleus	other
GCLM	glutamate-cysteine ligase modifier subunit	Gclm	Gclm	1.279	Cytoplasm	enzyme
MAVS	mitochondrial antiviral signaling protein	Mavs	Mavs	1.277	Cytoplasm	other
LAMP2	lysosomal associated membrane protein 2	Lamp2	Lamp2	1.27	Plasma Membrane	enzyme
MTA1	metastasis associated 1	Mta1	Mta1	1.268	Nucleus	transcription regulator
ENO1	enolase 1	Eno1b	Eno1	1.263	Cytoplasm	enzyme
CSRP1	cysteine and glycine rich protein 1	Csrp1	Csrp1	1.262	Nucleus	other
PLBD2	phospholipase B domain containing 2	Plbd2	Plbd2	1.262	Extracellular Space	other
EIF3B	eukaryotic translation initiation factor 3 subunit B	Eif3b	Eif3b	1.261	Cytoplasm	translation regulator
LMNB2	lamin B2	Lmnb2	Lmnb2	1.258	Nucleus	other
NUP107	nucleoporin 107	Nup107	Nup107	1.257	Nucleus	transporter
CALR	calreticulin	Calr	Calr	1.256	Cytoplasm	transcription regulator
MAPK3	mitogen-activated protein kinase 3	Mapk3	Mapk3	1.253	Cytoplasm	kinase
RMDN3	regulator of microtubule dynamics 3	Rmdn3	Rmdn3	1.252	Cytoplasm	other
SUCLG2	succinate-CoA ligase GDP-forming beta subunit	Suclg2	Suclg2	1.251	Cytoplasm	enzyme
KPNB1	karyopherin subunit beta 1	Kpnb1	Kpnb1	1.251	Nucleus	transporter
COQ3	coenzyme Q3, methyltransferase	Coq3	Coq3	1.249	Cytoplasm	enzyme
Hmgn2 (includes others)	high mobility group nucleosomal binding domain 2	Hmgn2	Hmgn2	1.247	Nucleus	other
SDR39U1	short chain dehydrogenase/reductase family 39U member 1	Sdr39u1	Sdr39u1	1.247	Nucleus	other
STAT5B	signal transducer and activator of transcription 5B	Stat5b	Stat5b	1.244	Nucleus	transcription regulator
HAT1	histone acetyltransferase 1	Hat1	Hat1	1.241	Nucleus	enzyme
HSD17B12	hydroxysteroid 17-beta dehydrogenase 12	Hsd17b12	Hsd17b12	1.239	Cytoplasm	enzyme
MYDGF	myeloid derived growth factor	Mydgf	Mydgf	1.236	Extracellular Space	cytokine
ACO2	aconitase 2	Aco2	Aco2	1.236	Cytoplasm	enzyme
UGDH	UDP-glucose 6-dehydrogenase	Ugdh	Ugdh	1.235	Nucleus	enzyme
UTP6	UTP6, small subunit processome component	Utp6	Utp6	1.234	Nucleus	other
TXNL1	thioredoxin like 1	Txnl1	Txnl1	1.234	Cytoplasm	enzyme
YWHAE	tyrosine 3-monooxygenase/tryptophan 5-monooxygenase activation protein epsilon	Ywhae	Ywhae	1.233	Cytoplasm	other
NFKB2	nuclear factor kappa B subunit 2	Nfkb2	Nfkb2	1.233	Nucleus	transcription regulator
PSMD11	proteasome 26S subunit, non-ATPase 11	Psmd11	Psmd11	1.232	Cytoplasm	other
CDK6	cyclin dependent kinase 6	Cdk6	Cdk6	1.231	Nucleus	kinase
ATP6V1A	ATPase H+ transporting V1 subunit A	Atp6v1a	Atp6v1a	1.23	Plasma Membrane	transporter
TRMT10A	tRNA methyltransferase 10A	Trmt10a	Trmt10a	1.23	Cytoplasm	enzyme
VPS52	VPS52, GARP complex subunit	Vps52	Vps52	1.228	Cytoplasm	other
POLD3	DNA polymerase delta 3, accessory subunit	Pold3	Pold3	1.227	Nucleus	transcription regulator
ETFB	electron transfer flavoprotein beta subunit	Etfb	Etfb	1.225	Cytoplasm	transporter
EIF5A	eukaryotic translation initiation factor 5A	Eif5a	Eif5a	1.224	Cytoplasm	translation regulator
PTPN11	protein tyrosine phosphatase, non-receptor type 11	Ptpn11	Ptpn11	1.221	Cytoplasm	phosphatase
PPIL1	peptidylprolyl isomerase like 1	Ppil1	Ppil1	1.22	Plasma Membrane	enzyme
TSG101	tumor susceptibility 101	Tsg101	Tsg101	1.22	Cytoplasm	transcription regulator
EIF4ENIF1	eukaryotic translation initiation factor 4E nuclear import factor 1	Eif4enif1	Eif4enif1	1.219	Cytoplasm	translation regulator
SMYD5	SMYD family member 5	Smyd5	Smyd5	1.218	Other	other
ACTR1B	ARP1 actin related protein 1 homolog B	Actr1b	Actr1b	1.218	Cytoplasm	other
RNASEH2A	ribonuclease H2 subunit A	Rnaseh2a	Rnaseh2a	1.217	Nucleus	enzyme
SLC3A2	solute carrier family 3 member 2	Slc3a2	Slc3a2	1.214	Plasma Membrane	transporter
PWP1	PWP1 homolog, endonuclein	Pwp1	Pwp1	1.213	Nucleus	other
Anp32e	acidic (leucine-rich) nuclear phosphoprotein 32 family, member E	Anp32e	Anp32e	1.211	Cytoplasm	other
HELLS	helicase, lymphoid specific	Hells	Hells	1.209	Nucleus	enzyme
TIMM8A	translocase of inner mitochondrial membrane 8A	Timm8a1	Timm8a1	1.206	Cytoplasm	transporter
EGLN1	egl-9 family hypoxia inducible factor 1	Egln1	Egln1	1.205	Cytoplasm	enzyme
VPS45	vacuolar protein sorting 45 homolog	Vps45	Vps45	1.205	Cytoplasm	transporter
METTL1	methyltransferase like 1	Mettl1	Mettl1	1.199	Nucleus	enzyme
EFHD2	EF-hand domain family member D2	Efhd2	Efhd2	1.198	Other	other
RRP9	ribosomal RNA processing 9, U3 small nucleolar RNA binding protein	Rrp9	Rrp9	1.198	Nucleus	other
MCM4	minichromosome maintenance complex component 4	Mcm4	Mcm4	1.198	Nucleus	enzyme
DLAT	dihydrolipoamide S-acetyltransferase	Dlat	Dlat	1.197	Cytoplasm	enzyme
BLMH	bleomycin hydrolase	Blmh	Blmh	1.193	Cytoplasm	peptidase
PSMD1	proteasome 26S subunit, non-ATPase 1	Psmd1	Psmd1	1.19	Cytoplasm	other
NDRG2	NDRG family member 2	Ndrg2	Ndrg2	1.187	Cytoplasm	other
GFM1	G elongation factor mitochondrial 1	Gfm1	Gfm1	1.185	Cytoplasm	translation regulator
CANX	calnexin	Canx	Canx	1.185	Cytoplasm	other
ELOF1	elongation factor 1 homolog	Elof1	Elof1	1.184	Nucleus	other
TBRG4	transforming growth factor beta regulator 4	Tbrg4	Tbrg4	1.179	Cytoplasm	other
FKBP2	FK506 binding protein 2	Fkbp2	Fkbp2	1.178	Cytoplasm	enzyme
RANBP1	RAN binding protein 1	Ranbp1	Ranbp1	1.175	Nucleus	other
SOD2	superoxide dismutase 2	Sod2	Sod2	1.172	Cytoplasm	enzyme
NOP9	NOP9 nucleolar protein	Nop9	Nop9	1.168	Nucleus	other
Cux1	cut-like homeobox 1	Cux1	Cux1	1.166	Nucleus	transcription regulator
UBR7	ubiquitin protein ligase E3 component n-recognin 7 (putative)	Ubr7	Ubr7	1.166	Other	enzyme
GTPBP10	GTP binding protein 10	Gtpbp10	Gtpbp10	1.166	Cytoplasm	other
POLDIP2	DNA polymerase delta interacting protein 2	Poldip2	Poldip2	1.165	Cytoplasm	other
NUP85	nucleoporin 85	Nup85	Nup85	1.165	Cytoplasm	other
FTO	FTO, alpha-ketoglutarate dependent dioxygenase	Fto	Fto	1.165	Nucleus	enzyme
MRPL40	mitochondrial ribosomal protein L40	Mrpl40	Mrpl40	1.165	Cytoplasm	other
UBQLN4	ubiquilin 4	Ubqln4	Ubqln4	1.164	Cytoplasm	other
RPIA	ribose 5-phosphate isomerase A	Rpia	Rpia	1.163	Cytoplasm	enzyme
RFC2	replication factor C subunit 2	Rfc2	Rfc2	1.162	Nucleus	other
SMYD3	SET and MYND domain containing 3	Smyd3	Smyd3	1.162	Nucleus	enzyme
INTS4	integrator complex subunit 4	Ints4	Ints4	1.162	Nucleus	other
ASNA1	arsA arsenite transporter, ATP-binding, homolog 1 (bacterial)	Asna1	Asna1	1.161	Nucleus	transporter
NUCB1	nucleobindin 1	Nucb1	Nucb1	1.161	Cytoplasm	other
CYB5B	cytochrome b5 type B	Cyb5b	Cyb5b	1.16	Cytoplasm	enzyme
MTHFD2	methylenetetrahydrofolate dehydrogenase (NADP+ dependent) 2, methenyltetrahydrofolate cyclohydrolase	Mthfd2	Mthfd2	1.158	Cytoplasm	enzyme
NUDT5	nudix hydrolase 5	Nudt5	Nudt5	1.152	Cytoplasm	phosphatase
PES1	pescadillo ribosomal biogenesis factor 1	Pes1	Pes1	1.152	Nucleus	other
LPXN	leupaxin	Lpxn	Lpxn	1.148	Cytoplasm	transcription regulator
PPT2	palmitoyl-protein thioesterase 2	Ppt2	Ppt2	1.148	Cytoplasm	enzyme
WDR77	WD repeat domain 77	Wdr77	Wdr77	1.147	Nucleus	transcription regulator
OVCA2	OVCA2, serine hydrolase domain containing	Ovca2	Ovca2	1.146	Cytoplasm	other
NUP93	nucleoporin 93	Nup93	Nup93	1.145	Nucleus	other
C1QBP	complement C1q binding protein	C1qbp	C1qbp	1.143	Cytoplasm	transcription regulator
RANGAP1	Ran GTPase activating protein 1	Rangap1	Rangap1	1.141	Nucleus	other
STOML2	stomatin like 2	Stoml2	Stoml2	1.14	Plasma Membrane	other
UQCR10	ubiquinol-cytochrome c reductase, complex III subunit X	Uqcr10	Uqcr10	1.139	Cytoplasm	enzyme
LRRC41	leucine rich repeat containing 41	Lrrc41	Lrrc41	1.139	Cytoplasm	other
COX5A	cytochrome c oxidase subunit 5A	Cox5a	Cox5a	1.137	Cytoplasm	enzyme
PFKL	phosphofructokinase, liver type	Pfkl	Pfkl	1.136	Cytoplasm	kinase
EFTUD2	elongation factor Tu GTP binding domain containing 2	Eftud2	Eftud2	1.136	Nucleus	enzyme
PRMT5	protein arginine methyltransferase 5	Prmt5	Prmt5	1.135	Cytoplasm	enzyme
MPC1	mitochondrial pyruvate carrier 1	Mpc1	Mpc1	1.133	Cytoplasm	other
Sf3a2	splicing factor 3a, subunit 2	Sf3a2	Sf3a2	1.13	Nucleus	other
NSUN2	NOP2/Sun RNA methyltransferase family member 2	Nsun2	Nsun2	1.128	Nucleus	enzyme
HDGF	heparin binding growth factor	Hdgf	Hdgf	1.128	Extracellular Space	growth factor
TIMM8B	translocase of inner mitochondrial membrane 8 homolog B	Timm8b	Timm8b	1.128	Cytoplasm	transporter
TGFB1	transforming growth factor beta 1	Tgfb1	Tgfb1	1.127	Extracellular Space	growth factor
SNRPA1	small nuclear ribonucleoprotein polypeptide A'	Snrpa1	Snrpa1	1.126	Nucleus	other
WDR5	WD repeat domain 5	Wdr5	Wdr5	1.126	Nucleus	enzyme
ASAH1	N-acylsphingosine amidohydrolase 1	Asah1	Asah1	1.12	Cytoplasm	enzyme
EIF4E	eukaryotic translation initiation factor 4E	Eif4e	Eif4e	1.117	Cytoplasm	translation regulator
SRSF9	serine and arginine rich splicing factor 9	Srsf9	Srsf9	1.117	Nucleus	enzyme
NKIRAS2	NFKB inhibitor interacting Ras like 2	Nkiras2	Nkiras2	1.117	Cytoplasm	enzyme
MRTO4	MRT4 homolog, ribosome maturation factor	Mrto4	Mrto4	1.116	Cytoplasm	other
ACOT9	acyl-CoA thioesterase 9	Acot9	Acot9	1.115	Cytoplasm	enzyme
SMPD4	sphingomyelin phosphodiesterase 4	Smpd4	Smpd4	1.115	Cytoplasm	enzyme
BCL2L13	BCL2 like 13	Bcl2l13	Bcl2l13	1.115	Cytoplasm	other
UQCR11	ubiquinol-cytochrome c reductase, complex III subunit XI	Uqcr11	Uqcr11	1.114	Cytoplasm	enzyme
PPWD1	peptidylprolyl isomerase domain and WD repeat containing 1	Ppwd1	Ppwd1	1.114	Nucleus	enzyme
AP1S1	adaptor related protein complex 1 sigma 1 subunit	Ap1s1	Ap1s1	1.114	Cytoplasm	transporter
PCNA	proliferating cell nuclear antigen	Pcna	Pcna	1.112	Nucleus	enzyme
HSPD1	heat shock protein family D (Hsp60) member 1	Hspd1	Hspd1	1.112	Cytoplasm	enzyme
ERH	ERH, mRNA splicing and mitosis factor	Erh	Erh	1.11	Nucleus	other
GUSB	glucuronidase beta	Gusb	Gusb	1.11	Cytoplasm	enzyme
HAX1	HCLS1 associated protein X-1	Hax1	Hax1	1.107	Cytoplasm	other
RCC2	regulator of chromosome condensation 2	Rcc2	Rcc2	1.107	Nucleus	other
SLIRP	SRA stem-loop interacting RNA binding protein	Slirp	Slirp	1.106	Cytoplasm	other
EIF1AX	eukaryotic translation initiation factor 1A, X-linked	Eif1a	Eif1a	1.106	Cytoplasm	translation regulator
GTF2E2	general transcription factor IIE subunit 2	Gtf2e2	Gtf2e2	1.105	Nucleus	transcription regulator
EMD	emerin	Emd	Emd	1.104	Nucleus	other
INF2	inverted formin, FH2 and WH2 domain containing	Inf2	Inf2	1.099	Cytoplasm	other
LMAN1	lectin, mannose binding 1	Lman1	Lman1	1.096	Cytoplasm	other
NUP88	nucleoporin 88	Nup88	Nup88	1.095	Nucleus	transporter
LRMP	lymphoid restricted membrane protein	Lrmp	Lrmp	1.095	Cytoplasm	other
PNO1	partner of NOB1 homolog	Pno1	Pno1	1.093	Nucleus	other
MYO5A	myosin VA	Myo5a	Myo5a	1.091	Cytoplasm	enzyme
NUBP1	nucleotide binding protein 1	Nubp1	Nubp1	1.089	Cytoplasm	other
PACSIN2	protein kinase C and casein kinase substrate in neurons 2	Pacsin2	Pacsin2	1.088	Cytoplasm	transporter
AP2S1	adaptor related protein complex 2 sigma 1 subunit	Ap2s1	Ap2s1	1.087	Cytoplasm	transporter
ZC3H12D	zinc finger CCCH-type containing 12D	Zc3h12d	Zc3h12d	1.084	Cytoplasm	other
TDP1	tyrosyl-DNA phosphodiesterase 1	Tdp1	Tdp1	1.083	Nucleus	enzyme
YARS	tyrosyl-tRNA synthetase	Yars	Yars	1.082	Cytoplasm	enzyme
MRPS22	mitochondrial ribosomal protein S22	Mrps22	Mrps22	1.081	Cytoplasm	other
ADA	adenosine deaminase	Ada	Ada	1.081	Cytoplasm	enzyme
MYO1F	myosin IF	Myo1f	Myo1f	1.08	Cytoplasm	other
ATIC	5-aminoimidazole-4-carboxamide ribonucleotide formyltransferase/IMP cyclohydrolase	Atic	Atic	1.08	Cytoplasm	enzyme
MAP7D1	MAP7 domain containing 1	Map7d1	Map7d1	1.08	Cytoplasm	other
EEF1A1	eukaryotic translation elongation factor 1 alpha 1	Eef1a1	Eef1a1	1.078	Cytoplasm	translation regulator
MRPL12	mitochondrial ribosomal protein L12	Mrpl12	Mrpl12	1.072	Cytoplasm	other
P4HB	prolyl 4-hydroxylase subunit beta	P4hb	P4hb	1.07	Cytoplasm	enzyme
ELOVL1	ELOVL fatty acid elongase 1	Elovl1	Elovl1	1.07	Cytoplasm	enzyme
EIF4EBP2	eukaryotic translation initiation factor 4E binding protein 2	Eif4ebp2	Eif4ebp2	1.068	Cytoplasm	translation regulator
AFG3L2	AFG3 like matrix AAA peptidase subunit 2	Afg3l2	Afg3l2	1.067	Cytoplasm	peptidase
NAA10	N(alpha)-acetyltransferase 10, NatA catalytic subunit	Naa10	Naa10	1.066	Nucleus	enzyme
NIPSNAP1	nipsnap homolog 1	Nipsnap1	Nipsnap1	1.065	Cytoplasm	enzyme
ADO	2-aminoethanethiol dioxygenase	Ado	Ado	1.064	Cytoplasm	enzyme
PRPF19	pre-mRNA processing factor 19	Prpf19	Prpf19	1.063	Nucleus	enzyme
CNIH4	cornichon family AMPA receptor auxiliary protein 4	Cnih4	Cnih4	1.061	Plasma Membrane	other
AIM2	absent in melanoma 2	Aim2	Aim2	1.06	Cytoplasm	other
REXO2	RNA exonuclease 2	Rexo2	Rexo2	1.059	Cytoplasm	enzyme
ADAT3	adenosine deaminase, tRNA specific 3	Adat3	Adat3	1.059	Nucleus	enzyme
MNAT1	MNAT1, CDK activating kinase assembly factor	Mnat1	Mnat1	1.059	Nucleus	other
TBC1D4	TBC1 domain family member 4	Tbc1d4	Tbc1d4	1.059	Cytoplasm	other
YARS2	tyrosyl-tRNA synthetase 2	Yars2	Yars2	1.059	Cytoplasm	enzyme
RBM14	RNA binding motif protein 14	Rbm14	Rbm14	1.057	Nucleus	transcription regulator
TIMM23	translocase of inner mitochondrial membrane 23	Timm23	Timm23	1.056	Cytoplasm	transporter
MCAT	malonyl-CoA-acyl carrier protein transacylase	Mcat	Mcat	1.055	Cytoplasm	enzyme
GRWD1	glutamate rich WD repeat containing 1	Grwd1	Grwd1	1.053	Nucleus	other
FDXR	ferredoxin reductase	Fdxr	Fdxr	1.053	Cytoplasm	enzyme
TBC1D10B	TBC1 domain family member 10B	Tbc1d10b	Tbc1d10b	1.052	Plasma Membrane	enzyme
TTLL12	tubulin tyrosine ligase like 12	Ttll12	Ttll12	1.052	Other	other
SUMF2	sulfatase modifying factor 2	Sumf2	Sumf2	1.051	Cytoplasm	other
STRAP	serine/threonine kinase receptor associated protein	Strap	Strap	1.051	Plasma Membrane	other
MARS	methionyl-tRNA synthetase	Mars	Mars	1.05	Cytoplasm	enzyme
SH3BGRL	SH3 domain binding glutamate rich protein like	Sh3bgrl	Sh3bgrl	1.05	Cytoplasm	other
CWF19L1	CWF19 like 1, cell cycle control (S. pombe)	Cwf19l1	Cwf19l1	1.049	Other	other
SH2D2A	SH2 domain containing 2A	Sh2d2a	Sh2d2a	1.046	Cytoplasm	other
SF3A1	splicing factor 3a subunit 1	Sf3a1	Sf3a1	1.041	Nucleus	other
HNRNPAB	heterogeneous nuclear ribonucleoprotein A/B	Hnrnpab	Hnrnpab	1.04	Nucleus	enzyme
CMSS1	cms1 ribosomal small subunit homolog (yeast)	Cmss1	Cmss1	1.04	Other	other
NOMO1 (includes others)	NODAL modulator 1	Nomo1	Nomo1	1.039	Plasma Membrane	other
TXLNA	taxilin alpha	Txlna	Txlna	1.038	Extracellular Space	cytokine
SEPHS1	selenophosphate synthetase 1	Sephs1	Sephs1	1.038	Other	enzyme
SSRP1	structure specific recognition protein 1	Ssrp1	Ssrp1	1.036	Nucleus	other
XPO5	exportin 5	Xpo5	Xpo5	1.033	Nucleus	transporter
ASL	argininosuccinate lyase	Asl	Asl	1.033	Cytoplasm	enzyme
Gm8587/Snrpa	small nuclear ribonucleoprotein polypeptide A	Snrpa	Snrpa	1.033	Nucleus	other
TMEM201	transmembrane protein 201	Tmem201	Tmem201	1.031	Nucleus	other
VCPKMT	valosin containing protein lysine methyltransferase	Vcpkmt	Vcpkmt	1.03	Cytoplasm	enzyme
GEMIN2	gem nuclear organelle associated protein 2	Gemin2	Gemin2	1.028	Nucleus	other
AMPD2	adenosine monophosphate deaminase 2	Ampd2	Ampd2	1.027	Cytoplasm	enzyme
SLC38A1	solute carrier family 38 member 1	Slc38a1	Slc38a1	1.022	Plasma Membrane	transporter
TBC1D13	TBC1 domain family member 13	Tbc1d13	Tbc1d13	1.022	Cytoplasm	other
IDE	insulin degrading enzyme	Ide	Ide	1.022	Extracellular Space	peptidase
ACACA	acetyl-CoA carboxylase alpha	Acaca	Acaca	1.016	Cytoplasm	enzyme
TARS	threonyl-tRNA synthetase	Tars	Tars	1.015	Nucleus	enzyme
SUPV3L1	Suv3 like RNA helicase	Supv3l1	Supv3l1	1.015	Cytoplasm	enzyme
HDAC6	histone deacetylase 6	Hdac6	Hdac6	1.014	Nucleus	transcription regulator
TIMMDC1	translocase of inner mitochondrial membrane domain containing 1	Timmdc1	Timmdc1	1.012	Cytoplasm	other
MRPS6	mitochondrial ribosomal protein S6	Mrps6	Mrps6	1.01	Cytoplasm	other
MRPL2	mitochondrial ribosomal protein L2	Mrpl2	Mrpl2	1.01	Extracellular Space	other
DARS2	aspartyl-tRNA synthetase 2, mitochondrial	Dars2	Dars2	1.01	Cytoplasm	enzyme
MYBBP1A	MYB binding protein 1a	Mybbp1a	Mybbp1a	1.009	Nucleus	transcription regulator
DNMT1	DNA methyltransferase 1	Dnmt1	Dnmt1	1.005	Nucleus	enzyme
ARHGDIA	Rho GDP dissociation inhibitor alpha	Arhgdia	Arhgdia	1.003	Cytoplasm	other
CYTH4	cytohesin 4	Cyth4	Cyth4	1.003	Cytoplasm	other
HEATR3	HEAT repeat containing 3	Heatr3	Heatr3	1.002	Other	other
TMEM19	transmembrane protein 19	Tmem19	Tmem19	1.001	Other	other
DRG1	developmentally regulated GTP binding protein 1	Drg1	Drg1	0.999	Cytoplasm	other
KHSRP	KH-type splicing regulatory protein	Khsrp	Khsrp	0.998	Nucleus	enzyme
MRPL37	mitochondrial ribosomal protein L37	Mrpl37	Mrpl37	0.996	Cytoplasm	enzyme
PPP5C	protein phosphatase 5 catalytic subunit	Ppp5c	Ppp5c	0.995	Nucleus	phosphatase
Ndufs5	NADH dehydrogenase (ubiquinone) Fe-S protein 5	Ndufs5	Ndufs5	0.994	Cytoplasm	other
SLC25A5	solute carrier family 25 member 5	Slc25a5	Slc25a5	0.993	Cytoplasm	transporter
CFAP20	cilia and flagella associated protein 20	Cfap20	Cfap20	0.992	Cytoplasm	other
TBCB	tubulin folding cofactor B	Tbcb	Tbcb	0.991	Cytoplasm	other
NUTF2	nuclear transport factor 2	Nutf2	Nutf2	0.991	Nucleus	transporter
CBR4	carbonyl reductase 4	Cbr4	Cbr4	0.99	Cytoplasm	enzyme
STT3B	STT3B, catalytic subunit of the oligosaccharyltransferase complex	Stt3b	Stt3b	0.986	Cytoplasm	enzyme
MAN2B2	mannosidase alpha class 2B member 2	Man2b2	Man2b2	0.986	Cytoplasm	enzyme
CSTB	cystatin B	Cstb	Cstb	0.985	Cytoplasm	peptidase
PSMG1	proteasome assembly chaperone 1	Psmg1	Psmg1	0.985	Plasma Membrane	other
MPP1	membrane palmitoylated protein 1	Mpp1	Mpp1	0.985	Plasma Membrane	kinase
RTN3	reticulon 3	Rtn3	Rtn3	0.984	Cytoplasm	other
TXNDC17	thioredoxin domain containing 17	Txndc17	Txndc17	0.98	Cytoplasm	enzyme
NDUFB6	NADH:ubiquinone oxidoreductase subunit B6	Ndufb6	Ndufb6	0.979	Cytoplasm	enzyme
JMJD6	arginine demethylase and lysine hydroxylase	Jmjd6	Jmjd6	0.977	Plasma Membrane	transmembrane receptor
CCT7	chaperonin containing TCP1 subunit 7	Cct7	Cct7	0.973	Cytoplasm	other
BAG1	BCL2 associated athanogene 1	Bag1	Bag1	0.973	Cytoplasm	other
NARS	asparaginyl-tRNA synthetase	Nars	Nars	0.973	Cytoplasm	enzyme
Anp32b	acidic (leucine-rich) nuclear phosphoprotein 32 family, member B	Anp32b	Anp32b	0.971	Nucleus	other
KIF3B	kinesin family member 3B	Kif3b	Kif3b	0.97	Cytoplasm	transporter
PSPH	phosphoserine phosphatase	Psph	Psph	0.967	Cytoplasm	phosphatase
NUP54	nucleoporin 54	Nup54	Nup54	0.967	Nucleus	transporter
GUK1	guanylate kinase 1	Guk1	Guk1	0.966	Cytoplasm	kinase
RPL7L1	ribosomal protein L7 like 1	Rpl7l1	Rpl7l1	0.964	Cytoplasm	transcription regulator
ALDOA	aldolase, fructose-bisphosphate A	Aldoa	Aldoa	0.964	Cytoplasm	enzyme
MRRF	mitochondrial ribosome recycling factor	Mrrf	Mrrf	0.963	Cytoplasm	other
GINS4	GINS complex subunit 4	Gins4	Gins4	0.961	Nucleus	other
DENR	density regulated re-initiation and release factor	Denr	Denr	0.961	Other	other
GDE1	glycerophosphodiester phosphodiesterase 1	Gde1	Gde1	0.959	Plasma Membrane	enzyme
MRPS28	mitochondrial ribosomal protein S28	Mrps28	Mrps28	0.958	Cytoplasm	other
ACSL5	acyl-CoA synthetase long chain family member 5	Acsl5	Acsl5	0.958	Cytoplasm	enzyme
EEA1	early endosome antigen 1	Eea1	Eea1	0.958	Cytoplasm	other
MRPS7	mitochondrial ribosomal protein S7	Mrps7	Mrps7	0.955	Cytoplasm	other
EXOC2	exocyst complex component 2	Exoc2	Exoc2	0.955	Cytoplasm	transporter
ADPGK	ADP dependent glucokinase	Adpgk	Adpgk	0.951	Plasma Membrane	kinase
H2AFV	H2A histone family member V	H2afv	H2afv	0.951	Nucleus	other
NOP58	NOP58 ribonucleoprotein	Nop58	Nop58	0.948	Nucleus	enzyme
TRMT6	tRNA methyltransferase 6	Trmt6	Trmt6	0.948	Nucleus	other
HINT1	histidine triad nucleotide binding protein 1	Hint1	Hint1	0.945	Nucleus	enzyme
PEX19	peroxisomal biogenesis factor 19	Pex19	Pex19	0.945	Cytoplasm	other
CYB5R1	cytochrome b5 reductase 1	Cyb5r1	Cyb5r1	0.944	Cytoplasm	enzyme
ATP6V0C	ATPase H+ transporting V0 subunit c	Atp6v0c	Atp6v0c	0.944	Cytoplasm	transporter
EEFSEC	eukaryotic elongation factor, selenocysteine-tRNA specific	Eefsec	Eefsec	0.943	Cytoplasm	translation regulator
TRMT5	tRNA methyltransferase 5	Trmt5	Trmt5	0.942	Cytoplasm	other
NSMCE2	NSE2/MMS21 homolog, SMC5-SMC6 complex SUMO ligase	Nsmce2	Nsmce2	0.942	Nucleus	enzyme
APRT	adenine phosphoribosyltransferase	Aprt	Aprt	0.94	Cytoplasm	enzyme
USP10	ubiquitin specific peptidase 10	Usp10	Usp10	0.94	Cytoplasm	peptidase
DRG2	developmentally regulated GTP binding protein 2	Drg2	Drg2	0.94	Cytoplasm	other
DHODH	dihydroorotate dehydrogenase (quinone)	Dhodh	Dhodh	0.94	Cytoplasm	enzyme
DTYMK	deoxythymidylate kinase	Dtymk	Dtymk	0.937	Cytoplasm	kinase
AIMP2	aminoacyl tRNA synthetase complex interacting multifunctional protein 2	Aimp2	Aimp2	0.936	Plasma Membrane	other
ADRM1	adhesion regulating molecule 1	Adrm1	Adrm1	0.936	Plasma Membrane	other
CRELD2	cysteine rich with EGF like domains 2	Creld2	Creld2	0.935	Other	other
NUBP2	nucleotide binding protein 2	Nubp2	Nubp2	0.935	Nucleus	other
DNAJC9	DnaJ heat shock protein family (Hsp40) member C9	Dnajc9	Dnajc9	0.934	Nucleus	other
LSM8	LSM8 homolog, U6 small nuclear RNA associated	Lsm8	Lsm8	0.934	Nucleus	other
TIMELESS	timeless circadian regulator	Timeless	Timeless	0.931	Nucleus	other
NME2	NME/NM23 nucleoside diphosphate kinase 2	Nme2	Nme2	0.931	Nucleus	kinase
PSMA4	proteasome subunit alpha 4	Psma4	Psma4	0.931	Cytoplasm	peptidase
EEF1E1	eukaryotic translation elongation factor 1 epsilon 1	Eef1e1	Eef1e1	0.93	Cytoplasm	translation regulator
PGD	phosphogluconate dehydrogenase	Pgd	Pgd	0.93	Cytoplasm	enzyme
PSMD8	proteasome 26S subunit, non-ATPase 8	Psmd8	Psmd8	0.927	Cytoplasm	other
PAM16	presequence translocase associated motor 16	Pam16	Pam16	0.927	Cytoplasm	other
TUSC3	tumor suppressor candidate 3	Tusc3	Tusc3	0.925	Plasma Membrane	transporter
UTP23	UTP23, small subunit processome component	Utp23	Utp23	0.921	Other	other
NLE1	notchless homolog 1	Nle1	Nle1	0.921	Nucleus	enzyme
ENY2	ENY2, transcription and export complex 2 subunit	Eny2	Eny2	0.92	Nucleus	transcription regulator
FDX1	ferredoxin 1	Fdx1	Fdx1	0.919	Cytoplasm	transporter
COPS5	COP9 signalosome subunit 5	Cops5	Cops5	0.919	Nucleus	transcription regulator
DHX29	DExH-box helicase 29	Dhx29	Dhx29	0.919	Cytoplasm	enzyme
COPS7A	COP9 signalosome subunit 7A	Cops7a	Cops7a	0.915	Cytoplasm	other
PYGB	glycogen phosphorylase B	Pygb	Pygb	0.914	Cytoplasm	enzyme
CD274	CD274 molecule	Cd274	Cd274	0.913	Plasma Membrane	enzyme
PARVG	parvin gamma	Parvg	Parvg	0.912	Cytoplasm	other
AKR1A1	aldo-keto reductase family 1 member A1	Akr1a1	Akr1a1	0.911	Cytoplasm	enzyme
NIFK	nucleolar protein interacting with the FHA domain of MKI67	Nifk	Nifk	0.91	Nucleus	other
PGRMC2	progesterone receptor membrane component 2	Pgrmc2	Pgrmc2	0.91	Nucleus	other
PPP2R1A	protein phosphatase 2 scaffold subunit Aalpha	Ppp2r1a	Ppp2r1a	0.909	Cytoplasm	phosphatase
IMPDH2	inosine monophosphate dehydrogenase 2	Impdh2	Impdh2	0.908	Cytoplasm	enzyme
PEX14	peroxisomal biogenesis factor 14	Pex14	Pex14	0.908	Cytoplasm	transcription regulator
MAPKAP1	mitogen-activated protein kinase associated protein 1	Mapkap1	Mapkap1	0.907	Cytoplasm	other
PRKACA	protein kinase cAMP-activated catalytic subunit alpha	Prkaca	Prkaca	0.904	Cytoplasm	kinase
Gar1	GAR1 ribonucleoprotein	Gar1	Gar1	0.901	Nucleus	other
NME1	NME/NM23 nucleoside diphosphate kinase 1	Nme1	Nme1	0.9	Cytoplasm	kinase
PRPF31	pre-mRNA processing factor 31	Prpf31	Prpf31	0.9	Nucleus	other
ABHD12	abhydrolase domain containing 12	Abhd12	Abhd12	0.896	Plasma Membrane	enzyme
HSPA9	heat shock protein family A (Hsp70) member 9	Hspa9	Hspa9	0.895	Cytoplasm	other
LAMTOR1	late endosomal/lysosomal adaptor, MAPK and MTOR activator 1	Lamtor1	Lamtor1	0.892	Plasma Membrane	other
TREX1	three prime repair exonuclease 1	Trex1	Trex1	0.888	Nucleus	enzyme
DNMT3A	DNA methyltransferase 3 alpha	Dnmt3a	Dnmt3a	0.887	Nucleus	enzyme
NDUFAF7	NADH:ubiquinone oxidoreductase complex assembly factor 7	Ndufaf7	Ndufaf7	0.886	Cytoplasm	enzyme
FLOT2	flotillin 2	Flot2	Flot2	0.884	Plasma Membrane	other
VDAC2	voltage dependent anion channel 2	Vdac2	Vdac2	0.883	Cytoplasm	ion channel
TIMM17A	translocase of inner mitochondrial membrane 17A	Timm17a	Timm17a	0.88	Cytoplasm	transporter
CCDC43	coiled-coil domain containing 43	Ccdc43	Ccdc43	0.88	Other	other
MRPS18B	mitochondrial ribosomal protein S18B	Mrps18b	Mrps18b	0.879	Cytoplasm	other
HDAC7	histone deacetylase 7	Hdac7	Hdac7	0.879	Nucleus	transcription regulator
MRPL18	mitochondrial ribosomal protein L18	Mrpl18	Mrpl18	0.877	Cytoplasm	translation regulator
LARP1	La ribonucleoprotein domain family member 1	Larp1	Larp1	0.877	Cytoplasm	translation regulator
Alyref	Aly/REF export factor	Alyref	Alyref	0.875	Nucleus	other
POLR2C	RNA polymerase II subunit C	Polr2c	Polr2c	0.875	Nucleus	enzyme
AK3	adenylate kinase 3	Ak3	Ak3	0.873	Cytoplasm	kinase
MAP4K1	mitogen-activated protein kinase kinase kinase kinase 1	Map4k1	Map4k1	0.872	Cytoplasm	kinase
TUBB	tubulin beta class I	Tubb5	Tubb5	0.871	Cytoplasm	other
CTSE	cathepsin E	Ctse	Ctse	0.871	Cytoplasm	peptidase
SCRIB	scribbled planar cell polarity protein	Scrib	Scrib	0.87	Cytoplasm	other
SNRPD2	small nuclear ribonucleoprotein D2 polypeptide	Snrpd2	Snrpd2	0.869	Nucleus	other
MRPS2	mitochondrial ribosomal protein S2	Mrps2	Mrps2	0.869	Cytoplasm	other
INTS3	integrator complex subunit 3	Ints3	Ints3	0.868	Nucleus	other
UQCRFS1	ubiquinol-cytochrome c reductase, Rieske iron-sulfur polypeptide 1	Uqcrfs1	Uqcrfs1	0.867	Cytoplasm	enzyme
CLPP	caseinolytic mitochondrial matrix peptidase proteolytic subunit	Clpp	Clpp	0.862	Cytoplasm	peptidase
PDHX	pyruvate dehydrogenase complex component X	Pdhx	Pdhx	0.862	Cytoplasm	enzyme
CARM1	coactivator associated arginine methyltransferase 1	Carm1	Carm1	0.86	Nucleus	transcription regulator
SIL1	SIL1 nucleotide exchange factor	Sil1	Sil1	0.86	Cytoplasm	transporter
CCT6A	chaperonin containing TCP1 subunit 6A	Cct6a	Cct6a	0.858	Cytoplasm	other
IPO4	importin 4	Ipo4	Ipo4	0.858	Nucleus	transporter
FAM98B	family with sequence similarity 98 member B	Fam98b	Fam98b	0.856	Nucleus	enzyme
NOP56	NOP56 ribonucleoprotein	Nop56	Nop56	0.854	Nucleus	other
CAPN2	calpain 2	Capn2	Capn2	0.852	Cytoplasm	peptidase
MTX2	metaxin 2	Mtx2	Mtx2	0.85	Cytoplasm	transporter
KARS	lysyl-tRNA synthetase	Kars	Kars	0.849	Cytoplasm	enzyme
Cyb5r3	cytochrome b5 reductase 3	Cyb5r3	Cyb5r3	0.848	Cytoplasm	enzyme
IZUMO1R	IZUMO1 receptor, JUNO	Izumo1r	Izumo1r	0.847	Plasma Membrane	other
VPS33A	VPS33A, CORVET/HOPS core subunit	Vps33a	Vps33a	0.845	Cytoplasm	transporter
GNA13	G protein subunit alpha 13	Gna13	Gna13	0.842	Plasma Membrane	enzyme
RPN2	ribophorin II	Rpn2	Rpn2	0.838	Cytoplasm	enzyme
PTPN2	protein tyrosine phosphatase, non-receptor type 2	Ptpn2	Ptpn2	0.838	Cytoplasm	phosphatase
STARD3NL	STARD3 N-terminal like	Stard3nl	Stard3nl	0.838	Cytoplasm	other
TAF6	TATA-box binding protein associated factor 6	Taf6	Taf6	0.833	Nucleus	transcription regulator
MSH6	mutS homolog 6	Msh6	Msh6	0.831	Nucleus	enzyme
RBBP7	RB binding protein 7, chromatin remodeling factor	Rbbp7	Rbbp7	0.83	Nucleus	transcription regulator
EIF3C	eukaryotic translation initiation factor 3 subunit C	Eif3c	Eif3c	0.83	Cytoplasm	translation regulator
HSPBP1	HSPA (Hsp70) binding protein 1	Hspbp1	Hspbp1	0.828	Cytoplasm	other
STARD10	StAR related lipid transfer domain containing 10	Stard10	Stard10	0.828	Cytoplasm	other
TM9SF1	transmembrane 9 superfamily member 1	Tm9sf1	Tm9sf1	0.826	Plasma Membrane	transporter
NFKB1	nuclear factor kappa B subunit 1	Nfkb1	Nfkb1	0.824	Nucleus	transcription regulator
CIAPIN1	cytokine induced apoptosis inhibitor 1	Ciapin1	Ciapin1	0.82	Cytoplasm	other
NSFL1C	NSFL1 cofactor	Nsfl1c	Nsfl1c	0.819	Cytoplasm	other
NAB2	NGFI-A binding protein 2	Nab2	Nab2	0.819	Nucleus	transcription regulator
TMPO	thymopoietin	Tmpo	Tmpo	0.814	Nucleus	other
PTPN1	protein tyrosine phosphatase, non-receptor type 1	Ptpn1	Ptpn1	0.813	Cytoplasm	phosphatase
MPI	mannose phosphate isomerase	Mpi	Mpi	0.813	Cytoplasm	enzyme
PSMB2	proteasome subunit beta 2	Psmb2	Psmb2	0.811	Cytoplasm	peptidase
EBP	emopamil binding protein (sterol isomerase)	Ebp	Ebp	0.809	Cytoplasm	enzyme
OAT	ornithine aminotransferase	Oat	Oat	0.808	Cytoplasm	enzyme
NUDT21	nudix hydrolase 21	Nudt21	Nudt21	0.806	Nucleus	other
FNTB	farnesyltransferase, CAAX box, beta	Fntb	Fntb	0.805	Cytoplasm	enzyme
MRPL4	mitochondrial ribosomal protein L4	Mrpl4	Mrpl4	0.805	Cytoplasm	other
Dazap1	DAZ associated protein 1	Dazap1	Dazap1	0.802	Cytoplasm	other
NCAPH2	non-SMC condensin II complex subunit H2	Ncaph2	Ncaph2	0.802	Nucleus	other
NDUFC2	NADH:ubiquinone oxidoreductase subunit C2	Ndufc2	Ndufc2	0.801	Cytoplasm	enzyme
FARSB	phenylalanyl-tRNA synthetase beta subunit	Farsb	Farsb	0.801	Cytoplasm	enzyme
TUBA1B	tubulin alpha 1b	Tuba1b	Tuba1b	0.8	Cytoplasm	other
UBE2A	ubiquitin conjugating enzyme E2 A	Ube2a	Ube2a	0.798	Cytoplasm	enzyme
PPP1R8	protein phosphatase 1 regulatory subunit 8	Ppp1r8	Ppp1r8	0.795	Nucleus	phosphatase
TFIP11	tuftelin interacting protein 11	Tfip11	Tfip11	0.79	Extracellular Space	other
TMEM165	transmembrane protein 165	Tmem165	Tmem165	0.79	Plasma Membrane	other
MIF4GD	MIF4G domain containing	Mif4gd	Mif4gd	0.788	Other	other
TXNDC12	thioredoxin domain containing 12	Txndc12	Txndc12	0.786	Cytoplasm	enzyme
MRPS34	mitochondrial ribosomal protein S34	Mrps34	Mrps34	0.784	Cytoplasm	other
ALKBH5	alkB homolog 5, RNA demethylase	Alkbh5	Alkbh5	0.783	Nucleus	enzyme
SENP3	SUMO1/sentrin/SMT3 specific peptidase 3	Senp3	Senp3	0.783	Nucleus	peptidase
EIF6	eukaryotic translation initiation factor 6	Eif6	Eif6	0.782	Cytoplasm	translation regulator
SMS	spermine synthase	Sms	Sms	0.779	Cytoplasm	enzyme
KPNA3	karyopherin subunit alpha 3	Kpna3	Kpna3	0.779	Nucleus	transporter
ATP6V0D1	ATPase H+ transporting V0 subunit d1	Atp6v0d1	Atp6v0d1	0.778	Cytoplasm	transporter
RGS3	regulator of G protein signaling 3	Rgs3	Rgs3	0.778	Nucleus	other
UBE2V1	ubiquitin conjugating enzyme E2 V1	Ube2v1	Ube2v1	0.777	Nucleus	transcription regulator
EIF4A1	eukaryotic translation initiation factor 4A1	Eif4a1	Eif4a1	0.776	Cytoplasm	translation regulator
PUS10	pseudouridylate synthase 10	Pus10	Pus10	0.776	Other	other
VDAC3	voltage dependent anion channel 3	Vdac3	Vdac3	0.775	Cytoplasm	ion channel
PPP2R2D	protein phosphatase 2 regulatory subunit Bdelta	Ppp2r2d	Ppp2r2d	0.775	Nucleus	phosphatase
TIMM17B	translocase of inner mitochondrial membrane 17B	Timm17b	Timm17b	0.775	Cytoplasm	transporter
AP1M1	adaptor related protein complex 1 mu 1 subunit	Ap1m1	Ap1m1	0.772	Cytoplasm	transporter
RRAS	RAS related	Rras	Rras	0.77	Cytoplasm	enzyme
TXN2	thioredoxin 2	Txn2	Txn2	0.77	Cytoplasm	enzyme
MVB12A	multivesicular body subunit 12A	Mvb12a	Mvb12a	0.769	Cytoplasm	other
DDX21	DExD-box helicase 21	Ddx21	Ddx21	0.768	Nucleus	enzyme
HNRNPUL1	heterogeneous nuclear ribonucleoprotein U like 1	Hnrnpul1	Hnrnpul1	0.766	Nucleus	other
ACTN4	actinin alpha 4	Actn4	Actn4	0.766	Cytoplasm	transcription regulator
APOBEC3B	apolipoprotein B mRNA editing enzyme catalytic subunit 3B	Apobec3	Apobec3	0.765	Cytoplasm	enzyme
ECD	ecdysoneless cell cycle regulator	Ecd	Ecd	0.765	Nucleus	transcription regulator
PRDX1	peroxiredoxin 1	Prdx1	Prdx1	0.761	Cytoplasm	enzyme
Hsdl2	hydroxysteroid dehydrogenase like 2	Hsdl2	Hsdl2	0.759	Cytoplasm	other
DPY30	dpy-30, histone methyltransferase complex regulatory subunit	Dpy30	Dpy30	0.756	Nucleus	enzyme
COX7A2	cytochrome c oxidase subunit 7A2	Cox7a2	Cox7a2	0.756	Cytoplasm	enzyme
EIF2B1	eukaryotic translation initiation factor 2B subunit alpha	Eif2b1	Eif2b1	0.756	Cytoplasm	translation regulator
BCS1L	BCS1 homolog, ubiquinol-cytochrome c reductase complex chaperone	Bcs1l	Bcs1l	0.753	Cytoplasm	other
TOMM20	translocase of outer mitochondrial membrane 20	Tomm20	Tomm20	0.751	Cytoplasm	transporter
TRIM28	tripartite motif containing 28	Trim28	Trim28	0.748	Nucleus	transcription regulator
TRAPPC1	trafficking protein particle complex 1	Trappc1	Trappc1	0.748	Cytoplasm	other
MRPS36	mitochondrial ribosomal protein S36	Mrps36	Mrps36	0.748	Cytoplasm	other
PLA2G16	phospholipase A2 group XVI	Pla2g16	Pla2g16	0.746	Nucleus	enzyme
SEH1L	SEH1 like nucleoporin	Seh1l	Seh1l	0.746	Cytoplasm	transporter
UTP15	UTP15, small subunit processome component	Utp15	Utp15	0.745	Nucleus	other
DDX56	DEAD-box helicase 56	Ddx56	Ddx56	0.745	Nucleus	enzyme
ATP5D	ATP synthase, H+ transporting, mitochondrial F1 complex, delta subunit	Atp5d	Atp5d	0.743	Cytoplasm	transporter
ELP3	elongator acetyltransferase complex subunit 3	Elp3	Elp3	0.742	Nucleus	enzyme
NELFCD	negative elongation factor complex member C/D	Nelfcd	Nelfcd	0.742	Nucleus	other
NOC3L	NOC3 like DNA replication regulator	Noc3l	Noc3l	0.741	Nucleus	other
RBBP5	RB binding protein 5, histone lysine methyltransferase complex subunit	Rbbp5	Rbbp5	0.74	Nucleus	enzyme
DCTN2	dynactin subunit 2	Dctn2	Dctn2	0.738	Cytoplasm	other
HK1	hexokinase 1	Hk1	Hk1	0.738	Cytoplasm	kinase
CDV3	CDV3 homolog	Cdv3	Cdv3	0.737	Cytoplasm	other
UBE2L3	ubiquitin conjugating enzyme E2 L3	Ube2l3	Ube2l3	0.737	Nucleus	enzyme
SPAG7	sperm associated antigen 7	Spag7	Spag7	0.733	Nucleus	other
GLO1	glyoxalase I	Glo1	Glo1	0.731	Cytoplasm	enzyme
PSMD3	proteasome 26S subunit, non-ATPase 3	Psmd3	Psmd3	0.73	Cytoplasm	other
RPL24	ribosomal protein L24	Rpl24	Rpl24	0.729	Cytoplasm	other
EMC4	ER membrane protein complex subunit 4	Emc4	Emc4	0.728	Cytoplasm	other
PSMB5	proteasome subunit beta 5	Psmb5	Psmb5	0.727	Cytoplasm	peptidase
ARPC1A	actin related protein 2/3 complex subunit 1A	Arpc1a	Arpc1a	0.723	Extracellular Space	other
CD2BP2	CD2 cytoplasmic tail binding protein 2	Cd2bp2	Cd2bp2	0.722	Cytoplasm	other
PITPNB	phosphatidylinositol transfer protein beta	Pitpnb	Pitpnb	0.722	Cytoplasm	transporter
ENOPH1	enolase-phosphatase 1	Enoph1	Enoph1	0.721	Cytoplasm	enzyme
DDX27	DEAD-box helicase 27	Ddx27	Ddx27	0.72	Nucleus	enzyme
TTC9C	tetratricopeptide repeat domain 9C	Ttc9c	Ttc9c	0.718	Other	other
NCBP2	nuclear cap binding protein subunit 2	Ncbp2	Ncbp2	0.716	Nucleus	other
NDUFV1	NADH:ubiquinone oxidoreductase core subunit V1	Ndufv1	Ndufv1	0.715	Cytoplasm	enzyme
PARN	poly(A)-specific ribonuclease	Parn	Parn	0.715	Nucleus	enzyme
ALDH9A1	aldehyde dehydrogenase 9 family member A1	Aldh9a1	Aldh9a1	0.711	Cytoplasm	enzyme
TXNDC5	thioredoxin domain containing 5	Txndc5	Txndc5	0.708	Cytoplasm	enzyme
RRAGC	Ras related GTP binding C	Rragc	Rragc	0.706	Cytoplasm	enzyme
IFRD1	interferon related developmental regulator 1	Ifrd1	Ifrd1	0.705	Nucleus	other
Isoc2b	isochorismatase domain containing 2b	Isoc2b	Isoc2b	0.702	Cytoplasm	enzyme
MRPS30	mitochondrial ribosomal protein S30	Mrps30	Mrps30	0.702	Cytoplasm	enzyme
RAB3GAP2	RAB3 GTPase activating non-catalytic protein subunit 2	Rab3gap2	Rab3gap2	0.699	Cytoplasm	enzyme
PDE6D	phosphodiesterase 6D	Pde6d	Pde6d	0.697	Cytoplasm	enzyme
AP3S1	adaptor related protein complex 3 sigma 1 subunit	Ap3s1	Ap3s1	0.697	Cytoplasm	transporter
LARS	leucyl-tRNA synthetase	Lars	Lars	0.695	Cytoplasm	enzyme
CUL2	cullin 2	Cul2	Cul2	0.694	Nucleus	enzyme
SNF8	SNF8, ESCRT-II complex subunit	Snf8	Snf8	0.694	Cytoplasm	enzyme
CCZ1/CCZ1B	CCZ1 homolog B, vacuolar protein trafficking and biogenesis associated	Ccz1	Ccz1	0.691	Cytoplasm	other
TTC27	tetratricopeptide repeat domain 27	Ttc27	Ttc27	0.69	Other	other
RAB1B	RAB1B, member RAS oncogene family	Rab1b	Rab1b	0.689	Cytoplasm	other
MANF	mesencephalic astrocyte derived neurotrophic factor	Manf	Manf	0.689	Extracellular Space	other
PCBP1	poly(rC) binding protein 1	Pcbp1	Pcbp1	0.688	Nucleus	translation regulator
EIF4B	eukaryotic translation initiation factor 4B	Eif4b	Eif4b	0.688	Cytoplasm	translation regulator
G3BP1	G3BP stress granule assembly factor 1	G3bp1	G3bp1	0.685	Nucleus	enzyme
USP5	ubiquitin specific peptidase 5	Usp5	Usp5	0.685	Cytoplasm	peptidase
Tomm5	translocase of outer mitochondrial membrane 5 homolog (yeast)	Tomm5	Tomm5	0.685	Cytoplasm	other
PAFAH1B2	platelet activating factor acetylhydrolase 1b catalytic subunit 2	Pafah1b2	Pafah1b2	0.684	Cytoplasm	enzyme
CHCHD1	coiled-coil-helix-coiled-coil-helix domain containing 1	Chchd1	Chchd1	0.684	Nucleus	other
ILF2	interleukin enhancer binding factor 2	Ilf2	Ilf2	0.682	Nucleus	transcription regulator
SZRD1	SUZ RNA binding domain containing 1	Szrd1	Szrd1	0.681	Other	other
EXOC4	exocyst complex component 4	Exoc4	Exoc4	0.678	Cytoplasm	transporter
GHITM	growth hormone inducible transmembrane protein	Ghitm	Ghitm	0.677	Cytoplasm	other
RRS1	ribosome biogenesis regulator homolog	Rrs1	Rrs1	0.676	Nucleus	other
DHRS4	dehydrogenase/reductase 4	Dhrs4	Dhrs4	0.676	Cytoplasm	enzyme
TMEM11	transmembrane protein 11	Tmem11	Tmem11	0.675	Plasma Membrane	G-protein coupled receptor
IMMT	inner membrane mitochondrial protein	Immt	Immt	0.675	Cytoplasm	other
NAP1L1	nucleosome assembly protein 1 like 1	Nap1l1	Nap1l1	0.673	Nucleus	other
TM9SF4	transmembrane 9 superfamily member 4	Tm9sf4	Tm9sf4	0.671	Cytoplasm	transporter
CCT5	chaperonin containing TCP1 subunit 5	Cct5	Cct5	0.669	Cytoplasm	other
GPX1	glutathione peroxidase 1	Gpx1	Gpx1	0.669	Cytoplasm	enzyme
PMPCA	peptidase, mitochondrial processing alpha subunit	Pmpca	Pmpca	0.668	Cytoplasm	peptidase
MAPK1	mitogen-activated protein kinase 1	Mapk1	Mapk1	0.667	Cytoplasm	kinase
PLEKHO2	pleckstrin homology domain containing O2	Plekho2	Plekho2	0.666	Cytoplasm	other
CHMP4B	charged multivesicular body protein 4B	Chmp4b	Chmp4b	0.662	Cytoplasm	other
GORASP2	golgi reassembly stacking protein 2	Gorasp2	Gorasp2	0.656	Cytoplasm	other
NDUFS8	NADH:ubiquinone oxidoreductase core subunit S8	Ndufs8	Ndufs8	0.656	Cytoplasm	enzyme
PPP2R1B	protein phosphatase 2 scaffold subunit Abeta	Ppp2r1b	Ppp2r1b	0.656	Plasma Membrane	phosphatase
YRDC	yrdC N6-threonylcarbamoyltransferase domain containing	Yrdc	Yrdc	0.653	Other	other
UBA2	ubiquitin like modifier activating enzyme 2	Uba2	Uba2	0.653	Cytoplasm	enzyme
SNX3	sorting nexin 3	Snx3	Snx3	0.652	Cytoplasm	transporter
CDC123	cell division cycle 123	Cdc123	Cdc123	0.638	Cytoplasm	other
SLC35A1	solute carrier family 35 member A1	Slc35a1	Slc35a1	0.638	Cytoplasm	transporter
TAMM41	TAM41 mitochondrial translocator assembly and maintenance homolog	Tamm41	Tamm41	0.638	Cytoplasm	enzyme
MRPS35	mitochondrial ribosomal protein S35	Mrps35	Mrps35	0.636	Cytoplasm	other
CYC1	cytochrome c1	Cyc1	Cyc1	0.632	Cytoplasm	enzyme
HARS	histidyl-tRNA synthetase	Hars	Hars	0.622	Cytoplasm	enzyme
Rbmxl1	RNA binding motif protein, X-linked like-1	Rbmxl1	Rbmxl1	0.616	Nucleus	other
CCNH	cyclin H	Ccnh	Ccnh	0.613	Nucleus	transcription regulator
RPP14	ribonuclease P/MRP subunit p14	Rpp14	Rpp14	0.608	Nucleus	enzyme
HIBADH	3-hydroxyisobutyrate dehydrogenase	Hibadh	Hibadh	0.6	Cytoplasm	enzyme
BRD9	bromodomain containing 9	Brd9	Brd9	-0.611	Other	other
NDUFS4	NADH:ubiquinone oxidoreductase subunit S4	Ndufs4	Ndufs4	-0.613	Cytoplasm	enzyme
ACADM	acyl-CoA dehydrogenase medium chain	Acadm	Acadm	-0.625	Cytoplasm	enzyme
WAS	Wiskott-Aldrich syndrome	Was	Was	-0.644	Cytoplasm	other
PCIF1	PDX1 C-terminal inhibiting factor 1	Pcif1	Pcif1	-0.645	Nucleus	other
CTSS	cathepsin S	Ctss	Ctss	-0.646	Cytoplasm	peptidase
MAGT1	magnesium transporter 1	Magt1	Magt1	-0.65	Plasma Membrane	enzyme
RAP1A	RAP1A, member of RAS oncogene family	Rap1a	Rap1a	-0.656	Cytoplasm	enzyme
BRD8	bromodomain containing 8	Brd8	Brd8	-0.659	Nucleus	transcription regulator
HEXB	hexosaminidase subunit beta	Hexb	Hexb	-0.66	Cytoplasm	enzyme
CEPT1	choline/ethanolamine phosphotransferase 1	Cept1	Cept1	-0.664	Cytoplasm	enzyme
LRCH1	leucine rich repeats and calponin homology domain containing 1	Lrch1	Lrch1	-0.672	Cytoplasm	other
MSRA	methionine sulfoxide reductase A	Msra	Msra	-0.677	Cytoplasm	enzyme
GGA3	golgi associated, gamma adaptin ear containing, ARF binding protein 3	Gga3	Gga3	-0.68	Cytoplasm	transporter
MAN2C1	mannosidase alpha class 2C member 1	Man2c1	Man2c1	-0.68	Cytoplasm	enzyme
CDC42SE2	CDC42 small effector 2	Cdc42se2	Cdc42se2	-0.686	Plasma Membrane	other
GALNT7	polypeptide N-acetylgalactosaminyltransferase 7	Galnt7	Galnt7	-0.688	Cytoplasm	enzyme
RCN2	reticulocalbin 2	Rcn2	Rcn2	-0.691	Cytoplasm	other
TBC1D15	TBC1 domain family member 15	Tbc1d15	Tbc1d15	-0.691	Cytoplasm	other
TLN1	talin 1	Tln1	Tln1	-0.693	Plasma Membrane	other
HEXA	hexosaminidase subunit alpha	Hexa	Hexa	-0.698	Cytoplasm	enzyme
RUNX1	runt related transcription factor 1	Runx1	Runx1	-0.699	Nucleus	transcription regulator
DYNC1H1	dynein cytoplasmic 1 heavy chain 1	Dync1h1	Dync1h1	-0.699	Cytoplasm	peptidase
CORO7/CORO7-PAM16	coronin 7	Coro7	Coro7	-0.699	Cytoplasm	other
UBASH3A	ubiquitin associated and SH3 domain containing A	Ubash3a	Ubash3a	-0.7	Cytoplasm	enzyme
PARP9	poly(ADP-ribose) polymerase family member 9	Parp9	Parp9	-0.705	Nucleus	enzyme
CASP8	caspase 8	Casp8	Casp8	-0.707	Nucleus	peptidase
STAP1	signal transducing adaptor family member 1	Stap1	Stap1	-0.708	Cytoplasm	other
ANXA6	annexin A6	Anxa6	Anxa6	-0.712	Plasma Membrane	ion channel
ACOT13	acyl-CoA thioesterase 13	Acot13	Acot13	-0.715	Cytoplasm	enzyme
Cops2	COP9 signalosome subunit 2	Cops2	Cops2	-0.716	Nucleus	transcription regulator
SLC50A1	solute carrier family 50 member 1	Slc50a1	Slc50a1	-0.723	Plasma Membrane	transporter
CSDE1	cold shock domain containing E1	Csde1	Csde1	-0.723	Cytoplasm	enzyme
FERMT3	fermitin family member 3	Fermt3	Fermt3	-0.723	Cytoplasm	enzyme
SBNO1	strawberry notch homolog 1	Sbno1	Sbno1	-0.725	Other	enzyme
HNRNPA2B1	heterogeneous nuclear ribonucleoprotein A2/B1	Hnrnpa2b1	Hnrnpa2b1	-0.726	Nucleus	other
PTBP3	polypyrimidine tract binding protein 3	Ptbp3	Ptbp3	-0.737	Nucleus	other
LIN7C	lin-7 homolog C, crumbs cell polarity complex component	Lin7c	Lin7c	-0.737	Cytoplasm	other
UBAC2	UBA domain containing 2	Ubac2	Ubac2	-0.738	Cytoplasm	enzyme
Srgn	serglycin	Srgn	Srgn	-0.742	Cytoplasm	other
TWF2	twinfilin actin binding protein 2	Twf2	Twf2	-0.746	Cytoplasm	kinase
IL2RG	interleukin 2 receptor subunit gamma	Il2rg	Il2rg	-0.749	Plasma Membrane	transmembrane receptor
ACTR5	ARP5 actin related protein 5 homolog	Actr5	Actr5	-0.749	Nucleus	other
IGFBP4	insulin like growth factor binding protein 4	Igfbp4	Igfbp4	-0.75	Extracellular Space	other
HYPK	huntingtin interacting protein K	Hypk	Hypk	-0.752	Cytoplasm	other
PANX1	pannexin 1	Panx1	Panx1	-0.764	Plasma Membrane	transporter
PGM3	phosphoglucomutase 3	Pgm3	Pgm3	-0.765	Cytoplasm	enzyme
HELZ	helicase with zinc finger	Helz	Helz	-0.765	Nucleus	enzyme
SMC1A	structural maintenance of chromosomes 1A	Smc1a	Smc1a	-0.768	Nucleus	transporter
DDX3X	DEAD-box helicase 3, X-linked	Ddx3x	Ddx3x	-0.768	Cytoplasm	enzyme
RASSF5	Ras association domain family member 5	Rassf5	Rassf5	-0.769	Plasma Membrane	other
WDR26	WD repeat domain 26	Wdr26	Wdr26	-0.77	Cytoplasm	other
ATP6V0A2	ATPase H+ transporting V0 subunit a2	Atp6v0a2	Atp6v0a2	-0.773	Cytoplasm	transporter
RPS13	ribosomal protein S13	Rps13	Rps13	-0.78	Cytoplasm	other
ACTR10	actin related protein 10 homolog	Actr10	Actr10	-0.78	Cytoplasm	other
PUF60	poly(U) binding splicing factor 60	Puf60	Puf60	-0.781	Nucleus	other
MYL6	myosin light chain 6	Myl6	Myl6	-0.781	Cytoplasm	enzyme
ARID1A	AT-rich interaction domain 1A	Arid1a	Arid1a	-0.782	Nucleus	transcription regulator
ELOVL5	ELOVL fatty acid elongase 5	Elovl5	Elovl5	-0.783	Cytoplasm	enzyme
IST1	IST1, ESCRT-III associated factor	Ist1	Ist1	-0.785	Cytoplasm	other
SSB	Sjogren syndrome antigen B	Ssb	Ssb	-0.788	Nucleus	enzyme
PDLIM1	PDZ and LIM domain 1	Pdlim1	Pdlim1	-0.791	Cytoplasm	transcription regulator
SPTBN1	spectrin beta, non-erythrocytic 1	Sptbn1	Sptbn1	-0.794	Plasma Membrane	other
NRBP1	nuclear receptor binding protein 1	Nrbp1	Nrbp1	-0.796	Nucleus	kinase
Celf1	CUGBP, Elav-like family member 1	Celf1	Celf1	-0.797	Nucleus	other
MOB1A	MOB kinase activator 1A	Mob1a	Mob1a	-0.798	Plasma Membrane	other
Pitpnc1	phosphatidylinositol transfer protein, cytoplasmic 1	Pitpnc1	Pitpnc1	-0.799	Cytoplasm	transporter
IRAK4	interleukin 1 receptor associated kinase 4	Irak4	Irak4	-0.802	Cytoplasm	kinase
RAP1B	RAP1B, member of RAS oncogene family	Rap1b	Rap1b	-0.805	Cytoplasm	enzyme
DDX5	DEAD-box helicase 5	Ddx5	Ddx5	-0.806	Nucleus	enzyme
ITPR3	inositol 1,4,5-trisphosphate receptor type 3	Itpr3	Itpr3	-0.806	Cytoplasm	ion channel
LETM1	leucine zipper and EF-hand containing transmembrane protein 1	Letm1	Letm1	-0.81	Cytoplasm	transporter
RAB3GAP1	RAB3 GTPase activating protein catalytic subunit 1	Rab3gap1	Rab3gap1	-0.815	Cytoplasm	other
NDUFA6	NADH:ubiquinone oxidoreductase subunit A6	Ndufa6	Ndufa6	-0.817	Cytoplasm	enzyme
SYNJ2BP	synaptojanin 2 binding protein	Synj2bp	Synj2bp	-0.828	Cytoplasm	other
USP24	ubiquitin specific peptidase 24	Usp24	Usp24	-0.828	Nucleus	peptidase
ADAR	adenosine deaminase, RNA specific	Adar	Adar	-0.829	Nucleus	enzyme
ZFR	zinc finger RNA binding protein	Zfr	Zfr	-0.835	Nucleus	other
DNAJC7	DnaJ heat shock protein family (Hsp40) member C7	Dnajc7	Dnajc7	-0.839	Cytoplasm	other
ITPR2	inositol 1,4,5-trisphosphate receptor type 2	Itpr2	Itpr2	-0.839	Cytoplasm	ion channel
RAB18	RAB18, member RAS oncogene family	Rab18	Rab18	-0.841	Cytoplasm	enzyme
CLIP1	CAP-Gly domain containing linker protein 1	Clip1	Clip1	-0.841	Cytoplasm	other
ETS1	ETS proto-oncogene 1, transcription factor	Ets1	Ets1	-0.844	Nucleus	transcription regulator
SNX2	sorting nexin 2	Snx2	Snx2	-0.844	Cytoplasm	transporter
ARL6IP5	ADP ribosylation factor like GTPase 6 interacting protein 5	Arl6ip5	Arl6ip5	-0.847	Cytoplasm	other
UBXN4	UBX domain protein 4	Ubxn4	Ubxn4	-0.85	Extracellular Space	other
FBXO7	F-box protein 7	Fbxo7	Fbxo7	-0.851	Cytoplasm	enzyme
TBCEL	tubulin folding cofactor E like	Tbcel	Tbcel	-0.851	Other	other
VPS41	VPS41, HOPS complex subunit	Vps41	Vps41	-0.854	Cytoplasm	transporter
STK4	serine/threonine kinase 4	Stk4	Stk4	-0.854	Cytoplasm	kinase
PPP3R1	protein phosphatase 3 regulatory subunit B, alpha	Ppp3r1	Ppp3r1	-0.855	Cytoplasm	phosphatase
RAB11B	RAB11B, member RAS oncogene family	Rab11b	Rab11b	-0.856	Cytoplasm	enzyme
ARRB2	arrestin beta 2	Arrb2	Arrb2	-0.858	Cytoplasm	other
UBE2I	ubiquitin conjugating enzyme E2 I	Ube2i	Ube2i	-0.86	Nucleus	enzyme
TAPBP	TAP binding protein	Tapbp	Tapbp	-0.862	Cytoplasm	transporter
SETD3	SET domain containing 3	Setd3	Setd3	-0.866	Nucleus	enzyme
AHSA1	activator of HSP90 ATPase activity 1	Ahsa1	Ahsa1	-0.867	Cytoplasm	other
DNAJB1	DnaJ heat shock protein family (Hsp40) member B1	Dnajb1	Dnajb1	-0.869	Nucleus	transcription regulator
CDIPT	CDP-diacylglycerol--inositol 3-phosphatidyltransferase	Cdipt	Cdipt	-0.878	Cytoplasm	enzyme
ANKMY2	ankyrin repeat and MYND domain containing 2	Ankmy2	Ankmy2	-0.878	Plasma Membrane	other
Cox7c	cytochrome c oxidase subunit VIIc	Cox7c	Cox7c	-0.879	Cytoplasm	other
CHORDC1	cysteine and histidine rich domain containing 1	Chordc1	Chordc1	-0.884	Other	other
CSNK1A1	casein kinase 1 alpha 1	Csnk1a1	Csnk1a1	-0.884	Cytoplasm	kinase
PREX1	phosphatidylinositol-3,4,5-trisphosphate dependent Rac exchange factor 1	Prex1	Prex1	-0.885	Cytoplasm	other
ZC3H13	zinc finger CCCH-type containing 13	Zc3h13	Zc3h13	-0.889	Extracellular Space	other
ITPK1	inositol-tetrakisphosphate 1-kinase	Itpk1	Itpk1	-0.895	Cytoplasm	kinase
CNPY4	canopy FGF signaling regulator 4	Cnpy4	Cnpy4	-0.897	Other	other
CYTIP	cytohesin 1 interacting protein	Cytip	Cytip	-0.898	Cytoplasm	other
MOB4	MOB family member 4, phocein	Mob4	Mob4	-0.902	Cytoplasm	other
PANK4	pantothenate kinase 4	Pank4	Pank4	-0.908	Cytoplasm	kinase
ARMC8	armadillo repeat containing 8	Armc8	Armc8	-0.909	Nucleus	other
SRPK1	SRSF protein kinase 1	Srpk1	Srpk1	-0.909	Nucleus	kinase
ACIN1	apoptotic chromatin condensation inducer 1	Acin1	Acin1	-0.911	Nucleus	enzyme
Sp100	nuclear antigen Sp100	Sp100	Sp100	-0.912	Nucleus	transcription regulator
HNRNPU	heterogeneous nuclear ribonucleoprotein U	Hnrnpu	Hnrnpu	-0.913	Nucleus	transporter
UIMC1	ubiquitin interaction motif containing 1	Uimc1	Uimc1	-0.914	Nucleus	other
MIA3	MIA family member 3, ER export factor	Mia3	Mia3	-0.917	Cytoplasm	transporter
LDLRAP1	low density lipoprotein receptor adaptor protein 1	Ldlrap1	Ldlrap1	-0.922	Cytoplasm	transporter
MSN	moesin	Msn	Msn	-0.922	Plasma Membrane	other
WIPF1	WAS/WASL interacting protein family member 1	Wipf1	Wipf1	-0.925	Cytoplasm	other
ITM2A	integral membrane protein 2A	Itm2a	Itm2a	-0.928	Plasma Membrane	other
RDH14	retinol dehydrogenase 14 (all-trans/9-cis/11-cis)	Rdh14	Rdh14	-0.928	Cytoplasm	enzyme
WDR44	WD repeat domain 44	Wdr44	Wdr44	-0.929	Cytoplasm	other
METTL3	methyltransferase like 3	Mettl3	Mettl3	-0.934	Nucleus	enzyme
GSK3B	glycogen synthase kinase 3 beta	Gsk3b	Gsk3b	-0.934	Nucleus	kinase
SH3GL1	SH3 domain containing GRB2 like 1, endophilin A2	Sh3gl1	Sh3gl1	-0.939	Cytoplasm	other
HSP90B1	heat shock protein 90 beta family member 1	Hsp90b1	Hsp90b1	-0.939	Cytoplasm	other
SHARPIN	SHANK associated RH domain interactor	Sharpin	Sharpin	-0.939	Plasma Membrane	other
PTPRCAP	protein tyrosine phosphatase, receptor type C associated protein	Ptprcap	Ptprcap	-0.942	Plasma Membrane	other
ARHGAP1	Rho GTPase activating protein 1	Arhgap1	Arhgap1	-0.946	Cytoplasm	other
EIF3A	eukaryotic translation initiation factor 3 subunit A	Eif3a	Eif3a	-0.951	Cytoplasm	other
VPS28	VPS28, ESCRT-I subunit	Vps28	Vps28	-0.953	Cytoplasm	transporter
EFR3A	EFR3 homolog A	Efr3a	Efr3a	-0.954	Plasma Membrane	other
GALT	galactose-1-phosphate uridylyltransferase	Galt	Galt	-0.955	Cytoplasm	enzyme
CTPS2	CTP synthase 2	Ctps2	Ctps2	-0.957	Cytoplasm	enzyme
STRN3	striatin 3	Strn3	Strn3	-0.958	Nucleus	transcription regulator
UBE2H	ubiquitin conjugating enzyme E2 H	Ube2h	Ube2h	-0.959	Cytoplasm	enzyme
PIK3R1	phosphoinositide-3-kinase regulatory subunit 1	Pik3r1	Pik3r1	-0.965	Cytoplasm	kinase
SYF2	SYF2 pre-mRNA splicing factor	Syf2	Syf2	-0.966	Nucleus	other
SIPA1	signal-induced proliferation-associated 1	Sipa1	Sipa1	-0.968	Cytoplasm	other
DNAJA1	DnaJ heat shock protein family (Hsp40) member A1	Dnaja1	Dnaja1	-0.972	Nucleus	other
ZFP62	ZFP62 zinc finger protein	Zfp62	Zfp62	-0.972	Nucleus	other
FLNA	filamin A	Flna	Flna	-0.979	Cytoplasm	other
MDP1	magnesium dependent phosphatase 1	Mdp1	Mdp1	-0.982	Cytoplasm	phosphatase
CENPJ	centromere protein J	Cenpj	Cenpj	-0.982	Nucleus	transcription regulator
CD48	CD48 molecule	Cd48	Cd48	-0.986	Plasma Membrane	other
GPSM3	G protein signaling modulator 3	Gpsm3	Gpsm3	-0.986	Cytoplasm	other
DHX36	DEAH-box helicase 36	Dhx36	Dhx36	-0.986	Cytoplasm	enzyme
GRAP	GRB2-related adaptor protein	Grap	Grap	-0.989	Cytoplasm	other
CD3D	CD3d molecule	Cd3d	Cd3d	-0.99	Plasma Membrane	transmembrane receptor
GMIP	GEM interacting protein	Gmip	Gmip	-0.994	Cytoplasm	enzyme
CTSD	cathepsin D	Ctsd	Ctsd	-0.996	Cytoplasm	peptidase
SFSWAP	splicing factor SWAP	Sfswap	Sfswap	-0.997	Nucleus	other
EPHX1	epoxide hydrolase 1	Ephx1	Ephx1	-1.003	Cytoplasm	peptidase
PIAS1	protein inhibitor of activated STAT 1	Pias1	Pias1	-1.003	Nucleus	transcription regulator
XPO4	exportin 4	Xpo4	Xpo4	-1.003	Nucleus	transporter
PSAP	prosaposin	Psap	Psap	-1.005	Extracellular Space	enzyme
Foxp1	forkhead box P1	Foxp1	Foxp1	-1.006	Nucleus	transcription regulator
MAPK14	mitogen-activated protein kinase 14	Mapk14	Mapk14	-1.006	Cytoplasm	kinase
PRR14	proline rich 14	Prr14	Prr14	-1.008	Other	other
DLG1	discs large MAGUK scaffold protein 1	Dlg1	Dlg1	-1.008	Plasma Membrane	kinase
C12orf57	chromosome 12 open reading frame 57	Grcc10	Grcc10	-1.011	Cytoplasm	other
SFPQ	splicing factor proline and glutamine rich	Sfpq	Sfpq	-1.016	Nucleus	other
MGEA5	meningioma expressed antigen 5 (hyaluronidase)	Mgea5	Mgea5	-1.02	Cytoplasm	enzyme
RCOR1	REST corepressor 1	Rcor1	Rcor1	-1.02	Nucleus	transcription regulator
COX7A2L	cytochrome c oxidase subunit 7A2 like	Cox7a2l	Cox7a2l	-1.022	Cytoplasm	enzyme
CCR7	C-C motif chemokine receptor 7	Ccr7	Ccr7	-1.023	Plasma Membrane	G-protein coupled receptor
NUDT16	nudix hydrolase 16	Nudt16	Nudt16	-1.023	Nucleus	enzyme
Nisch	nischarin	Nisch	Nisch	-1.029	Cytoplasm	other
HPS5	HPS5, biogenesis of lysosomal organelles complex 2 subunit 2	Hps5	Hps5	-1.031	Cytoplasm	other
NAA16	N(alpha)-acetyltransferase 16, NatA auxiliary subunit	Naa16	Naa16	-1.032	Nucleus	enzyme
HSDL1	hydroxysteroid dehydrogenase like 1	Hsdl1	Hsdl1	-1.033	Cytoplasm	enzyme
FAM45A	family with sequence similarity 45 member A	Fam45a	Fam45a	-1.04	Other	other
CARD11	caspase recruitment domain family member 11	Card11	Card11	-1.044	Cytoplasm	kinase
H3F3A/H3F3B	H3 histone family member 3A	H3f3b	H3f3a	-1.05	Nucleus	other
CCDC47	coiled-coil domain containing 47	Ccdc47	Ccdc47	-1.05	Extracellular Space	other
PLD3	phospholipase D family member 3	Pld3	Pld3	-1.051	Cytoplasm	enzyme
KIN	Kin17 DNA and RNA binding protein	Kin	Kin	-1.051	Nucleus	other
PIP4K2A	phosphatidylinositol-5-phosphate 4-kinase type 2 alpha	Pip4k2a	Pip4k2a	-1.055	Cytoplasm	kinase
FRMD8	FERM domain containing 8	Frmd8	Frmd8	-1.057	Other	other
NCOR1	nuclear receptor corepressor 1	Ncor1	Ncor1	-1.057	Nucleus	transcription regulator
CNN2	calponin 2	Cnn2	Cnn2	-1.061	Cytoplasm	other
IRF3	interferon regulatory factor 3	Irf3	Irf3	-1.065	Nucleus	transcription regulator
MRPL24	mitochondrial ribosomal protein L24	Mrpl24	Mrpl24	-1.066	Cytoplasm	other
THUMPD2	THUMP domain containing 2	Thumpd2	Thumpd2	-1.066	Other	enzyme
YPEL5	yippee like 5	Ypel5	Ypel5	-1.067	Nucleus	other
CTCF	CCCTC-binding factor	Ctcf	Ctcf	-1.073	Nucleus	transcription regulator
SMARCA5	SWI/SNF related, matrix associated, actin dependent regulator of chromatin, subfamily a, member 5	Smarca5	Smarca5	-1.073	Nucleus	transcription regulator
RABGGTA	Rab geranylgeranyltransferase alpha subunit	Rabggta	Rabggta	-1.079	Extracellular Space	enzyme
ROCK2	Rho associated coiled-coil containing protein kinase 2	Rock2	Rock2	-1.08	Cytoplasm	kinase
DNAJC3	DnaJ heat shock protein family (Hsp40) member C3	Dnajc3	Dnajc3	-1.091	Cytoplasm	other
RPS6KA3	ribosomal protein S6 kinase A3	Rps6ka3	Rps6ka3	-1.091	Cytoplasm	kinase
DIAPH1	diaphanous related formin 1	Diaph1	Diaph1	-1.107	Plasma Membrane	other
ACYP1	acylphosphatase 1	Acyp1	Acyp1	-1.108	Cytoplasm	enzyme
CNP	2',3'-cyclic nucleotide 3' phosphodiesterase	Cnp	Cnp	-1.112	Cytoplasm	enzyme
INPP1	inositol polyphosphate-1-phosphatase	Inpp1	Inpp1	-1.114	Cytoplasm	phosphatase
HADHB	hydroxyacyl-CoA dehydrogenase trifunctional multienzyme complex subunit beta	Hadhb	Hadhb	-1.115	Cytoplasm	enzyme
PRRC2C	proline rich coiled-coil 2C	Prrc2c	Prrc2c	-1.116	Other	other
TRAPPC2	trafficking protein particle complex 2	Trappc2	Trappc2	-1.119	Cytoplasm	other
SASH3	SAM and SH3 domain containing 3	Sash3	Sash3	-1.125	Cytoplasm	other
NR3C1	nuclear receptor subfamily 3 group C member 1	Nr3c1	Nr3c1	-1.125	Nucleus	ligand-dependent nuclear receptor
IRF9	interferon regulatory factor 9	Irf9	Irf9	-1.127	Nucleus	transcription regulator
RGS10	regulator of G protein signaling 10	Rgs10	Rgs10	-1.129	Cytoplasm	other
Anp32a	acidic (leucine-rich) nuclear phosphoprotein 32 family, member A	Anp32a	Anp32a	-1.13	Nucleus	other
TRIP12	thyroid hormone receptor interactor 12	Trip12	Trip12	-1.131	Cytoplasm	enzyme
AMPD3	adenosine monophosphate deaminase 3	Ampd3	Ampd3	-1.132	Cytoplasm	enzyme
ACTN1	actinin alpha 1	Actn1	Actn1	-1.133	Cytoplasm	transcription regulator
PTPN12	protein tyrosine phosphatase, non-receptor type 12	Ptpn12	Ptpn12	-1.135	Cytoplasm	phosphatase
LIMD2	LIM domain containing 2	Limd2	Limd2	-1.136	Other	other
MECP2	methyl-CpG binding protein 2	Mecp2	Mecp2	-1.142	Nucleus	transcription regulator
STK10	serine/threonine kinase 10	Stk10	Stk10	-1.151	Cytoplasm	kinase
RIN3	Ras and Rab interactor 3	Rin3	Rin3	-1.157	Cytoplasm	other
OGT	O-linked N-acetylglucosamine (GlcNAc) transferase	Ogt	Ogt	-1.158	Cytoplasm	enzyme
SH2D1A	SH2 domain containing 1A	Sh2d1a	Sh2d1a	-1.162	Cytoplasm	other
TMEM30A	transmembrane protein 30A	Tmem30a	Tmem30a	-1.163	Cytoplasm	transporter
FNBP4	formin binding protein 4	Fnbp4	Fnbp4	-1.164	Nucleus	other
RAB14	RAB14, member RAS oncogene family	Rab14	Rab14	-1.164	Cytoplasm	enzyme
Srsf5	serine/arginine-rich splicing factor 5	Srsf5	Srsf5	-1.166	Nucleus	other
LRRFIP1	LRR binding FLII interacting protein 1	Lrrfip1	Lrrfip1	-1.167	Cytoplasm	transcription regulator
PSTPIP1	proline-serine-threonine phosphatase interacting protein 1	Pstpip1	Pstpip1	-1.168	Cytoplasm	other
Hnrnpa3	heterogeneous nuclear ribonucleoprotein A3	Hnrnpa3	Hnrnpa3	-1.172	Nucleus	transporter
ABRACL	ABRA C-terminal like	Abracl	Abracl	-1.177	Other	other
SCP2	sterol carrier protein 2	Scp2	Scp2	-1.183	Cytoplasm	transporter
TSPAN14	tetraspanin 14	Tspan14	Tspan14	-1.184	Plasma Membrane	other
MAPK8	mitogen-activated protein kinase 8	Mapk8	Mapk8	-1.187	Cytoplasm	kinase
MBNL1	muscleblind like splicing regulator 1	Mbnl1	Mbnl1	-1.194	Nucleus	other
ARHGAP30	Rho GTPase activating protein 30	Arhgap30	Arhgap30	-1.195	Cytoplasm	other
DGUOK	deoxyguanosine kinase	Dguok	Dguok	-1.197	Cytoplasm	kinase
PSMB10	proteasome subunit beta 10	Psmb10	Psmb10	-1.198	Cytoplasm	peptidase
LUC7L3	LUC7 like 3 pre-mRNA splicing factor	Luc7l3	Luc7l3	-1.199	Nucleus	other
XPO7	exportin 7	Xpo7	Xpo7	-1.199	Nucleus	transporter
TAX1BP1	Tax1 binding protein 1	Tax1bp1	Tax1bp1	-1.208	Cytoplasm	other
ZC3HAV1	zinc finger CCCH-type containing, antiviral 1	Zc3hav1	Zc3hav1	-1.223	Plasma Membrane	other
CPM	carboxypeptidase M	Cpm	Cpm	-1.228	Plasma Membrane	peptidase
DCUN1D1	defective in cullin neddylation 1 domain containing 1	Dcun1d1	Dcun1d1	-1.232	Nucleus	other
HMG20A	high mobility group 20A	Hmg20a	Hmg20a	-1.233	Nucleus	transcription regulator
PHF6	PHD finger protein 6	Phf6	Phf6	-1.235	Nucleus	transcription regulator
GGPS1	geranylgeranyl diphosphate synthase 1	Ggps1	Ggps1	-1.237	Cytoplasm	enzyme
EIF5	eukaryotic translation initiation factor 5	Eif5	Eif5	-1.241	Cytoplasm	translation regulator
TPP2	tripeptidyl peptidase 2	Tpp2	Tpp2	-1.241	Cytoplasm	peptidase
IPO11	importin 11	Ipo11	Ipo11	-1.242	Nucleus	transporter
PDCD4	programmed cell death 4	Pdcd4	Pdcd4	-1.245	Nucleus	other
GRAMD4	GRAM domain containing 4	Gramd4	Gramd4	-1.254	Cytoplasm	other
BZW2	basic leucine zipper and W2 domains 2	Bzw2	Bzw2	-1.257	Cytoplasm	translation regulator
AUH	AU RNA binding methylglutaconyl-CoA hydratase	Auh	Auh	-1.258	Cytoplasm	enzyme
ATR	ATR serine/threonine kinase	Atr	Atr	-1.261	Nucleus	kinase
SH3PXD2A	SH3 and PX domains 2A	Sh3pxd2a	Sh3pxd2a	-1.263	Cytoplasm	other
CD247	CD247 molecule	Cd247	Cd247	-1.264	Plasma Membrane	transmembrane receptor
EIF4A2	eukaryotic translation initiation factor 4A2	Eif4a2	Eif4a2	-1.265	Cytoplasm	translation regulator
FAM107B	family with sequence similarity 107 member B	Fam107b	Fam107b	-1.267	Other	other
SARAF	store-operated calcium entry associated regulatory factor	Saraf	Saraf	-1.271	Cytoplasm	other
SMC3	structural maintenance of chromosomes 3	Smc3	Smc3	-1.276	Nucleus	other
STK38	serine/threonine kinase 38	Stk38	Stk38	-1.278	Nucleus	kinase
RAP2C	RAP2C, member of RAS oncogene family	Rap2c	Rap2c	-1.285	Cytoplasm	enzyme
SSBP2	single stranded DNA binding protein 2	Ssbp2	Ssbp2	-1.287	Nucleus	transcription regulator
XRN1	5'-3' exoribonuclease 1	Xrn1	Xrn1	-1.291	Cytoplasm	enzyme
STIM1	stromal interaction molecule 1	Stim1	Stim1	-1.293	Plasma Membrane	ion channel
CISD2	CDGSH iron sulfur domain 2	Cisd2	Cisd2	-1.298	Cytoplasm	other
ARGLU1	arginine and glutamate rich 1	Arglu1	Arglu1	-1.299	Other	other
PPIL2	peptidylprolyl isomerase like 2	Ppil2	Ppil2	-1.3	Nucleus	enzyme
RNF213	ring finger protein 213	Rnf213	Rnf213	-1.3	Cytoplasm	enzyme
ALDH6A1	aldehyde dehydrogenase 6 family member A1	Aldh6a1	Aldh6a1	-1.304	Cytoplasm	enzyme
CCM2	CCM2 scaffolding protein	Ccm2	Ccm2	-1.308	Cytoplasm	other
ZC3H11A	zinc finger CCCH-type containing 11A	Zc3h11a	Zc3h11a	-1.313	Nucleus	other
BIRC6	baculoviral IAP repeat containing 6	Birc6	Birc6	-1.314	Cytoplasm	enzyme
Rsrc2	arginine/serine-rich coiled-coil 2	Rsrc2	Rsrc2	-1.315	Other	other
PNN	pinin, desmosome associated protein	Pnn	Pnn	-1.32	Plasma Membrane	other
VRK3	vaccinia related kinase 3	Vrk3	Vrk3	-1.325	Nucleus	kinase
LEPROTL1	leptin receptor overlapping transcript like 1	Leprotl1	Leprotl1	-1.335	Plasma Membrane	other
XPO1	exportin 1	Xpo1	Xpo1	-1.337	Nucleus	transporter
PUM2	pumilio RNA binding family member 2	Pum2	Pum2	-1.34	Cytoplasm	other
SKAP1	src kinase associated phosphoprotein 1	Skap1	Skap1	-1.342	Cytoplasm	kinase
MCL1	MCL1, BCL2 family apoptosis regulator	Mcl1	Mcl1	-1.343	Cytoplasm	transporter
CCDC22	coiled-coil domain containing 22	Ccdc22	Ccdc22	-1.354	Cytoplasm	other
STAG1	stromal antigen 1	Stag1	Stag1	-1.354	Nucleus	transcription regulator
SMCHD1	structural maintenance of chromosomes flexible hinge domain containing 1	Smchd1	Smchd1	-1.36	Nucleus	enzyme
AKR1D1	aldo-keto reductase family 1 member D1	Akr1d1	Akr1d1	-1.361	Cytoplasm	enzyme
OXR1	oxidation resistance 1	Oxr1	Oxr1	-1.368	Cytoplasm	enzyme
GIMAP1	GTPase, IMAP family member 1	Gimap1	Gimap1	-1.373	Cytoplasm	other
CEP97	centrosomal protein 97	Cep97	Cep97	-1.373	Cytoplasm	other
LIPA	lipase A, lysosomal acid type	Lipa	Lipa	-1.374	Cytoplasm	enzyme
ITM2C	integral membrane protein 2C	Itm2c	Itm2c	-1.375	Cytoplasm	other
BCL11B	B-cell CLL/lymphoma 11B	Bcl11b	Bcl11b	-1.382	Nucleus	transcription regulator
ACTR2	ARP2 actin related protein 2 homolog	Actr2	Actr2	-1.386	Plasma Membrane	other
TBC1D10C	TBC1 domain family member 10C	Tbc1d10c	Tbc1d10c	-1.387	Nucleus	other
FAAH	fatty acid amide hydrolase	Faah	Faah	-1.392	Plasma Membrane	enzyme
COMMD8	COMM domain containing 8	Commd8	Commd8	-1.4	Other	other
GIT2	GIT ArfGAP 2	Git2	Git2	-1.401	Nucleus	other
PAG1	phosphoprotein membrane anchor with glycosphingolipid microdomains 1	Pag1	Pag1	-1.402	Plasma Membrane	other
XAF1	XIAP associated factor 1	Xaf1	Xaf1	-1.405	Nucleus	other
FUBP1	far upstream element binding protein 1	Fubp1	Fubp1	-1.408	Nucleus	transcription regulator
CDKN1B	cyclin dependent kinase inhibitor 1B	Cdkn1b	Cdkn1b	-1.412	Nucleus	kinase
USP19	ubiquitin specific peptidase 19	Usp19	Usp19	-1.419	Cytoplasm	peptidase
MADD	MAP kinase activating death domain	Madd	Madd	-1.421	Cytoplasm	other
HIST1H1C	histone cluster 1 H1 family member c	Hist1h1c	Hist1h1c	-1.429	Nucleus	other
ZC3H4	zinc finger CCCH-type containing 4	Zc3h4	Zc3h4	-1.432	Nucleus	other
DDX50	DExD-box helicase 50	Ddx50	Ddx50	-1.433	Nucleus	enzyme
TNFAIP8L2	TNF alpha induced protein 8 like 2	Tnfaip8l2	Tnfaip8l2	-1.435	Cytoplasm	other
TMX3	thioredoxin related transmembrane protein 3	Tmx3	Tmx3	-1.441	Cytoplasm	enzyme
RBM5	RNA binding motif protein 5	Rbm5	Rbm5	-1.446	Nucleus	other
KCTD12	potassium channel tetramerization domain containing 12	Kctd12	Kctd12	-1.446	Plasma Membrane	ion channel
CORO1A	coronin 1A	Coro1a	Coro1a	-1.452	Cytoplasm	other
Zc3h15	zinc finger CCCH-type containing 15	Zc3h15	Zc3h15	-1.456	Nucleus	other
CDKAL1	CDK5 regulatory subunit associated protein 1 like 1	Cdkal1	Cdkal1	-1.458	Cytoplasm	enzyme
U2SURP	U2 snRNP associated SURP domain containing	U2surp	U2surp	-1.46	Nucleus	other
DENND2D	DENN domain containing 2D	Dennd2d	Dennd2d	-1.463	Cytoplasm	other
CYP2S1	cytochrome P450 family 2 subfamily S member 1	Cyp2s1	Cyp2s1	-1.465	Cytoplasm	enzyme
SF3B1	splicing factor 3b subunit 1	Sf3b1	Sf3b1	-1.466	Nucleus	other
DEK	DEK proto-oncogene	Dek	Dek	-1.47	Nucleus	transcription regulator
ANKRD44	ankyrin repeat domain 44	Ankrd44	Ankrd44	-1.475	Other	other
SRPK2	SRSF protein kinase 2	Srpk2	Srpk2	-1.477	Nucleus	kinase
NUFIP2	NUFIP2, FMR1 interacting protein 2	Nufip2	Nufip2	-1.479	Cytoplasm	other
ZYG11B	zyg-11 family member B, cell cycle regulator	Zyg11b	Zyg11b	-1.481	Other	other
PARP14	poly(ADP-ribose) polymerase family member 14	Parp14	Parp14	-1.491	Cytoplasm	enzyme
CREBBP	CREB binding protein	Crebbp	Crebbp	-1.491	Nucleus	transcription regulator
UVSSA	UV stimulated scaffold protein A	Uvssa	Uvssa	-1.497	Nucleus	other
CD37	CD37 molecule	Cd37	Cd37	-1.498	Plasma Membrane	other
HELZ2	helicase with zinc finger 2	Helz2	Helz2	-1.5	Nucleus	transcription regulator
ATP1B3	ATPase Na+/K+ transporting subunit beta 3	Atp1b3	Atp1b3	-1.511	Plasma Membrane	transporter
PURA	purine rich element binding protein A	Pura	Pura	-1.514	Nucleus	transcription regulator
NSRP1	nuclear speckle splicing regulatory protein 1	Nsrp1	Nsrp1	-1.515	Nucleus	other
NGLY1	N-glycanase 1	Ngly1	Ngly1	-1.525	Cytoplasm	enzyme
TRIM21	tripartite motif containing 21	Trim21	Trim21	-1.527	Nucleus	enzyme
MAN2A1	mannosidase alpha class 2A member 1	Man2a1	Man2a1	-1.532	Cytoplasm	enzyme
PDK1	pyruvate dehydrogenase kinase 1	Pdk1	Pdk1	-1.537	Cytoplasm	kinase
SMG1	SMG1, nonsense mediated mRNA decay associated PI3K related kinase	Smg1	Smg1	-1.544	Cytoplasm	kinase
TRIM6-TRIM34	TRIM6-TRIM34 readthrough	Trim34a	Trim34a	-1.547	Cytoplasm	other
PPP1R12A	protein phosphatase 1 regulatory subunit 12A	Ppp1r12a	Ppp1r12a	-1.553	Cytoplasm	phosphatase
ITGB7	integrin subunit beta 7	Itgb7	Itgb7	-1.554	Plasma Membrane	transmembrane receptor
ZBP1	Z-DNA binding protein 1	Zbp1	Zbp1	-1.558	Cytoplasm	other
DPH5	diphthamide biosynthesis 5	Dph5	Dph5	-1.563	Cytoplasm	enzyme
SNRNP70	small nuclear ribonucleoprotein U1 subunit 70	Snrnp70	Snrnp70	-1.566	Nucleus	other
RMDN1	regulator of microtubule dynamics 1	Rmdn1	Rmdn1	-1.568	Cytoplasm	other
NDRG3	NDRG family member 3	Ndrg3	Ndrg3	-1.573	Cytoplasm	other
PADI2	peptidyl arginine deiminase 2	Padi2	Padi2	-1.581	Cytoplasm	enzyme
ADD3	adducin 3	Add3	Add3	-1.584	Cytoplasm	other
KBTBD11	kelch repeat and BTB domain containing 11	Kbtbd11	Kbtbd11	-1.59	Other	other
LNPEP	leucyl and cystinyl aminopeptidase	Lnpep	Lnpep	-1.592	Cytoplasm	peptidase
UCKL1	uridine-cytidine kinase 1 like 1	Uckl1	Uckl1	-1.6	Cytoplasm	kinase
CAST	calpastatin	Cast	Cast	-1.602	Cytoplasm	peptidase
IL27RA	interleukin 27 receptor subunit alpha	Il27ra	Il27ra	-1.604	Plasma Membrane	transmembrane receptor
BCL2	BCL2, apoptosis regulator	Bcl2	Bcl2	-1.605	Cytoplasm	transporter
CHM	CHM, Rab escort protein 1	Chm	Chm	-1.605	Cytoplasm	enzyme
TRAF3IP3	TRAF3 interacting protein 3	Traf3ip3	Traf3ip3	-1.61	Other	other
SLC44A2	solute carrier family 44 member 2	Slc44a2	Slc44a2	-1.618	Extracellular Space	transporter
EMB	embigin	Emb	Emb	-1.62	Plasma Membrane	transporter
STK26	serine/threonine kinase 26	Stk26	Stk26	-1.621	Nucleus	kinase
CPSF7	cleavage and polyadenylation specific factor 7	Cpsf7	Cpsf7	-1.625	Nucleus	other
MAN2B1	mannosidase alpha class 2B member 1	Man2b1	Man2b1	-1.628	Cytoplasm	enzyme
DOCK10	dedicator of cytokinesis 10	Dock10	Dock10	-1.632	Cytoplasm	other
AKAP8	A-kinase anchoring protein 8	Akap8	Akap8	-1.638	Nucleus	other
IPCEF1	interaction protein for cytohesin exchange factors 1	Ipcef1	Ipcef1	-1.642	Cytoplasm	enzyme
GSN	gelsolin	Gsn	Gsn	-1.649	Extracellular Space	other
ENPP4	ectonucleotide pyrophosphatase/phosphodiesterase 4	Enpp4	Enpp4	-1.65	Cytoplasm	enzyme
EPS15	epidermal growth factor receptor pathway substrate 15	Eps15	Eps15	-1.654	Cytoplasm	other
PRPF38B	pre-mRNA processing factor 38B	Prpf38b	Prpf38b	-1.661	Other	other
LEF1	lymphoid enhancer binding factor 1	Lef1	Lef1	-1.663	Nucleus	transcription regulator
CD69	CD69 molecule	Cd69	Cd69	-1.675	Plasma Membrane	transmembrane receptor
MPPE1	metallophosphoesterase 1	Mppe1	Mppe1	-1.677	Cytoplasm	enzyme
DOCK2	dedicator of cytokinesis 2	Dock2	Dock2	-1.687	Cytoplasm	other
PBXIP1	PBX homeobox interacting protein 1	Pbxip1	Pbxip1	-1.691	Nucleus	transcription regulator
PRKD3	protein kinase D3	Prkd3	Prkd3	-1.693	Nucleus	kinase
JAK1	Janus kinase 1	Jak1	Jak1	-1.695	Cytoplasm	kinase
EXOC5	exocyst complex component 5	Exoc5	Exoc5	-1.697	Cytoplasm	other
PDE2A	phosphodiesterase 2A	Pde2a	Pde2a	-1.698	Cytoplasm	enzyme
YME1L1	YME1 like 1 ATPase	Yme1l1	Yme1l1	-1.699	Cytoplasm	peptidase
IKBKB	inhibitor of nuclear factor kappa B kinase subunit beta	Ikbkb	Ikbkb	-1.703	Cytoplasm	kinase
PICALM	phosphatidylinositol binding clathrin assembly protein	Picalm	Picalm	-1.704	Cytoplasm	transporter
CBR1	carbonyl reductase 1	Cbr1	Cbr1	-1.705	Cytoplasm	enzyme
PAFAH1B1	platelet activating factor acetylhydrolase 1b regulatory subunit 1	Pafah1b1	Pafah1b1	-1.711	Cytoplasm	enzyme
TIA1	TIA1 cytotoxic granule associated RNA binding protein	Tia1	Tia1	-1.727	Nucleus	other
CRLF3	cytokine receptor like factor 3	Crlf3	Crlf3	-1.729	Cytoplasm	transcription regulator
PPIG	peptidylprolyl isomerase G	Ppig	Ppig	-1.731	Nucleus	enzyme
BCLAF1	BCL2 associated transcription factor 1	Bclaf1	Bclaf1	-1.732	Nucleus	transcription regulator
CHD2	chromodomain helicase DNA binding protein 2	Chd2	Chd2	-1.737	Nucleus	enzyme
CR1L	complement C3b/C4b receptor 1 like	Cr1l	Cr1l	-1.738	Plasma Membrane	other
PECAM1	platelet and endothelial cell adhesion molecule 1	Pecam1	Pecam1	-1.742	Plasma Membrane	other
DHX40	DEAH-box helicase 40	Dhx40	Dhx40	-1.747	Other	enzyme
USP25	ubiquitin specific peptidase 25	Usp25	Usp25	-1.748	Cytoplasm	peptidase
ELF1	E74 like ETS transcription factor 1	Elf1	Elf1	-1.749	Nucleus	transcription regulator
RBBP6	RB binding protein 6, ubiquitin ligase	Rbbp6	Rbbp6	-1.751	Nucleus	enzyme
ITM2B	integral membrane protein 2B	Itm2b	Itm2b	-1.752	Plasma Membrane	other
DDB2	damage specific DNA binding protein 2	Ddb2	Ddb2	-1.754	Nucleus	other
Rbm25	RNA binding motif protein 25	Rbm25	Rbm25	-1.755	Nucleus	other
ARHGEF18	Rho/Rac guanine nucleotide exchange factor 18	Arhgef18	Arhgef18	-1.761	Cytoplasm	other
CAMK1D	calcium/calmodulin dependent protein kinase ID	Camk1d	Camk1d	-1.769	Cytoplasm	kinase
FLI1	Fli-1 proto-oncogene, ETS transcription factor	Fli1	Fli1	-1.77	Nucleus	transcription regulator
SMARCA2	SWI/SNF related, matrix associated, actin dependent regulator of chromatin, subfamily a, member 2	Smarca2	Smarca2	-1.774	Nucleus	transcription regulator
SLTM	SAFB like transcription modulator	Sltm	Sltm	-1.78	Nucleus	other
RBMS1	RNA binding motif single stranded interacting protein 1	Rbms1	Rbms1	-1.782	Nucleus	other
PRKCQ	protein kinase C theta	Prkcq	Prkcq	-1.782	Cytoplasm	kinase
ATP2B1	ATPase plasma membrane Ca2+ transporting 1	Atp2b1	Atp2b1	-1.791	Plasma Membrane	transporter
PDS5A	PDS5 cohesin associated factor A	Pds5a	Pds5a	-1.791	Nucleus	other
PGM2L1	phosphoglucomutase 2 like 1	Pgm2l1	Pgm2l1	-1.795	Cytoplasm	enzyme
FAM102A	family with sequence similarity 102 member A	Fam102a	Fam102a	-1.804	Other	other
SP3	Sp3 transcription factor	Sp3	Sp3	-1.808	Nucleus	transcription regulator
RGPD4 (includes others)	RANBP2-like and GRIP domain containing 5	Ranbp2	Ranbp2	-1.81	Nucleus	enzyme
SLC12A7	solute carrier family 12 member 7	Slc12a7	Slc12a7	-1.812	Plasma Membrane	transporter
RAPGEF2	Rap guanine nucleotide exchange factor 2	Rapgef2	Rapgef2	-1.813	Cytoplasm	other
CD28	CD28 molecule	Cd28	Cd28	-1.813	Plasma Membrane	transmembrane receptor
CD3G	CD3g molecule	Cd3g	Cd3g	-1.817	Plasma Membrane	transmembrane receptor
NEMF	nuclear export mediator factor	Nemf	Nemf	-1.83	Nucleus	other
ICAM2	intercellular adhesion molecule 2	Icam2	Icam2	-1.835	Plasma Membrane	other
ACAP1	ArfGAP with coiled-coil, ankyrin repeat and PH domains 1	Acap1	Acap1	-1.836	Plasma Membrane	other
PRPF4B	pre-mRNA processing factor 4B	Prpf4b	Prpf4b	-1.855	Nucleus	kinase
ACSS2	acyl-CoA synthetase short chain family member 2	Acss2	Acss2	-1.859	Cytoplasm	enzyme
VPS37B	VPS37B, ESCRT-I subunit	Vps37b	Vps37b	-1.878	Cytoplasm	other
HECTD1	HECT domain E3 ubiquitin protein ligase 1	Hectd1	Hectd1	-1.878	Other	enzyme
MAP3K5	mitogen-activated protein kinase kinase kinase 5	Map3k5	Map3k5	-1.895	Cytoplasm	kinase
Akap9	A kinase (PRKA) anchor protein (yotiao) 9	Akap9	Akap9	-1.895	Cytoplasm	other
PBRM1	polybromo 1	Pbrm1	Pbrm1	-1.906	Nucleus	other
STAT4	signal transducer and activator of transcription 4	Stat4	Stat4	-1.914	Nucleus	transcription regulator
PPIL4	peptidylprolyl isomerase like 4	Ppil4	Ppil4	-1.921	Nucleus	enzyme
HERC4	HECT and RLD domain containing E3 ubiquitin protein ligase 4	Herc4	Herc4	-1.921	Cytoplasm	enzyme
RASAL3	RAS protein activator like 3	Rasal3	Rasal3	-1.922	Cytoplasm	other
YTHDF3	YTH N6-methyladenosine RNA binding protein 3	Ythdf3	Ythdf3	-1.934	Cytoplasm	other
DOCK8	dedicator of cytokinesis 8	Dock8	Dock8	-1.938	Cytoplasm	other
GRAMD2B	GRAM domain containing 2B	Gramd3	Gramd3	-1.949	Extracellular Space	other
USP9X	ubiquitin specific peptidase 9, X-linked	Usp9x	Usp9x	-1.959	Plasma Membrane	peptidase
LCK	LCK proto-oncogene, Src family tyrosine kinase	Lck	Lck	-1.966	Cytoplasm	kinase
CBLB	Cbl proto-oncogene B	Cblb	Cblb	-1.973	Nucleus	enzyme
RASA3	RAS p21 protein activator 3	Rasa3	Rasa3	-1.973	Plasma Membrane	ion channel
HIST1H2BI	histone cluster 1 H2B family member i	Hist1h2bc	Hist1h2bc	-1.977	Nucleus	other
ARHGEF6	Rac/Cdc42 guanine nucleotide exchange factor 6	Arhgef6	Arhgef6	-1.997	Cytoplasm	other
OSBPL9	oxysterol binding protein like 9	Osbpl9	Osbpl9	-1.998	Cytoplasm	transporter
SIT1	signaling threshold regulating transmembrane adaptor 1	Sit1	Sit1	-1.999	Plasma Membrane	other
ITSN2	intersectin 2	Itsn2	Itsn2	-2.017	Cytoplasm	other
CYTH1	cytohesin 1	Cyth1	Cyth1	-2.018	Cytoplasm	other
CCNL1	cyclin L1	Ccnl1	Ccnl1	-2.022	Nucleus	other
IQGAP2	IQ motif containing GTPase activating protein 2	Iqgap2	Iqgap2	-2.023	Cytoplasm	other
SH3KBP1	SH3 domain containing kinase binding protein 1	Sh3kbp1	Sh3kbp1	-2.027	Cytoplasm	other
KIF5B	kinesin family member 5B	Kif5b	Kif5b	-2.044	Cytoplasm	other
KRIT1	KRIT1, ankyrin repeat containing	Krit1	Krit1	-2.044	Plasma Membrane	other
ARHGEF1	Rho guanine nucleotide exchange factor 1	Arhgef1	Arhgef1	-2.06	Cytoplasm	other
EHD3	EH domain containing 3	Ehd3	Ehd3	-2.068	Cytoplasm	other
Ly6a (includes others)	lymphocyte antigen 6 complex, locus A	Ly6a	Ly6a	-2.069	Plasma Membrane	other
TECPR1	tectonin beta-propeller repeat containing 1	Tecpr1	Tecpr1	-2.07	Cytoplasm	other
TRMT1L	tRNA methyltransferase 1 like	Trmt1l	Trmt1l	-2.072	Other	enzyme
OSBPL8	oxysterol binding protein like 8	Osbpl8	Osbpl8	-2.09	Plasma Membrane	transporter
SUN2	Sad1 and UNC84 domain containing 2	Sun2	Sun2	-2.093	Nucleus	other
BCL7B	BCL tumor suppressor 7B	Bcl7b	Bcl7b	-2.106	Nucleus	other
NMI	N-myc and STAT interactor	Nmi	Nmi	-2.119	Cytoplasm	transcription regulator
SLFN5	schlafen family member 5	Slfn5	Slfn5	-2.122	Nucleus	enzyme
EBF2	early B-cell factor 2	Ebf2	Ebf2	-2.145	Nucleus	transcription regulator
LIMS1	LIM zinc finger domain containing 1	Lims1	Lims1	-2.159	Plasma Membrane	other
ITK	IL2 inducible T-cell kinase	Itk	Itk	-2.17	Cytoplasm	kinase
ZER1	zyg-11 related cell cycle regulator	Zer1	Zer1	-2.172	Other	enzyme
PTPN18	protein tyrosine phosphatase, non-receptor type 18	Ptpn18	Ptpn18	-2.174	Nucleus	phosphatase
EPB41	erythrocyte membrane protein band 4.1	Epb41	Epb41	-2.196	Plasma Membrane	other
OAS1	2'-5'-oligoadenylate synthetase 1	Oas1g	Oas1a	-2.2	Cytoplasm	enzyme
DPP4	dipeptidyl peptidase 4	Dpp4	Dpp4	-2.225	Plasma Membrane	peptidase
SMPDL3A	sphingomyelin phosphodiesterase acid like 3A	Smpdl3a	Smpdl3a	-2.236	Extracellular Space	enzyme
NPC2	NPC intracellular cholesterol transporter 2	Npc2	Npc2	-2.256	Extracellular Space	transporter
DGKA	diacylglycerol kinase alpha	Dgka	Dgka	-2.263	Cytoplasm	kinase
PSIP1	PC4 and SFRS1 interacting protein 1	Psip1	Psip1	-2.268	Nucleus	transcription regulator
AKAP8L	A-kinase anchoring protein 8 like	Akap8l	Akap8l	-2.275	Nucleus	other
CD27	CD27 molecule	Cd27	Cd27	-2.291	Plasma Membrane	transmembrane receptor
SMC6	structural maintenance of chromosomes 6	Smc6	Smc6	-2.294	Nucleus	other
MATR3	matrin 3	Matr3	Matr3	-2.299	Nucleus	other
INPP4B	inositol polyphosphate-4-phosphatase type II B	Inpp4b	Inpp4b	-2.314	Cytoplasm	phosphatase
FYB1	FYN binding protein 1	Fyb	Fyb	-2.316	Nucleus	other
ATRX	ATRX, chromatin remodeler	Atrx	Atrx	-2.343	Nucleus	transcription regulator
RGS14	regulator of G protein signaling 14	Rgs14	Rgs14	-2.352	Cytoplasm	other
SEMA4A	semaphorin 4A	Sema4a	Sema4a	-2.365	Plasma Membrane	other
ADH1C	alcohol dehydrogenase 1C (class I), gamma polypeptide	Adh1	Adh1	-2.376	Cytoplasm	enzyme
ABLIM1	actin binding LIM protein 1	Ablim1	Ablim1	-2.388	Cytoplasm	other
SLAMF6	SLAM family member 6	Slamf6	Slamf6	-2.397	Plasma Membrane	transmembrane receptor
PGLYRP1	peptidoglycan recognition protein 1	Pglyrp1	Pglyrp1	-2.424	Plasma Membrane	transmembrane receptor
MYCBP2	MYC binding protein 2, E3 ubiquitin protein ligase	Mycbp2	Mycbp2	-2.432	Nucleus	enzyme
ATM	ATM serine/threonine kinase	Atm	Atm	-2.444	Nucleus	kinase
IFIT1B	interferon induced protein with tetratricopeptide repeats 1B	Ifit1	Ifit1	-2.457	Cytoplasm	other
RAB37	RAB37, member RAS oncogene family	Rab37	Rab37	-2.462	Cytoplasm	enzyme
STAG2	stromal antigen 2	Stag2	Stag2	-2.502	Nucleus	transcription regulator
CD84	CD84 molecule	Cd84	Cd84	-2.527	Plasma Membrane	other
BOD1L1	biorientation of chromosomes in cell division 1 like 1	Bod1l	Bod1l	-2.532	Nucleus	other
IFIH1	interferon induced with helicase C domain 1	Ifih1	Ifih1	-2.569	Nucleus	enzyme
H2-Q8	histocompatibility 2, Q region locus 8	H2-Q8	H2-Q8	-2.603	Plasma Membrane	other
RIF1	replication timing regulatory factor 1	Rif1	Rif1	-2.621	Nucleus	other
PHF1	PHD finger protein 1	Phf1	Phf1	-2.623	Nucleus	transcription regulator
TOP2B	DNA topoisomerase II beta	Top2b	Top2b	-2.641	Nucleus	enzyme
GIMAP4	GTPase, IMAP family member 4	Gimap4	Gimap4	-2.66	Nucleus	other
Tcf7	transcription factor 7, T cell specific	Tcf7	Tcf7	-2.668	Nucleus	transcription regulator
THOC2	THO complex 2	Thoc2	Thoc2	-2.678	Nucleus	other
GIMAP8	GTPase, IMAP family member 8	Gimap8	Gimap8	-2.71	Other	other
ARHGAP15	Rho GTPase activating protein 15	Arhgap15	Arhgap15	-2.738	Cytoplasm	other
TPR	translocated promoter region, nuclear basket protein	Tpr	Tpr	-2.75	Nucleus	transporter
ROCK1	Rho associated coiled-coil containing protein kinase 1	Rock1	Rock1	-2.828	Cytoplasm	kinase
ARAP2	ArfGAP with RhoGAP domain, ankyrin repeat and PH domain 2	Arap2	Arap2	-2.848	Cytoplasm	other
RBM39	RNA binding motif protein 39	Rbm39	Rbm39	-2.854	Nucleus	transcription regulator
GPR183	G protein-coupled receptor 183	Gpr183	Gpr183	-2.867	Plasma Membrane	G-protein coupled receptor
SMC4	structural maintenance of chromosomes 4	Smc4	Smc4	-2.886	Nucleus	transporter
Macf1	microtubule-actin crosslinking factor 1	Macf1	Macf1	-2.902	Cytoplasm	enzyme
SELL	selectin L	Sell	Sell	-2.903	Plasma Membrane	transmembrane receptor
RASSF2	Ras association domain family member 2	Rassf2	Rassf2	-2.906	Nucleus	kinase
PTPRC	protein tyrosine phosphatase, receptor type C	Ptprc	Ptprc	-2.942	Plasma Membrane	phosphatase
PRPF39	pre-mRNA processing factor 39	Prpf39	Prpf39	-2.965	Nucleus	other
STK17B	serine/threonine kinase 17b	Stk17b	Stk17b	-2.969	Nucleus	kinase
PRKCB	protein kinase C beta	Prkcb	Prkcb	-2.987	Cytoplasm	kinase
Cmah	cytidine monophospho-N-acetylneuraminic acid hydroxylase	Cmah	Cmah	-3.014	Cytoplasm	enzyme
ALS2CL	ALS2 C-terminal like	Als2cl	Als2cl	-3.045	Cytoplasm	other
TDRP	testis development related protein	Tdrp	Tdrp	-3.055	Cytoplasm	other
THEMIS	thymocyte selection associated	Themis	Themis	-3.085	Cytoplasm	other
SLC28A2	solute carrier family 28 member 2	Slc28a2	Slc28a2	-3.093	Plasma Membrane	transporter
ZCCHC11	zinc finger CCHC-type containing 11	Zcchc11	Zcchc11	-3.095	Nucleus	enzyme
Gvin1 (includes others)	GTPase, very large interferon inducible 1	Gvin1	Gvin1	-3.117	Nucleus	other
Gzmb	granzyme B	Gzmb	Gzmb	-3.129	Cytoplasm	peptidase
Trim12a	tripartite motif-containing 12A	Trim12a	Trim12a	-3.144	Cytoplasm	other
PDLIM4	PDZ and LIM domain 4	Pdlim4	Pdlim4	-3.163	Plasma Membrane	other
DDX3Y	DEAD-box helicase 3, Y-linked	Ddx3y	Ddx3y	-3.215	Cytoplasm	enzyme
TXNIP	thioredoxin interacting protein	Txnip	Txnip	-3.239	Cytoplasm	other
DDX58	DExD/H-box helicase 58	Ddx58	Ddx58	-3.28	Cytoplasm	enzyme
GIMAP1-GIMAP5	GIMAP1-GIMAP5 readthrough	Gimap5	Gimap5	-3.377	Cytoplasm	other
EVL	Enah/Vasp-like	Evl	Evl	-3.382	Plasma Membrane	other
NIPBL	NIPBL, cohesin loading factor	Nipbl	Nipbl	-3.399	Nucleus	transcription regulator
GMFG	glia maturation factor gamma	Gmfg	Gmfg	-3.514	Cytoplasm	growth factor
HSD11B1	hydroxysteroid 11-beta dehydrogenase 1	Hsd11b1	Hsd11b1	-3.533	Cytoplasm	enzyme
Acp5	acid phosphatase 5, tartrate resistant	Acp5	Acp5	-3.552	Cytoplasm	phosphatase
LY6E	lymphocyte antigen 6 family member E	Ly6e	Ly6e	-3.565	Plasma Membrane	other
SATB1	SATB homeobox 1	Satb1	Satb1	-3.902	Nucleus	transcription regulator
DOCK11	dedicator of cytokinesis 11	Dock11	Dock11	-4.016	Cytoplasm	other
RASGRP2	RAS guanyl releasing protein 2	Rasgrp2	Rasgrp2	-4.077	Cytoplasm	other
IFI16	interferon gamma inducible protein 16	Ifi209	Mndal	-6.425	Nucleus	transcription regulator

## Sheet: Fig4bDEprotein with transcript
	Protein.names	Gene.names	logFC
P16110	Galectin-3	Lgals3	12.5503
P01590	Interleukin-2 receptor subunit alpha	Il2ra	11.1488
P04187	Granzyme B(G,H)	Gzmb	11.0839
P55821	Stathmin-2	Stmn2	10.7865
Q8K2Z4	Condensin complex subunit 1	Ncapd2	9.98474
Q64287	Interferon regulatory factor 4	Irf4	9.89453
Q62351	Transferrin receptor protein 1	Tfrc	9.71387
P68373	Tubulin alpha-1C chain	Tuba1c	9.6812
P52293	Importin subunit alpha-1	Kpna2	9.26592
P04202	Transforming growth factor beta-1;Latency-associated peptide	Tgfb1	9.1975
P11157	Ribonucleoside-diphosphate reductase subunit M2	Rrm2	9.09366
Q8C522	Endonuclease domain-containing 1 protein	Endod1	9.05075
P97429	Annexin A4	Anxa4	9.04305
Q9JIM1	Equilibrative nucleoside transporter 1	Slc29a1	8.96333
Q60715	Prolyl 4-hydroxylase subunit alpha-1	P4ha1	8.84949
Q60604	Adseverin	Scin	8.74678
P18572	Basigin	Bsg	8.73192
Q09143	High affinity cationic amino acid transporter 1	Slc7a1	8.72797
Q3UBX0	Transmembrane protein 109	Tmem109	8.60806
P33609	DNA polymerase alpha catalytic subunit	Pola1	8.54171
Q9D1C1	Ubiquitin-conjugating enzyme E2 C	Ube2c	8.52496
P70196	TNF receptor-associated factor 6	Traf6	8.5239
Q8BFZ6	Isopentenyl-diphosphate delta-isomerase 2	Idi2	8.4397
O08528	Hexokinase-2	Hk2	8.43285
Q6P9P6	Kinesin-like protein KIF11	Kif11	8.4281
Q9JKB3	Y-box-binding protein 3	Ybx3	8.3967
Q8C0P5	Coronin-2A	Coro2a	8.38421
O35714	Tumor necrosis factor receptor superfamily member 18	Tnfrsf18	8.38242
P81117	Nucleobindin-2;Nesfatin-1	Nucb2	8.38139
Q61553	Fascin	Fscn1	8.23097
P57725	SAM domain-containing protein SAMSN-1	Samsn1	8.16629
Q64727	Vinculin	Vcl	8.09323
Q9D0R8	Protein LSM12 homolog	Lsm12	7.90029
P20664	DNA primase small subunit	Prim1	7.89861
Q99N89	39S ribosomal protein L43, mitochondrial	Mrpl43	7.89331
Q91WK5	Glycine cleavage system H protein, mitochondrial	Gcsh	7.84992
Q99JB6	Forkhead box protein P3;Forkhead box protein P3, C-terminally processed;Forkhead box protein P3 41 kDa form	Foxp3	7.8071
Q60677	Integrin alpha-E;Integrin alpha-E light chain;Integrin alpha-E heavy chain	Itgae	7.78578
Q9JJ11	Transforming acidic coiled-coil-containing protein 3	Tacc3	7.77758
Q3UA06	Pachytene checkpoint protein 2 homolog	Trip13	7.70565
Q8VCN5	Cystathionine gamma-lyase	Cth	7.69471
P28650	Adenylosuccinate synthetase isozyme 1	Adssl1	7.67734
Q8BT07	Centrosomal protein of 55 kDa	Cep55	7.56784
Q8BL66	Early endosome antigen 1	Eea1	7.54609
Q8BUV3	Gephyrin;Molybdopterin adenylyltransferase;Molybdopterin molybdenumtransferase	Gphn	7.52426
Q9JHK5	Pleckstrin	Plek	7.50364
P04184	Thymidine kinase, cytosolic	Tk1	7.49206
Q920A5	Retinoid-inducible serine carboxypeptidase	Scpep1	7.49093
Q8VDF2	E3 ubiquitin-protein ligase UHRF1	Uhrf1	7.48761
P52875	Transmembrane protein 165	Tmem165	7.47337
P12399	Protein CTLA-2-alpha	Ctla2a	7.46363
Q9D0N7	Chromatin assembly factor 1 subunit B	Chaf1b	7.37723
O70475	UDP-glucose 6-dehydrogenase	Ugdh	7.3506
Q9JL25	Regulator of G-protein signaling 1	Rgs1	7.33942
O35435	Dihydroorotate dehydrogenase (quinone), mitochondrial	Dhodh	7.3006
P05063	Fructose-bisphosphate aldolase C	Aldoc	7.29399
Q8BLN5	Lanosterol synthase	Lss	7.27274
Q8C156	Condensin complex subunit 2	Ncaph	7.20508
Q60848	Lymphocyte-specific helicase	Hells	7.08771
P56203	Cathepsin W	Ctsw	7.02423
Q921N7	Transmembrane protein 70, mitochondrial	Tmem70	6.961
P53811	Phosphatidylinositol transfer protein beta isoform	Pitpnb	6.93974
Q3UH60	Disco-interacting protein 2 homolog B	Dip2b	6.88878
O08792	Transcription factor COE2	Ebf2	6.87864
Q91VH2	Sorting nexin-9	Snx9	6.82317
P54310	Hormone-sensitive lipase	Lipe	6.77744
Q8VCX1	3-oxo-5-beta-steroid 4-dehydrogenase	Akr1d1	6.77719
P35601	Replication factor C subunit 1	Rfc1	6.75495
P07607	Thymidylate synthase	Tyms	6.73356
Q9EQG9	Collagen type IV alpha-3-binding protein	Col4a3bp	6.73239
Q6P9L6	Kinesin-like protein KIF15	Kif15	6.72363
Q07832	Serine/threonine-protein kinase PLK1	Plk1	6.70356
P55302	Alpha-2-macroglobulin receptor-associated protein	Lrpap1	6.68822
Q9D1G2	Phosphomevalonate kinase	Pmvk	6.66618
G5E829	Plasma membrane calcium-transporting ATPase 1	Atp2b1	6.64861
P51943	Cyclin-A2	Ccna2	6.64839
Q8K285	F-BAR domain only protein 1	Fcho1	6.61817
Q922J9	Fatty acyl-CoA reductase 1	Far1	6.61269
O35639	Annexin A3	Anxa3	6.60528
A6H6A9	Rab GTPase-activating protein 1-like	Rabgap1l	6.58388
Q9JLR9	HIG1 domain family member 1A, mitochondrial	Higd1a	6.58069
Q9QYG0	Protein NDRG2	Ndrg2	6.57891
Q9ERH4	Nucleolar and spindle-associated protein 1	Nusap1	6.57427
Q61739	Integrin alpha-6;Integrin alpha-6 heavy chain;Integrin alpha-6 light chain	Itga6	6.56668
P56873	Sjoegren syndrome/scleroderma autoantigen 1 homolog	Sssca1	6.5308
Q9Z179	SHC SH2 domain-binding protein 1	Shcbp1	6.4959
Q00547	Hyaluronan mediated motility receptor	Hmmr	6.45546
Q80UW2	F-box only protein 2	Fbxo2	6.43209
Q9CXF0	Kynureninase	Kynu	6.3782
O35239	Tyrosine-protein phosphatase non-receptor type 9	Ptpn9	6.28643
Q9WUR9	Adenylate kinase 4, mitochondrial	Ak4	6.279
Q8R1F1	Niban-like protein 1	Fam129b	6.21377
P60603	Reactive oxygen species modulator 1	Romo1	6.1854
Q9EPK6	Nucleotide exchange factor SIL1	Sil1	6.17127
Q61263	Sterol O-acyltransferase 1	Soat1	6.16884
P37217	Early activation antigen CD69	Cd69	6.14239
Q9CY94	DNA replication complex GINS protein PSF3	Gins3	6.11803
P57787	Monocarboxylate transporter 4	Slc16a3	6.10106
Q8C208	Zinc finger protein Eos	Ikzf4	6.10018
Q80VJ3	2-deoxynucleoside 5-phosphate N-hydrolase 1	Dnph1	6.09992
Q6P9N1	Hyccin	Fam126a	6.05767
Q99LZ3	DNA replication complex GINS protein SLD5;DNA replication complex GINS protein SLD5, N-terminally processed	Gins4	6.01366
Q9EQP2	EH domain-containing protein 4	Ehd4	5.97617
Q64253	Lymphocyte antigen 6E	Ly6e	5.97583
Q9JJ00	Phospholipid scramblase 1	Plscr1	5.93172
Q8BSP2	Condensin-2 complex subunit H2	Ncaph2	5.92512
P59328	WD repeat and HMG-box DNA-binding protein 1	Wdhd1	5.9207
Q61334	B-cell receptor-associated protein 29	Bcap29	5.8567
Q9WVM1	Rac GTPase-activating protein 1	Racgap1	5.81902
P52019	Squalene monooxygenase	Sqle	5.80801
Q09014	Neutrophil cytosol factor 1	Ncf1	5.7871
O70201	Baculoviral IAP repeat-containing protein 5	Birc5	5.7826
Q9JJV2	Profilin-2	Pfn2	5.77232
Q922S8	Kinesin-like protein KIF2C	Kif2c	5.7427
A8C756	Thyroid adenoma-associated protein homolog	Thada	5.73829
P24860	G2/mitotic-specific cyclin-B1	Ccnb1	5.7228
Q64261	Cyclin-dependent kinase 6	Cdk6	5.64923
P97300	Neuroplastin	Nptn	5.63828
Q9EP97	Sentrin-specific protease 3	Senp3	5.63273
Q810U5	Coiled-coil domain-containing protein 50	Ccdc50	5.62617
Q4FZC9	Nesprin-3	Syne3	5.62596
Q91XV3	Brain acid soluble protein 1	Basp1	5.59831
Q80TV8	CLIP-associating protein 1	Clasp1	5.58285
P40240	CD9 antigen	Cd9	5.57762
Q80WC7	Arf-GAP domain and FG repeat-containing protein 2	Agfg2	5.57399
Q9Z0V8	Mitochondrial import inner membrane translocase subunit Tim17-A	Timm17a	5.5724
O89051	Integral membrane protein 2B;BRI2, membrane form;BRI2 intracellular domain;BRI2C, soluble form;Bri23 peptide	Itm2b	5.56579
Q9CQA6	Coiled-coil-helix-coiled-coil-helix domain-containing protein 1	Chchd1	5.5598
Q9D1E8	1-acyl-sn-glycerol-3-phosphate acyltransferase epsilon	Agpat5	5.53738
P97360	Transcription factor ETV6	Etv6	5.4682
Q9WUU8	TNFAIP3-interacting protein 1	Tnip1	5.45188
P27808	Alpha-1,3-mannosyl-glycoprotein 2-beta-N-acetylglucosaminyltransferase	Mgat1	5.41933
Q5F285	Transmembrane protein 256	Tmem256	5.41429
Q91VX2	Ubiquitin-associated protein 2	Ubap2	5.39639
Q3UW53	Protein Niban	Fam129a	5.38762
O55234	Proteasome subunit beta type-5	Psmb5	5.37956
Q9CZW4	Long-chain-fatty-acid--CoA ligase 3	Acsl3	5.36977
Q64373	Bcl-2-like protein 1	Bcl2l1	5.35789
Q8R060	Protein zwilch homolog	Zwilch	5.3405
Q99J72	DNA dC->dU-editing enzyme APOBEC-3	Apobec3	5.32322
Q8R1Z9	RING finger protein 121	Rnf121	5.3217
Q3TJZ6	Protein FAM98A	Fam98a	5.28419
Q8K296	Myotubularin-related protein 3	Mtmr3	5.27586
Q9ESD6	CKLF-like MARVEL transmembrane domain-containing protein 7	Cmtm7	5.25944
Q925E7	Serine/threonine-protein phosphatase 2A 55 kDa regulatory subunit B delta isoform	Ppp2r2d	5.25575
Q8VCB1	Nucleoporin NDC1	Ndc1	5.24598
Q99LE1	RILP-like protein 2	Rilpl2	5.24116
Q9DBU0	Transmembrane 9 superfamily member 1	Tm9sf1	5.238
Q8BJ03	Cytochrome c oxidase assembly protein COX15 homolog	Cox15	5.22972
P51912	Neutral amino acid transporter B(0)	Slc1a5	5.22828
O09111	NADH dehydrogenase [ubiquinone] 1 beta subcomplex subunit 11, mitochondrial	Ndufb11	5.22382
Q8C3Y4	Kinetochore-associated protein 1	Kntc1	5.20258
P35762	CD81 antigen	Cd81	5.18031
Q8BX94	Oxysterol-binding protein-related protein 2	Osbpl2	5.10217
Q8K4R9	Disks large-associated protein 5	Dlgap5	5.10013
Q9DC23	DnaJ homolog subfamily C member 10	Dnajc10	5.07731
O70311	Glycylpeptide N-tetradecanoyltransferase 2	Nmt2	5.07567
Q8BHL5	Engulfment and cell motility protein 2	Elmo2	5.07409
Q6GQT9	Nodal modulator 1	Nomo1	5.0582
P13597	Intercellular adhesion molecule 1	Icam1	5.05058
P57016	Ladinin-1	Lad1	5.03991
Q9R099	Transducin beta-like protein 2	Tbl2	5.01563
Q9CZA6;Q9ERR1	Nuclear distribution protein nudE homolog 1;Nuclear distribution protein nudE-like 1	Nde1	5.01112
Q9D083	Kinetochore protein Spc24	Spc24	4.98391
O89001	Carboxypeptidase D	Cpd	4.9827
P37913	DNA ligase 1	Lig1	4.97346
Q811I0	ATP synthase mitochondrial F1 complex assembly factor 1	Atpaf1	4.95123
Q3TAS6	ER membrane protein complex subunit 10	Emc10	4.94717
Q9R1Q7	Proteolipid protein 2	Plp2	4.93645
P17439	Glucosylceramidase	Gba	4.92041
P50429	Arylsulfatase B	Arsb	4.89534
Q9EPK2	Protein XRP2	Rp2	4.88098
O89017	Legumain	Lgmn	4.87024
Q9CZX9	ER membrane protein complex subunit 4	Emc4	4.86287
Q9DC16	Endoplasmic reticulum-Golgi intermediate compartment protein 1	Ergic1	4.84811
P24288	Branched-chain-amino-acid aminotransferase, cytosolic	Bcat1	4.82134
P30285	Cyclin-dependent kinase 4	Cdk4	4.82071
Q9R1X4	Protein timeless homolog	Timeless	4.81667
Q8K2T1	NmrA-like family domain-containing protein 1	Nmral1	4.81527
Q61024	Asparagine synthetase [glutamine-hydrolyzing]	Asns	4.81134
Q91YK2	Ribosomal RNA processing protein 1 homolog B	Rrp1b	4.79805
Q8BN21	Serine/threonine-protein kinase VRK2	Vrk2	4.75648
A6H6E9	Tetratricopeptide repeat protein 23-like	Ttc23l	4.75241
Q9QZD8	Mitochondrial dicarboxylate carrier	Slc25a10	4.73676
Q5Y5T1	Probable palmitoyltransferase ZDHHC20	Zdhhc20	4.71577
E9Q414	Apolipoprotein B-100;Apolipoprotein B-48	Apob	4.70647
Q8K023	Aldo-keto reductase family 1 member C18	Akr1c18	4.69479
P59326	YTH domain-containing family protein 1	Ythdf1	4.67818
Q8BYY4	Tetratricopeptide repeat protein 39B	Ttc39b	4.67442
Q8BFQ3	Ovarian cancer G-protein coupled receptor 1	Gpr68	4.65879
Q9CQ45	Neudesin	Nenf	4.65334
Q8VEK0;Q8BHG3	Cell cycle control protein 50A;Cell cycle control protein 50B	Tmem30a	4.63245
Q8K297	Procollagen galactosyltransferase 1	Colgalt1	4.61626
Q80SW1	Putative adenosylhomocysteinase 2	Ahcyl1	4.60466
Q9D6K8	FUN14 domain-containing protein 2	Fundc2	4.60275
O88574	Histone deacetylase complex subunit SAP30	Sap30	4.5824
Q69ZR2	E3 ubiquitin-protein ligase HECTD1	Hectd1	4.56666
Q61098	Interleukin-18 receptor 1	Il18r1	4.56414
Q02242	Programmed cell death protein 1	Pdcd1	4.55548
Q05816	Fatty acid-binding protein, epidermal	Fabp5	4.54051
Q99JN2	Kelch-like protein 22	Klhl22	4.52708
Q8BPG6	Sulfatase-modifying factor 2	Sumf2	4.51242
P33611	DNA polymerase alpha subunit B	Pola2	4.51084
Q91XB0	Three-prime repair exonuclease 1	Trex1	4.49908
P52624	Uridine phosphorylase 1	Upp1	4.49067
P08207	Protein S100-A10	S100a10	4.47982
P04925	Major prion protein	Prnp	4.47819
Q91WB4	Pleckstrin homology domain-containing family F member 2	Plekhf2	4.47113
Q99K01	Pyridoxal-dependent decarboxylase domain-containing protein 1	Pdxdc1	4.44669
Q8CD92	Tetratricopeptide repeat protein 27	Ttc27	4.44605
Q9WVK0	Type-1 angiotensin II receptor-associated protein	Agtrap	4.42727
P02802	Metallothionein-1	Mt1	4.42235
Q8R1V4	Transmembrane emp24 domain-containing protein 4	Tmed4	4.41753
Q9CPV5	Polyamine-modulated factor 1	Pmf1	4.39867
Q9JKY5	Huntingtin-interacting protein 1-related protein	Hip1r	4.37987
Q03963	Interferon-induced, double-stranded RNA-activated protein kinase	Eif2ak2	4.35758
P53702	Cytochrome c-type heme lyase	Hccs	4.35208
Q91YP2	Neurolysin, mitochondrial	Nln	4.31825
Q9DAS9	Guanine nucleotide-binding protein G(I)/G(S)/G(O) subunit gamma-12	Gng12	4.30705
Q9QZ85	Interferon-inducible GTPase 1	Iigp1	4.29613
P28667	MARCKS-related protein	Marcksl1	4.26031
Q3UA16	Kinetochore protein Spc25	Spc25	4.24961
Q3UM29	Conserved oligomeric Golgi complex subunit 7	Cog7	4.24719
O70566	Protein diaphanous homolog 2	Diaph2	4.24343
Q6P9Q4	FH1/FH2 domain-containing protein 1	Fhod1	4.23497
Q80VA0	N-acetylgalactosaminyltransferase 7	Galnt7	4.23414
Q9CWG8	NADH dehydrogenase [ubiquinone] complex I, assembly factor 7	Ndufaf7	4.23068
Q61503	5-nucleotidase	Nt5e	4.22758
P24452	Macrophage-capping protein	Capg	4.22022
Q9Z2G6	Protein sel-1 homolog 1	Sel1l	4.20552
Q05186	Reticulocalbin-1	Rcn1	4.19375
P54227	Stathmin	Stmn1	4.18222
Q8CG48	Structural maintenance of chromosomes protein 2	Smc2	4.15762
Q91WC0	Histone-lysine N-methyltransferase setd3	Setd3	4.10177
Q9QUJ7	Long-chain-fatty-acid--CoA ligase 4	Acsl4	4.08406
A2AJI0	MAP7 domain-containing protein 1	Map7d1	4.07396
Q9D1H8	39S ribosomal protein L53, mitochondrial	Mrpl53	4.0462
Q9D125	28S ribosomal protein S25, mitochondrial	Mrps25	4.03145
Q2YDW2	Protein misato homolog 1	Msto1	4.02051
Q99N92	39S ribosomal protein L27, mitochondrial	Mrpl27	4.01147
Q8BYJ6	TBC1 domain family member 4	Tbc1d4	4.01146
O54782	Epididymis-specific alpha-mannosidase	Man2b2	4.00656
P00375	Dihydrofolate reductase	Dhfr	3.99018
P97477	Aurora kinase A	Aurka	3.97305
Q3TC93	HCLS1-binding protein 3	Hs1bp3	3.95826
P07742	Ribonucleoside-diphosphate reductase large subunit	Rrm1	3.95215
Q9Z2V5	Histone deacetylase 6	Hdac6	3.95104
Q8K268	ATP-binding cassette sub-family F member 3	Abcf3	3.9152
Q6P4S6	Serine/threonine-protein kinase SIK3	Sik3	3.90753
O70378	ER membrane protein complex subunit 8	Emc8	3.90514
Q9DB26	Phytanoyl-CoA dioxygenase domain-containing protein 1	Phyhd1	3.88385
Q91UZ5	Inositol monophosphatase 2	Impa2	3.84553
Q9D600	DNA replication complex GINS protein PSF2	Gins2	3.84427
Q8K368	Fanconi anemia group I protein homolog	Fanci	3.83548
Q8C2B3	Histone deacetylase 7	Hdac7	3.81853
Q922F4	Tubulin beta-6 chain	Tubb6	3.81211
Q80VP1	Epsin-1	Epn1	3.81085
Q9CZX0	Elongator complex protein 3	Elp3	3.79853
O88587	Catechol O-methyltransferase	Comt	3.79502
Q9JJY4	Probable ATP-dependent RNA helicase DDX20	Ddx20	3.7845
Q7TS74	Cytoskeleton-associated protein 2-like	Ckap2l	3.77709
Q9CQU5	ZW10 interactor	Zwint	3.7445
O70480	Vesicle-associated membrane protein 4	Vamp4	3.74183
P58044	Isopentenyl-diphosphate Delta-isomerase 1	Idi1	3.7363
Q9DCH6	AN1-type zinc finger protein 6	Zfand6	3.69591
Q9CWR2	Histone-lysine N-methyltransferase SMYD3	Smyd3	3.69211
Q99LL3	Carbohydrate sulfotransferase 12	Chst12	3.69201
Q9D8S9	BolA-like protein 1	Bola1	3.67531
Q922Q2	Serine/threonine-protein kinase RIO1	Riok1	3.61235
P18155	Bifunctional methylenetetrahydrofolate dehydrogenase/cyclohydrolase, mitochondrial;NAD-dependent methylenetetrahydrofolate dehydrogenase;Methenyltetrahydrofolate cyclohydrolase	Mthfd2	3.60761
Q9WTI7	Unconventional myosin-Ic	Myo1c	3.60171
P31266	Recombining binding protein suppressor of hairless	Rbpj	3.57633
Q91W53	Golgin subfamily A member 7	Golga7	3.55041
P22935	Cellular retinoic acid-binding protein 2	Crabp2	3.54206
Q62465	Synaptic vesicle membrane protein VAT-1 homolog	Vat1	3.53585
Q5SSW2	Proteasome activator complex subunit 4	Psme4	3.52231
Q9D1P0	39S ribosomal protein L13, mitochondrial	Mrpl13	3.49333
Q91V12	Cytosolic acyl coenzyme A thioester hydrolase	Acot7	3.48313
Q9JLJ5	Elongation of very long chain fatty acids protein 1	Elovl1	3.45357
Q61420	CMP-sialic acid transporter	Slc35a1	3.44572
Q8R349	Cell division cycle protein 16 homolog	Cdc16	3.42852
Q8BNV1	tRNA (uracil-5-)-methyltransferase homolog A	Trmt2a	3.41961
Q61151	Serine/threonine-protein phosphatase 2A 56 kDa regulatory subunit epsilon isoform	Ppp2r5e	3.39707
Q9D2V8	Major facilitator superfamily domain-containing protein 10	Mfsd10	3.39668
P19246	Neurofilament heavy polypeptide	Nefh	3.39645
Q61595	Kinectin	Ktn1	3.3952
O09131	Glutathione S-transferase omega-1	Gsto1	3.37914
Q8CI04	Conserved oligomeric Golgi complex subunit 3	Cog3	3.32039
Q8CIV8	Tubulin-specific chaperone E	Tbce	3.30919
P70248;E9Q634	Unconventional myosin-If;Unconventional myosin-Ie	Myo1f	3.29521
O70318	Band 4.1-like protein 2	Epb41l2	3.29377
Q6Q477	Calcium-transporting ATPase	Atp2b4	3.28316
P10922	Histone H1.0;Histone H1.0, N-terminally processed	H1f0	3.25219
Q4VBD2	Transmembrane anterior posterior transformation protein 1	Tapt1	3.23352
Q9CRA0	Ecto-ADP-ribosyltransferase 4	Art4	3.20992
Q6Y7W8	PERQ amino acid-rich with GYF domain-containing protein 2	Gigyf2	3.20856
Q9WVR4	Fragile X mental retardation syndrome-related protein 2	Fxr2	3.20492
P10852	4F2 cell-surface antigen heavy chain	Slc3a2	3.20085
P45878	Peptidyl-prolyl cis-trans isomerase FKBP2	Fkbp2	3.19841
P04441	H-2 class II histocompatibility antigen gamma chain	Cd74	3.1796
Q9D2R0	Acetoacetyl-CoA synthetase	Aacs	3.17694
Q9QYE6	Golgin subfamily A member 5	Golga5	3.16354
Q9CQV6;Q91VR7	Microtubule-associated proteins 1A/1B light chain 3B;Microtubule-associated proteins 1A/1B light chain 3A	Map1lc3b	3.16312
Q8VCM8	Nicalin	Ncln	3.15532
Q99N93	39S ribosomal protein L16, mitochondrial	Mrpl16	3.14901
P70677	Caspase-3;Caspase-3 subunit p17;Caspase-3 subunit p12	Casp3	3.14291
P97465	Docking protein 1	Dok1	3.11514
E9Q1P8	Interferon regulatory factor 2-binding protein 2	Irf2bp2	3.11142
Q9CWG9	Biogenesis of lysosome-related organelles complex 1 subunit 2	Bloc1s2	3.11072
Q9DCA2	28S ribosomal protein S11, mitochondrial	Mrps11	3.10588
P21550	Beta-enolase	Eno3	3.07688
Q6ZPJ3	E2/E3 hybrid ubiquitin-protein ligase UBE2O	Ube2o	3.07163
Q9Z1B5	Mitotic spindle assembly checkpoint protein MAD2A	Mad2l1	3.0696
Q80SU7	Interferon-induced very large GTPase 1	Gvin1	3.06793
Q9CRC8	Leucine-rich repeat-containing protein 40	Lrrc40	3.04052
Q91XA2	Golgi membrane protein 1	Golm1	3.03129
Q60876	Eukaryotic translation initiation factor 4E-binding protein 1	Eif4ebp1	3.02972
Q9DCC8	Mitochondrial import receptor subunit TOM20 homolog	Tomm20	3.01326
P17918	Proliferating cell nuclear antigen	Pcna	2.98978
Q6PAR5	GTPase-activating protein and VPS9 domain-containing protein 1	Gapvd1	2.96442
Q9WVK4	EH domain-containing protein 1	Ehd1	2.96292
P17809	Solute carrier family 2, facilitated glucose transporter member 1	Slc2a1	2.94523
Q9R1J0	Sterol-4-alpha-carboxylate 3-dehydrogenase, decarboxylating	Nsdhl	2.94113
Q9QYB1	Chloride intracellular channel protein 4	Clic4	2.91976
Q3TCH7	Cullin-4A	Cul4a	2.91047
Q8BX17	Gem-associated protein 5	Gemin5	2.9073
Q78YY6	DnaJ homolog subfamily C member 15	Dnajc15	2.90621
Q9QYF1	Retinol dehydrogenase 11	Rdh11	2.89965
Q8BGG7	Ubiquitin-associated and SH3 domain-containing protein B	Ubash3b	2.87762
Q6A028	Switch-associated protein 70	Swap70	2.87299
Q9ESP1	Stromal cell-derived factor 2-like protein 1	Sdf2l1	2.86869
Q8VCX5	Calcium uptake protein 1, mitochondrial	Micu1	2.84605
Q9D1E6	Tubulin-folding cofactor B	Tbcb	2.83325
O35465	Peptidyl-prolyl cis-trans isomerase FKBP8	Fkbp8	2.81441
Q3V300	Kinesin-like protein KIF22	Kif22	2.81124
Q921C5	Protein bicaudal D homolog 2	Bicd2	2.80282
Q91YY4	ATP synthase mitochondrial F1 complex assembly factor 2	Atpaf2	2.79128
Q8VCH8	UBX domain-containing protein 4	Ubxn4	2.79054
Q3UJU9	Regulator of microtubule dynamics protein 3	Rmdn3	2.78193
P05533	Lymphocyte antigen 6A-2/6E-1	Ly6a	2.77174
P63213	Guanine nucleotide-binding protein G(I)/G(S)/G(O) subunit gamma-2	Gng2	2.76358
Q99ME2	WD repeat-containing protein 6	Wdr6	2.75038
Q9D0J4	ADP-ribosylation factor-like protein 2	Arl2	2.73549
O35459	Delta(3,5)-Delta(2,4)-dienoyl-CoA isomerase, mitochondrial	Ech1	2.73201
Q99L13	3-hydroxyisobutyrate dehydrogenase, mitochondrial	Hibadh	2.71497
Q921L5	Conserved oligomeric Golgi complex subunit 2	Cog2	2.7146
P15379	CD44 antigen	Cd44	2.68622
Q91VC9	Growth hormone-inducible transmembrane protein	Ghitm	2.68105
Q5SWU9	Acetyl-CoA carboxylase 1;Biotin carboxylase	Acaca	2.66588
Q8K305	Kinetochore-associated protein NSL1 homolog	Nsl1	2.64855
Q99LJ1	Tissue alpha-L-fucosidase	Fuca1	2.64528
Q9JJK2	LanC-like protein 2	Lancl2	2.6384
O35598	Disintegrin and metalloproteinase domain-containing protein 10	Adam10	2.59681
Q8BZQ7	Anaphase-promoting complex subunit 2	Anapc2	2.55651
Q3UBZ5	MIF4G domain-containing protein	Mif4gd	2.55298
Q8R323	Replication factor C subunit 3	Rfc3	2.5436
P27661	Histone H2AX	H2afx	2.53977
O09159	Lysosomal alpha-mannosidase	Man2b1	2.53395
Q3V1L4	Cytosolic purine 5-nucleotidase	Nt5c2	2.50196
Q8R180	ERO1-like protein alpha	Ero1l	2.49848
O35071;P33173;Q60575	Kinesin-like protein KIF1C;Kinesin-like protein KIF1A;Kinesin-like protein KIF1B	Kif1c	2.4855
P29758	Ornithine aminotransferase, mitochondrial	Oat	2.48163
Q9D3G5	Syntaxin-11	Stx11	2.47429
P07356	Annexin A2	Anxa2	2.47083
Q9ERN0	Secretory carrier-associated membrane protein 2	Scamp2	2.4611
P23249	Putative helicase MOV-10	Mov10	2.44968
O88396	GrpE protein homolog 2, mitochondrial	Grpel2	2.44159
P47802	Metaxin-1	Mtx1	2.43998
Q8CG47	Structural maintenance of chromosomes protein 4	Smc4	2.43933
O55101	Synaptogyrin-2	Syngr2	2.43659
Q04447	Creatine kinase B-type	Ckb	2.40436
P48722	Heat shock 70 kDa protein 4L	Hspa4l	2.36812
Q9Z207	Protein diaphanous homolog 3	Diaph3	2.35618
O35604	Niemann-Pick C1 protein	Npc1	2.35276
Q8BIW9	Chromosome transmission fidelity protein 18 homolog	Chtf18	2.35073
Q920E5	Farnesyl pyrophosphate synthase	Fdps	2.34587
Q9ER73	Elongator complex protein 4	Elp4	2.33939
P17751	Triosephosphate isomerase	Tpi1	2.32251
P97930	Thymidylate kinase	Dtymk	2.30099
Q8R502	Volume-regulated anion channel subunit LRRC8C	Lrrc8c	2.29994
Q8K0D5	Elongation factor G, mitochondrial	Gfm1	2.29539
P16045	Galectin-1	Lgals1	2.29275
P25206	DNA replication licensing factor MCM3	Mcm3	2.28883
P50431	Serine hydroxymethyltransferase, cytosolic	Shmt1	2.28447
Q6P4S8	Integrator complex subunit 1	Ints1	2.28286
P97311	DNA replication licensing factor MCM6	Mcm6	2.27577
P55096	ATP-binding cassette sub-family D member 3	Abcd3	2.26506
Q8JZV7	Putative N-acetylglucosamine-6-phosphate deacetylase	Amdhd2	2.24419
Q9WUK4	Replication factor C subunit 2	Rfc2	2.23607
Q91WD0	Protein GPR108	Gpr108	2.22633
Q8BY71	Histone acetyltransferase type B catalytic subunit	Hat1	2.22201
Q7TMM9	Tubulin beta-2A chain	Tubb2a	2.20763
Q60870	Receptor expression-enhancing protein 5	Reep5	2.20088
Q91VU0	Protein FAM3C	Fam3c	2.19405
Q8BH24	Transmembrane 9 superfamily member 4	Tm9sf4	2.1854
Q9ES97	Reticulon-3	Rtn3	2.18437
Q8BXQ2	GPI transamidase component PIG-T	Pigt	2.1703
Q8JZK9	Hydroxymethylglutaryl-CoA synthase, cytoplasmic	Hmgcs1	2.16684
Q9WTQ8	Mitochondrial import inner membrane translocase subunit Tim23	Timm23	2.1645
Q571I9	Aldehyde dehydrogenase family 16 member A1	Aldh16a1	2.16141
Q8CJ53	Cdc42-interacting protein 4	Trip10	2.12677
Q8C7X2	ER membrane protein complex subunit 1	Emc1	2.12465
Q6P5F7	Protein tweety homolog 3	Ttyh3	2.11277
P97310	DNA replication licensing factor MCM2	Mcm2	2.10429
P53986	Monocarboxylate transporter 1	Slc16a1	2.09784
Q91VH6	Protein MEMO1	Memo1	2.09715
Q9JHS4	ATP-dependent Clp protease ATP-binding subunit clpX-like, mitochondrial	Clpx	2.0816
Q6A0A2	La-related protein 4B	Larp4b	2.08053
Q3UCV8	Ubiquitin thioesterase otulin	Otulin	2.07395
P49717	DNA replication licensing factor MCM4	Mcm4	2.06232
P11440	Cyclin-dependent kinase 1	Cdk1	2.05617
P51863	V-type proton ATPase subunit d 1	Atp6v0d1	2.04787
Q7TMB8	Cytoplasmic FMR1-interacting protein 1	Cyfip1	2.04369
Q91WG8	Bifunctional UDP-N-acetylglucosamine 2-epimerase/N-acetylmannosamine kinase;UDP-N-acetylglucosamine 2-epimerase (hydrolyzing);N-acetylmannosamine kinase	Gne	2.04053
Q61753	D-3-phosphoglycerate dehydrogenase	Phgdh	2.04035
Q99J62	Replication factor C subunit 4	Rfc4	2.00834
Q9ER72	Cysteine--tRNA ligase, cytoplasmic	Cars	2.00348
Q99KQ4	Nicotinamide phosphoribosyltransferase	Nampt	1.99846
P19096	Fatty acid synthase;[Acyl-carrier-protein] S-acetyltransferase;[Acyl-carrier-protein] S-malonyltransferase;3-oxoacyl-[acyl-carrier-protein] synthase;3-oxoacyl-[acyl-carrier-protein] reductase;3-hydroxyacyl-[acyl-carrier-protein] dehydratase;Enoyl-[acyl-carrier-protein] reductase;Oleoyl-[acyl-carrier-protein] hydrolase	Fasn	1.99695
Q9Z1W9	STE20/SPS1-related proline-alanine-rich protein kinase	Stk39	1.99251
P47856	Glutamine--fructose-6-phosphate aminotransferase [isomerizing] 1	Gfpt1	1.99091
O54974	Galectin-7	Lgals7	1.98588
P99024	Tubulin beta-5 chain	Tubb5	1.97467
P97789	5-3 exoribonuclease 1	Xrn1	1.95917
Q3THG9	Alanyl-tRNA editing protein Aarsd1	Aarsd1	1.93693
P97377	Cyclin-dependent kinase 2	Cdk2	1.9362
Q9D0F3	Protein ERGIC-53	Lman1	1.93492
Q9CR89	Endoplasmic reticulum-Golgi intermediate compartment protein 2	Ergic2	1.91049
P24547	Inosine-5-monophosphate dehydrogenase 2	Impdh2	1.90935
Q99K85	Phosphoserine aminotransferase	Psat1	1.90689
Q61881	DNA replication licensing factor MCM7	Mcm7	1.89878
Q8BGQ7	Alanine--tRNA ligase, cytoplasmic	Aars	1.87078
Q9WUA3	ATP-dependent 6-phosphofructokinase, platelet type	Pfkp	1.86227
Q9D0F6	Replication factor C subunit 5	Rfc5	1.85973
Q9Z110	Delta-1-pyrroline-5-carboxylate synthase;Glutamate 5-kinase;Gamma-glutamyl phosphate reductase	Aldh18a1	1.85424
Q9DBJ1	Phosphoglycerate mutase 1	Pgam1	1.8515
Q9D964	Glycine amidinotransferase, mitochondrial	Gatm	1.84595
Q9CRD2	ER membrane protein complex subunit 2	Emc2	1.84017
Q8K0C9	GDP-mannose 4,6 dehydratase	Gmds	1.8314
Q9JJU8	SH3 domain-binding glutamic acid-rich-like protein	Sh3bgrl	1.82742
P10605	Cathepsin B;Cathepsin B light chain;Cathepsin B heavy chain	Ctsb	1.82263
Q58A65	C-Jun-amino-terminal kinase-interacting protein 4	Spag9	1.81874
Q9DBL1	Short/branched chain specific acyl-CoA dehydrogenase, mitochondrial	Acadsb	1.81129
Q9D1A2	Cytosolic non-specific dipeptidase	Cndp2	1.80745
P05213	Tubulin alpha-1B chain	Tuba1b	1.79324
Q9R0P5	Destrin	Dstn	1.78816
Q8CAY6	Acetyl-CoA acetyltransferase, cytosolic	Acat2	1.78614
Q9WTK5	Nuclear factor NF-kappa-B p100 subunit;Nuclear factor NF-kappa-B p52 subunit	Nfkb2	1.77837
Q9D880	Mitochondrial import inner membrane translocase subunit TIM50	Timm50	1.77388
P40237	CD82 antigen	Cd82	1.75866
P42859	Huntingtin	Htt	1.75549
Q91Z67	SLIT-ROBO Rho GTPase-activating protein 2	Srgap2	1.73882
Q8BKC5	Importin-5	Ipo5	1.73691
P49718	DNA replication licensing factor MCM5	Mcm5	1.73227
Q9CZD3	Glycine--tRNA ligase	Gars	1.73045
O54692	Centromere/kinetochore protein zw10 homolog	Zw10	1.71981
Q9WVF7	DNA polymerase epsilon catalytic subunit A	Pole	1.71692
Q9JIK9	28S ribosomal protein S34, mitochondrial	Mrps34	1.71604
Q9R0N0	Galactokinase	Galk1	1.7135
O09044	Synaptosomal-associated protein 23	Snap23	1.71249
P20444	Protein kinase C alpha type	Prkca	1.70994
O70370	Cathepsin S	Ctss	1.69809
Q61205	Platelet-activating factor acetylhydrolase IB subunit gamma	Pafah1b3	1.69608
P13439	Uridine 5-monophosphate synthase;Orotate phosphoribosyltransferase;Orotidine 5-phosphate decarboxylase	Umps	1.68936
P35922	Fragile X mental retardation protein 1 homolog	Fmr1	1.67654
Q9D4H8	Cullin-2	Cul2	1.66756
P09055	Integrin beta-1	Itgb1	1.64872
Q9D6T0	Nitric oxide synthase-interacting protein	Nosip	1.6438
Q7TNG5	Echinoderm microtubule-associated protein-like 2	Eml2	1.63971
Q9D6U8	Protein FAM162A	Fam162a	1.63511
P52431	DNA polymerase delta catalytic subunit	Pold1	1.63321
Q5SW19	Clustered mitochondria protein homolog	Cluh	1.62825
Q9DBY8	Nuclear valosin-containing protein-like	Nvl	1.62068
Q62186	Translocon-associated protein subunit delta	Ssr4	1.61779
Q6P1B1	Xaa-Pro aminopeptidase 1	Xpnpep1	1.61369
Q8N7N5	DDB1- and CUL4-associated factor 8	Dcaf8	1.61153
P68369;P05214	Tubulin alpha-1A chain;Tubulin alpha-3 chain	Tuba1a	1.60975
Q99N69	Leupaxin	Lpxn	1.60443
P68372;Q9D6F9	Tubulin beta-4B chain;Tubulin beta-4A chain	Tubb4b	1.5873
P09411	Phosphoglycerate kinase 1	Pgk1	1.581
Q922Q8	Leucine-rich repeat-containing protein 59	Lrrc59	1.58053
P70202	Latexin	Lxn	1.57866
P10518	Delta-aminolevulinic acid dehydratase	Alad	1.57516
Q9ERZ0	Hemogen	Hemgn	1.56642
Q9DCL9	Multifunctional protein ADE2;Phosphoribosylaminoimidazole-succinocarboxamide synthase;Phosphoribosylaminoimidazole carboxylase	Paics	1.55388
Q9WUU7	Cathepsin Z	Ctsz	1.55268
Q99KI3	ER membrane protein complex subunit 3	Emc3	1.54792
Q8BH04	Phosphoenolpyruvate carboxykinase [GTP], mitochondrial	Pck2	1.5466
O55143	Sarcoplasmic/endoplasmic reticulum calcium ATPase 2	Atp2a2	1.54476
O88447	Kinesin light chain 1	Klc1	1.53745
P56394	Cytochrome c oxidase copper chaperone	Cox17	1.53685
Q8BU30	Isoleucine--tRNA ligase, cytoplasmic	Iars	1.53125
Q7TN29	Stromal membrane-associated protein 2	Smap2	1.52567
Q9D1L0	Coiled-coil-helix-coiled-coil-helix domain-containing protein 2	Chchd2	1.51553
P17047	Lysosome-associated membrane glycoprotein 2	Lamp2	1.50009
Q9R060	Cytosolic Fe-S cluster assembly factor NUBP1	Nubp1	1.48746
Q9JKW0	ADP-ribosylation factor-like protein 6-interacting protein 1	Arl6ip1	1.48202
Q9JKX6	ADP-sugar pyrophosphatase	Nudt5	1.47282
Q9EQW7	Kinesin-like protein KIF13A	Kif13a	1.46755
B2RQC6	CAD protein;Glutamine-dependent carbamoyl-phosphate synthase;Aspartate carbamoyltransferase;Dihydroorotase	Cad	1.46661
Q9CR41	Huntingtin-interacting protein K	Hypk	1.46331
Q91YP3	Deoxyribose-phosphate aldolase	Dera	1.44594
P08920	T-cell surface antigen CD2	Cd2	1.43795
P47738	Aldehyde dehydrogenase, mitochondrial	Aldh2	1.43614
P14094	Sodium/potassium-transporting ATPase subunit beta-1	Atp1b1	1.42889
Q8VDJ3	Vigilin	Hdlbp	1.42783
P33610	DNA primase large subunit	Prim2	1.42501
Q9Z0N2	Eukaryotic translation initiation factor 2 subunit 3, Y-linked	Eif2s3y	1.41099
Q07113	Cation-independent mannose-6-phosphate receptor	Igf2r	1.40755
P70290	55 kDa erythrocyte membrane protein	Mpp1	1.40309
Q9CZ04	COP9 signalosome complex subunit 7a	Cops7a	1.40184
Q8VDP3	Protein-methionine sulfoxide oxidase MICAL1	Mical1	1.4007
Q9WVE8	Protein kinase C and casein kinase substrate in neurons protein 2	Pacsin2	1.40015
Q8CFE4	SCY1-like protein 2	Scyl2	1.39567
P63073	Eukaryotic translation initiation factor 4E	Eif4e	1.39519
P61028	Ras-related protein Rab-8B	Rab8b	1.39494
P35821	Tyrosine-protein phosphatase non-receptor type 1	Ptpn1	1.39232
P54103	DnaJ homolog subfamily C member 2;DnaJ homolog subfamily C member 2, N-terminally processed	Dnajc2	1.38169
Q80X50	Ubiquitin-associated protein 2-like	Ubap2l	1.372
P61082	NEDD8-conjugating enzyme Ubc12	Ube2m	1.36655
Q6ZWY3	40S ribosomal protein S27-like	Rps27l	1.36375
P20029	78 kDa glucose-regulated protein	Hspa5	1.36296
Q922R8	Protein disulfide-isomerase A6	Pdia6	1.3494
Q6PGC1	ATP-dependent RNA helicase Dhx29	Dhx29	1.34804
Q91YH5	Atlastin-3	Atl3	1.34538
Q6ZQ58	La-related protein 1	Larp1	1.34512
Q8CGK3	Lon protease homolog, mitochondrial	Lonp1	1.34308
Q9Z1R2	Large proline-rich protein BAG6	Bag6	1.33932
P50580	Proliferation-associated protein 2G4	Pa2g4	1.33299
Q9CY27	Very-long-chain enoyl-CoA reductase	Tecr	1.33197
Q9DBT5	AMP deaminase 2	Ampd2	1.33181
Q8BP48	Methionine aminopeptidase 1	Metap1	1.32782
Q9CPT4	Myeloid-derived growth factor	Mydgf	1.32307
Q922Q4	Pyrroline-5-carboxylate reductase 2	Pycr2	1.32148
Q99LP6	GrpE protein homolog 1, mitochondrial	Grpel1	1.31955
Q9CZH3	Proteasome assembly chaperone 3	Psmg3	1.31921
Q9Z255	Ubiquitin-conjugating enzyme E2 A	Ube2a	1.31519
P35123	Ubiquitin carboxyl-terminal hydrolase 4	Usp4	1.31304
P43274	Histone H1.4	Hist1h1e	1.30993
Q9CQ48	NudC domain-containing protein 2	Nudcd2	1.30278
A2AGT5	Cytoskeleton-associated protein 5	Ckap5	1.30164
Q9D023	Mitochondrial pyruvate carrier 2	Mpc2	1.30138
Q99LS3	Phosphoserine phosphatase	Psph	1.30091
O35685	Nuclear migration protein nudC	Nudc	1.29396
B2RR83	Probable ATP-dependent RNA helicase YTHDC2	Ythdc2	1.29325
Q8BMJ2	Leucine--tRNA ligase, cytoplasmic	Lars	1.2932
Q9R059	Four and a half LIM domains protein 3	Fhl3	1.2932
P42230	Signal transducer and activator of transcription 5A	Stat5a	1.2929
Q91ZJ5	UTP--glucose-1-phosphate uridylyltransferase	Ugp2	1.28712
O35654	DNA polymerase delta subunit 2	Pold2	1.28191
Q9JIH2	Nuclear pore complex protein Nup50	Nup50	1.27713
Q8C4B4	Protein unc-119 homolog B	Unc119b	1.27688
Q9QWT9	Kinesin-like protein KIFC1	Kifc1	1.26599
Q60875	Rho guanine nucleotide exchange factor 2	Arhgef2	1.25539
Q60648	Ganglioside GM2 activator	Gm2a	1.24965
Q9EPL8	Importin-7	Ipo7	1.2476
P62960	Nuclease-sensitive element-binding protein 1	Ybx1	1.24718
Q8BIG7	Catechol O-methyltransferase domain-containing protein 1	Comtd1	1.23941
P05064	Fructose-bisphosphate aldolase A	Aldoa	1.2389
Q8JZU2	Tricarboxylate transport protein, mitochondrial	Slc25a1	1.22284
Q8BJW6	Eukaryotic translation initiation factor 2A;Eukaryotic translation initiation factor 2A, N-terminally processed	Eif2a	1.22157
Q8CGY8	UDP-N-acetylglucosamine--peptide N-acetylglucosaminyltransferase 110 kDa subunit	Ogt	1.21473
Q99JB2	Stomatin-like protein 2, mitochondrial	Stoml2	1.2144
Q9EQQ9	Protein O-GlcNAcase	Mgea5	1.21195
Q99P72	Reticulon-4	Rtn4	1.20772
P40336	Vacuolar protein sorting-associated protein 26A	Vps26a	1.20091
Q68FL6	Methionine--tRNA ligase, cytoplasmic	Mars	1.19855
Q78XF5	Oligosaccharyltransferase complex subunit OSTC	Ostc	1.19237
Q9CXI5	Mesencephalic astrocyte-derived neurotrophic factor	Manf	1.19157
Q8R3C0	Mini-chromosome maintenance complex-binding protein	Mcmbp	1.18646
Q8BPA8	Protein DPCD	Dpcd	1.18455
Q8WTY4	Anamorsin	Ciapin1	1.1786
Q9QXT0	Protein canopy homolog 2	Cnpy2	1.16732
Q01320	DNA topoisomerase 2-alpha	Top2a	1.16571
P39749	Flap endonuclease 1	Fen1	1.16245
Q9WUL7	ADP-ribosylation factor-like protein 3	Arl3	1.15988
P06151	L-lactate dehydrogenase A chain	Ldha	1.15746
Q6P1Y8	Type II inositol 3,4-bisphosphate 4-phosphatase	Inpp4b	1.15481
P35980	60S ribosomal protein L18	Rpl18	1.14753
Q8BGZ4	Cell division cycle protein 23 homolog	Cdc23	1.14535
Q9WUP7	Ubiquitin carboxyl-terminal hydrolase isozyme L5	Uchl5	1.14437
Q61655	ATP-dependent RNA helicase DDX19A	Ddx19a	1.14107
Q9CZM2	60S ribosomal protein L15	Rpl15	1.14009
P55937	Golgin subfamily A member 3	Golga3	1.13994
Q8R2Y8	Peptidyl-tRNA hydrolase 2, mitochondrial	Ptrh2	1.13778
Q8K352	SAM and SH3 domain-containing protein 3	Sash3	1.13697
P63242	Eukaryotic translation initiation factor 5A-1	Eif5a	1.132
Q8BRT1	CLIP-associating protein 2	Clasp2	1.12816
Q8JZR0	Long-chain-fatty-acid--CoA ligase 5	Acsl5	1.1275
Q60952	Centrosome-associated protein CEP250	Cep250	1.12616
Q91WQ3	Tyrosine--tRNA ligase, cytoplasmic;Tyrosine--tRNA ligase, cytoplasmic, N-terminally processed	Yars	1.12355
P20152	Vimentin	Vim	1.12096
Q99JF5	Diphosphomevalonate decarboxylase	Mvd	1.11998
Q9CR86	Calcium-regulated heat stable protein 1	Carhsp1	1.11853
Q9DBH5	Vesicular integral-membrane protein VIP36	Lman2	1.11438
Q08288	Cell growth-regulating nucleolar protein	Lyar	1.11405
Q80WJ7	Protein LYRIC	Mtdh	1.10903
P25799	Nuclear factor NF-kappa-B p105 subunit;Nuclear factor NF-kappa-B p50 subunit	Nfkb1	1.10593
P27546	Microtubule-associated protein 4	Map4	1.10325
Q91WG2	Rab GTPase-binding effector protein 2	Rabep2	1.09799
O35344	Importin subunit alpha-4	Kpna3	1.09254
Q99N87	28S ribosomal protein S5, mitochondrial	Mrps5	1.08963
Q9QZ23	NFU1 iron-sulfur cluster scaffold homolog, mitochondrial	Nfu1	1.085
Q9CZR8	Elongation factor Ts, mitochondrial	Tsfm	1.08372
Q8K2F8	Protein LSM14 homolog A	Lsm14a	1.08296
Q9Z1Q9	Valine--tRNA ligase	Vars	1.08044
O35114	Lysosome membrane protein 2	Scarb2	1.0799
Q8VE10	N-alpha-acetyltransferase 40	Naa40	1.07986
Q14C51	Pentatricopeptide repeat domain-containing protein 3, mitochondrial	Ptcd3	1.07716
P38647	Stress-70 protein, mitochondrial	Hspa9	1.07467
Q60766	Immunity-related GTPase family M protein 1	Irgm1	1.07368
P24369	Peptidyl-prolyl cis-trans isomerase B	Ppib	1.07203
Q6NZJ6	Eukaryotic translation initiation factor 4 gamma 1	Eif4g1	1.0641
Q8CDN6	Thioredoxin-like protein 1	Txnl1	1.06311
Q61543	Golgi apparatus protein 1	Glg1	1.0586
Q8VCF0	Mitochondrial antiviral-signaling protein	Mavs	1.05828
Q922K7	Probable 28S rRNA (cytosine-C(5))-methyltransferase	Nop2	1.05701
Q6PGB6	N-alpha-acetyltransferase 50	Naa50	1.0547
Q9D0C4	tRNA (guanine(37)-N1)-methyltransferase	Trmt5	1.05425
Q6PAM1	Alpha-taxilin	Txlna	1.05229
O89086	RNA-binding protein 3	Rbm3	1.04988
P31041	T-cell-specific surface glycoprotein CD28	Cd28	1.04949
Q8C436	Protein-lysine methyltransferase METTL21D	Vcpkmt	1.04569
Q505B7	Protein archease	Zbtb8os	1.0368
Q9JHR7	Insulin-degrading enzyme	Ide	1.03412
O70194	Eukaryotic translation initiation factor 3 subunit D	Eif3d	1.03322
Q64514	Tripeptidyl-peptidase 2	Tpp2	1.03126
P36552	Oxygen-dependent coproporphyrinogen-III oxidase, mitochondrial	Cpox	1.02909
Q64324	Syntaxin-binding protein 2	Stxbp2	1.02776
Q61749	Translation initiation factor eIF-2B subunit delta	Eif2b4	1.02723
Q9CQJ2	PIH1 domain-containing protein 1	Pih1d1	1.02719
P61290	Proteasome activator complex subunit 3	Psme3	1.022
P61087	Ubiquitin-conjugating enzyme E2 K	Ube2k	1.01997
Q8JZN7	Mitochondrial Rho GTPase 2	Rhot2	1.01888
P61514	60S ribosomal protein L37a	Rpl37a	1.01659
P15307	Proto-oncogene c-Rel	Rel	1.01659
Q99M31	Heat shock 70 kDa protein 14	Hspa14	1.01565
Q99PL5	Ribosome-binding protein 1	Rrbp1	1.01187
P26011	Integrin beta-7	Itgb7	1.0092
Q60692	Proteasome subunit beta type-6	Psmb6	1.00612
P34884	Macrophage migration inhibitory factor	Mif	1.00509
P47857	ATP-dependent 6-phosphofructokinase, muscle type	Pfkm	1.00451
Q9CYL5	Golgi-associated plant pathogenesis-related protein 1	Glipr2	0.996256
Q5U458	DnaJ homolog subfamily C member 11	Dnajc11	0.992576
Q9QZL0	Receptor-interacting serine/threonine-protein kinase 3	Ripk3	0.990768
Q7TNP2	Serine/threonine-protein phosphatase 2A 65 kDa regulatory subunit A beta isoform	Ppp2r1b	0.98887
Q9D8S4	Oligoribonuclease, mitochondrial	Rexo2	0.986296
Q9D0G0	28S ribosomal protein S30, mitochondrial	Mrps30	0.981393
P52480	Pyruvate kinase PKM	Pkm	0.981202
Q68FL4	Putative adenosylhomocysteinase 3	Ahcyl2	0.980337
Q99PU8	Putative ATP-dependent RNA helicase DHX30	Dhx30	0.979461
P63038	60 kDa heat shock protein, mitochondrial	Hspd1	0.978159
Q99KV1	DnaJ homolog subfamily B member 11	Dnajb11	0.977279
Q9QUR6	Prolyl endopeptidase	Prep	0.969727
Q8VDQ8	NAD-dependent protein deacetylase sirtuin-2	Sirt2	0.969332
P12382	ATP-dependent 6-phosphofructokinase, liver type	Pfkl	0.965097
P32921	Tryptophan--tRNA ligase, cytoplasmic;T1-TrpRS;T2-TrpRS	Wars	0.965063
Q9DBG6	Dolichyl-diphosphooligosaccharide--protein glycosyltransferase subunit 2	Rpn2	0.96355
Q3UMW7	MAP kinase-activated protein kinase 3	Mapkapk3	0.953933
P08113	Endoplasmin	Hsp90b1	0.951189
P57716	Nicastrin	Ncstn	0.949301
Q99NH0	Ankyrin repeat domain-containing protein 17	Ankrd17	0.947145
Q9WTR1	Transient receptor potential cation channel subfamily V member 2	Trpv2	0.941826
P58242	Acid sphingomyelinase-like phosphodiesterase 3b	Smpdl3b	0.941389
Q99LE6	ATP-binding cassette sub-family F member 2	Abcf2	0.941302
P50518	V-type proton ATPase subunit E 1	Atp6v1e1	0.940791
Q9QY36;Q3UX61	N-alpha-acetyltransferase 10;N-alpha-acetyltransferase 11	Naa10	0.938766
Q9DC61	Mitochondrial-processing peptidase subunit alpha	Pmpca	0.938685
Q6ZWX6	Eukaryotic translation initiation factor 2 subunit 1	Eif2s1	0.938628
P70195	Proteasome subunit beta type-7	Psmb7	0.938048
O55142	60S ribosomal protein L35a	Rpl35a	0.937037
P27046	Alpha-mannosidase 2	Man2a1	0.93621
Q91YE6	Importin-9	Ipo9	0.932899
Q8BI84	Melanoma inhibitory activity protein 3	Mia3	0.932139
P97855	Ras GTPase-activating protein-binding protein 1	G3bp1	0.931995
Q8K2Q7	BRO1 domain-containing protein BROX	Brox	0.931451
Q8BP47	Asparagine--tRNA ligase, cytoplasmic	Nars	0.931225
Q78PY7	Staphylococcal nuclease domain-containing protein 1	Snd1	0.93055
Q9D1D4	Transmembrane emp24 domain-containing protein 10	Tmed10	0.927942
P35564	Calnexin	Canx	0.919605
P13864	DNA (cytosine-5)-methyltransferase 1	Dnmt1	0.919136
Q8CGC7	Bifunctional glutamate/proline--tRNA ligase;Glutamate--tRNA ligase;Proline--tRNA ligase	Eprs	0.918961
Q80UM3	N-alpha-acetyltransferase 15, NatA auxiliary subunit	Naa15	0.917799
P31230	Aminoacyl tRNA synthase complex-interacting multifunctional protein 1;Endothelial monocyte-activating polypeptide 2	Aimp1	0.917255
O08585	Clathrin light chain A	Clta	0.916913
Q3TZX8	Polynucleotide 5-hydroxyl-kinase NOL9	Nol9	0.916683
Q8BT60	Copine-3	Cpne3	0.91624
Q60932	Voltage-dependent anion-selective channel protein 1	Vdac1	0.912038
Q9ESJ0	Exportin-4	Xpo4	0.910089
P61358	60S ribosomal protein L27	Rpl27	0.905322
Q62426	Cystatin-B	Cstb	0.903064
Q61211	Eukaryotic translation initiation factor 2D	Eif2d	0.899941
P46664	Adenylosuccinate synthetase isozyme 2	Adss	0.895786
P62334	26S protease regulatory subunit 10B	Psmc6	0.89498
O08582	GTP-binding protein 1	Gtpbp1	0.893557
P42225	Signal transducer and activator of transcription 1	Stat1	0.891513
P62880	Guanine nucleotide-binding protein G(I)/G(S)/G(T) subunit beta-2	Gnb2	0.890107
Q9DB15	39S ribosomal protein L12, mitochondrial	Mrpl12	0.888728
P28656	Nucleosome assembly protein 1-like 1	Nap1l1	0.888038
P62754	40S ribosomal protein S6	Rps6	0.887373
Q6IRU2	Tropomyosin alpha-4 chain	Tpm4	0.88512
P48962	ADP/ATP translocase 1	Slc25a4	0.88364
P54729	NEDD8 ultimate buster 1	Nub1	0.877162
Q62167;P16381	ATP-dependent RNA helicase DDX3X;Putative ATP-dependent RNA helicase Pl10	Ddx3x	0.876452
Q9D819	Inorganic pyrophosphatase	Ppa1	0.871394
P42227	Signal transducer and activator of transcription 3	Stat3	0.86925
Q9CWY8	Ribonuclease H2 subunit A	Rnaseh2a	0.868797
P19253	60S ribosomal protein L13a	Rpl13a	0.864623
Q9Z2D8	Methyl-CpG-binding domain protein 3	Mbd3	0.863747
P57759	Endoplasmic reticulum resident protein 29	Erp29	0.862558
P63094;Q6R0H7	Guanine nucleotide-binding protein G(s) subunit alpha isoforms short;Guanine nucleotide-binding protein G(s) subunit alpha isoforms XLas	Gnas	0.859715
P62717	60S ribosomal protein L18a	Rpl18a	0.859383
P62751	60S ribosomal protein L23a	Rpl23a	0.856302
Q99JW2	Aminoacylase-1	Acy1	0.856166
Q9JKR6	Hypoxia up-regulated protein 1	Hyou1	0.856093
Q91YM4	Protein TBRG4	Tbrg4	0.854218
Q9R0X0	Mediator of RNA polymerase II transcription subunit 20	Med20	0.849392
P97821	Dipeptidyl peptidase 1;Dipeptidyl peptidase 1 exclusion domain chain;Dipeptidyl peptidase 1 heavy chain;Dipeptidyl peptidase 1 light chain	Ctsc	0.848297
Q9CPR4	60S ribosomal protein L17	Rpl17	0.84427
O08915	AH receptor-interacting protein	Aip	0.843261
Q9D8N0	Elongation factor 1-gamma	Eef1g	0.837016
Q99L45	Eukaryotic translation initiation factor 2 subunit 2	Eif2s2	0.83603
P28658	Ataxin-10	Atxn10	0.835436
Q3THK7	GMP synthase [glutamine-hydrolyzing]	Gmps	0.831597
Q8VHE0	Translocation protein SEC63 homolog	Sec63	0.831414
P47964	60S ribosomal protein L36	Rpl36	0.82985
P56395	Cytochrome b5	Cyb5a	0.828119
Q9CQU0	Thioredoxin domain-containing protein 12	Txndc12	0.825032
P54775	26S protease regulatory subunit 6B	Psmc4	0.822865
P70349	Histidine triad nucleotide-binding protein 1	Hint1	0.822853
Q91YT7	YTH domain-containing family protein 2	Ythdf2	0.820825
O08579	Emerin	Emd	0.819534
O55222	Integrin-linked protein kinase	Ilk	0.815399
Q9D1R9	60S ribosomal protein L34	Rpl34	0.815127
Q9D8E6	60S ribosomal protein L4	Rpl4	0.812988
P62862	40S ribosomal protein S30	Fau	0.812768
P83882	60S ribosomal protein L36a	Rpl36a	0.8052
P57776	Elongation factor 1-delta	Eef1d	0.804624
P61804	Dolichyl-diphosphooligosaccharide--protein glycosyltransferase subunit DAD1	Dad1	0.803307
Q91ZU6	Dystonin	Dst	0.801251
Q99MN1	Lysine--tRNA ligase	Kars	0.800349
P26350	Prothymosin alpha;Prothymosin alpha, N-terminally processed;Thymosin alpha	Ptma	0.798332
[truncated: 1,502 more rows]

## Sheet: Fig4b
485 common elements in "up RNA" and "up prot":		272 common elements in "down RNA" and "down prot":		592 elements included exclusively in "up prot":		721 elements included exclusively in "down prot":		126 common elements in "up RNA" and "down prot":		47 common elements in "down RNA" and "up prot":		349 elements included exclusively in "up RNA":		203 elements included exclusively in "down RNA":
[truncated: 721 more rows]
