# Supplementary material for: Quantitative proteomic characterization and comparison of T helper 17 and induced regulatory T cells
Source: PLoS Biol. 2018 May 31;16(5):e2004194. doi: 10.1371/journal.pbio.2004194 (PMC5979006; doi:10.1371/journal.pbio.2004194)
Supplement: S5 Data — DE, differentially expressed; iTreg, induced regulatory T; Th0, T cell receptor–activated helper T; Th17, T helper 17 (XLSX) [file pbio.2004194.s010.xlsx]

## Sheet: Fig5a
Proteins	Th17 vs Th0	iTreg vs Th0	Th17 vs iTreg	Th17 vs Th0	iTreg vs Thp	Th17 vs iTreg
FOXO1	7.66	1.71	1.01	1.94	NC	NC
CD101	3.92	NC	2.09	3.97	*	*
NFATC2	2.95	NC	NC	1.29	NC	NC
PSMB5	2.47	NC	4.54	NC	0.73	NC
JUNB	1.79	NC	5.93	0.72	NC	NC
SMYD3	NC	2.31	-4.09	-0.42	1.16	-1.27
ENO3	-2.9	2.34	-2.58	-2.05	2.85	-3.59
CD69	-3.77	-1.88	0.46	-0.95	-1.68	NC
VIM	NC	1.54	-2.17	NC	1.61	NC
NC: no changes
*: no probe sets in microarray
