# Supplementary material for: Quantitative proteomic characterization and comparison of T helper 17 and induced regulatory T cells
Source: PLoS Biol. 2018 May 31;16(5):e2004194. doi: 10.1371/journal.pbio.2004194 (PMC5979006; doi:10.1371/journal.pbio.2004194)
Supplement: S6 Data — Foxp3, forkhead box P3; iTreg, induced regulatory T; Th0, T cell receptor–activated helper T; Th17, T helper 17; Vim, vimentin. (XLSX) [file pbio.2004194.s011.xlsx]

## Sheet: Fig6a
FPKM	Th0	iTreg	Th17
Exp1	195.521	917.103	130.832
Exp2	76.1226	579.937	61.9175
Exp3	259.167	1119.02	332.571
Exp4	295.121	1052.64	717.734

## Sheet: Fig6d
		Replicate1 (%)	Replicate2 (%)	Replicate3 (%)	Replicate4 (%)
Vim+/+	Th0	5.71	7.11	4.04	1.03
	IL2+TGFb	35.5	30.8	39.2	36.6
	TGFB	16.7	18.7	16.8	19.6
	IL2	3.9	5.15	4.64	0.99
Vim-/-	Th0	9.6	6	4.35	3.03
	IL2+TGFb	35.9	34.3	40.3	3.53
	TGFB	16.2	11.5	10.2	4.12
	IL2	9.24	4.6	4.41	2.43
